# Supplementary material for: Deep-learning-based sub-meter urban construction-site mapping reveals China’s dual-track urban renewal
Source: Natl Sci Rev. 2026 Mar 10;13(7):nwag141. doi: 10.1093/nsr/nwag141 (PMC13105178; doi:10.1093/nsr/nwag141)
Supplement: nwag141_Supplemental_Files [file nwag141_supplemental_files.zip]

Archive with 10 entries (10 files):
- Supplementary material_v2_clean.docx
- Supplementary Table17 The Area of UCS.xlsx
- Supplementary Table18 The Number of UCS.xlsx
- Supplementary Table19 The Rank of Cities.xlsx
- Supplementary Table20 UCS for covariate matching approach.xlsx
- Supplementary Table21 DPN for covariate matching approach.xlsx
- Supplementary Table22 KMeans.xlsx
- Supplementary Table23 Construction area of the building.xlsx
- Supplementary Table24 Indicator-to-track crosswalk.xlsx
- Supplementary Table25 Inspection List of Construction Projects in Futian District for the Second Quarter of 2025.xlsx
