# Supplementary material for: Deep-learning-based sub-meter urban construction-site mapping reveals China’s dual-track urban renewal
Source: Natl Sci Rev. 2026 Mar 10;13(7):nwag141. doi: 10.1093/nsr/nwag141 (PMC13105178; doi:10.1093/nsr/nwag141)
Supplement: nwag141_Supplemental_Files [file nwag141_supplemental_files.zip › Supplementary Table17 The Area of UCS.xlsx]

## Sheet: Sheet1
Province	City	Area km2	Exposed areas km2	DPN areas km2
Anhui	Huainan	19.7679	18.8682	0.464758
Anhui	Ma'anshan	17.4817	16.7606	0.401668
Anhui	Huaibei	39.0128	36.0983	0.580366
Anhui	Tongling	16.0426	15.0412	0.314436
Anhui	Anqing	27.9599	27.0089	0.119499
Anhui	Huangshan	9.00895	8.75056	0.0691736
Anhui	Chuzhou	36.4205	35.2054	0.13653
Anhui	Fuyang	41.8872	39.5064	1.23092
Anhui	Suzhou	30.9462	29.3585	0.819794
Anhui	Lu'an	32.8875	31.6977	0.158335
Anhui	Bozhou	30.1652	28.4213	0.86787
Anhui	Chizhou	12.413	11.946	0.141366
Anhui	Xuancheng	28.3502	27.6234	0.0521019
Anhui	Hefei	90.025	86.3424	0.510437
Anhui	Wuhu	27.6378	26.5287	0.209323
Anhui	Bengbu	25.0817	24.0475	0.319482
Macau	Macau Special Administrative Region	1.983	1.95638	0.000597061
Beijing	Beijing Urban Area	199.015	114.737	79.377
Chongqing	Chongqing Urban Area	128.269	122.208	1.21682
Chongqing	Chongqing Suburban Counties	19.5422	18.6599	0.0408601
Fujian	Fuzhou	83.9726	80.3188	0.618839
Fujian	Xiamen	51.9186	48.5449	1.25609
Fujian	Putian	28.5108	27.4883	0.151402
Fujian	Sanming	23.5361	22.608	0.067405
Fujian	Quanzhou	97.2698	94.3548	0.499887
Fujian	Zhangzhou	73.3576	70.0228	0.519708
Fujian	Nanping	20.5294	19.8398	0.101253
Fujian	Longyan	29.1314	28.1665	0.0332248
Fujian	Ningde	23.7465	22.6967	0.0291727
Gansu	Lanzhou	70.9851	65.0587	1.77571
Gansu	Jiayuguan	6.58037	6.36797	0.0439594
Gansu	Jinchang	26.7119	25.0069	0.222854
Gansu	Baiyin	30.1698	28.8141	0.256127
Gansu	Tianshui	14.6515	14.1782	0.157467
Gansu	Wuwei	13.8016	11.0784	2.41086
Gansu	Zhangye	17.7669	15.8006	1.24357
Gansu	Pingliang	10.4839	10.0242	0.241407
Gansu	Jiuquan	25.6219	24.5971	0.170853
Gansu	Qingyang	7.08359	6.87117	0.0358315
Gansu	Dingxi	11.4934	11.2027	0.0498405
Gansu	Longnan	8.24177	8.08409	0.0365966
Gansu	Linxia Hui Autonomous Prefecture	7.29421	6.84686	0.3103
Gansu	Gannan Tibetan Autonomous Prefecture	2.1639	2.10161	0.0110958
Guangdong	Guangzhou	80.3451	74.7959	3.34578
Guangdong	Shaoguan	24.9853	23.2855	0.685174
Guangdong	Shenzhen	45.6973	41.5997	3.32562
Guangdong	Zhuhai	51.2485	48.5338	0.21127
Guangdong	Shantou	32.4275	31.2959	0.089564
Guangdong	Foshan	49.7423	46.2069	2.53027
Guangdong	Jiangmen	57.725	55.4698	0.0312407
Guangdong	Zhanjiang	39.6412	37.8938	0.0754479
Guangdong	Maoming	25.8994	24.6279	0.0168124
Guangdong	Zhaoqing	24.7446	23.9494	0.104067
Guangdong	Huizhou	77.013	74.5188	0.302847
Guangdong	Meizhou	21.2162	20.6557	0.0286131
Guangdong	Shanwei	30.2981	29.2138	0.026332
Guangdong	Heyuan	34.5806	32.7312	0.0439949
Guangdong	Yangjiang	21.0115	20.2473	0.010519
Guangdong	Qingyuan	33.934	32.6192	0.136678
Guangdong	Dongguan	43.6289	42.3573	0.408134
Guangdong	Zhongshan	24.5647	24.0294	0.0654961
Guangdong	Chaozhou	19.9084	19.3377	0.0187308
Guangdong	Jieyang	23.574	22.9827	0.00604175
Guangdong	Yunfu	27.5387	26.1806	0.0138226
Guangxi	Nanning	87.0016	82.3088	0.151789
Guangxi	Liuzhou	57.9164	54.1179	0.407985
Guangxi	Guilin	31.4561	30.2406	0.0354584
Guangxi	Wuzhou	24.8457	23.5441	0.0460594
Guangxi	Beihai	25.6378	24.5901	0.0660154
Guangxi	Fangchenggang	44.792	40.2044	0.714838
Guangxi	Qinzhou	36.0965	32.1893	1.82658
Guangxi	Guigang	26.2142	24.7773	0.000223911
Guangxi	Yulin	34.2046	32.6087	0.00350445
Guangxi	Baise	20.8282	19.2143	0.437006
Guangxi	Hezhou	12.5623	12.068	0.00344497
Guangxi	Hechi	10.5703	10.1613	0.000689157
Guangxi	Laibin	13.9816	13.4432	0.00684321
Guangxi	Chongzuo	22.0701	19.9382	0.00308341
Guizhou	Guiyang	69.3817	66.1594	0.24057
Guizhou	Liupanshui	15.5134	14.7354	0.161591
Guizhou	Zunyi	30.8055	29.7022	0.0940269
Guizhou	Anshun	14.0794	13.5151	0.0324615
Guizhou	Bijie	21.6332	20.9466	0.0255109
Guizhou	Tongren	23.8639	22.3989	0.0176744
Guizhou	Qianxinan Buyei and Miao Autonomous Prefecture	21.4978	20.4291	0.0530443
Guizhou	Qiandongnan Miao and Dong Autonomous Prefecture	15.9592	15.3276	0.0160484
Guizhou	Qiannan Buyei and Miao Autonomous Prefecture	25.5042	24.1212	0.0536218
Hainan	Haikou	22.3246	21.2411	0.0557823
Hainan	Sanya	15.1823	14.3942	0.0833046
Hainan	Danzhou	14.1439	13.64	0.0157821
Hainan	Wuzhishan	0.858862	0.814051	0
Hainan	Qionghai	1.47744	1.43716	6.33041e-07
Hainan	Wenchang	1.32148	1.29262	0
Hainan	Wanning	2.25856	2.12409	0.0149193
Hainan	Dongfang	4.69457	4.43958	0.00424225
Hainan	Ding'an	0.379324	0.370503	0
Hainan	Tunchang	0.171066	0.168309	0
Hainan	Chengmai	6.04643	5.71385	0.0167614
Hainan	Lingao	2.05769	1.98714	0.0144152
Hainan	Baisha Li Autonomous County	0.378929	0.360453	0.00632095
Hainan	Changjiang Li Autonomous County	0.841263	0.813274	0.00872523
Hainan	Ledong Li Autonomous County	1.27792	1.21853	0
Hainan	Lingshui Li Autonomous County	2.7365	2.64466	0.0055003
Hainan	Baoting Li and Miao Autonomous County	0.278916	0.264847	0.010577
Hainan	Qiongzhong Li and Miao Autonomous County	0.612379	0.580276	0.00535059
Hebei	Cangzhou	59.693	53.9162	3.7787
Hebei	Langfang	51.314	43.4046	6.51641
Hebei	Hengshui	30.9399	26.6281	3.22186
Hebei	Shijiazhuang	60.3245	46.9543	12.1519
Hebei	Tangshan	128.391	99.8759	24.7281
Hebei	Qinhuangdao	65.3085	56.4736	5.87272
Hebei	Handan	47.8652	39.9229	6.68265
Hebei	Xingtai	40.5003	31.981	7.63917
Hebei	Baoding	72.5908	64.963	5.69013
Hebei	Zhangjiakou	62.3832	56.062	3.66718
Hebei	Chengde	20.967	18.7913	1.70373
Heilongjiang	Harbin	47.6194	45.058	0.323755
Heilongjiang	Qiqihar	28.5671	27.1681	0.157769
Heilongjiang	Jixi	10.0876	9.77781	0.13903
Heilongjiang	Hegang	13.998	13.2837	0.431694
Heilongjiang	Shuangyashan	21.6475	20.0267	0.145549
Heilongjiang	Daqing	22.1944	20.8976	0.396493
Heilongjiang	Yichun	24.3086	22.1269	0.208244
Heilongjiang	Jiamusi	28.8211	27.4838	0.185132
Heilongjiang	Qitaihe	7.14326	6.79966	0.197339
Heilongjiang	Mudanjiang	23.8644	23.047	0.242973
Heilongjiang	Heihe	21.6853	19.5791	0.982447
Heilongjiang	Suihua	22.9131	21.8581	0.11434
Heilongjiang	Daxing'anling Region	9.55312	9.10057	0.0464835
Henan	Zhengzhou	222.289	178.154	38.1289
Henan	Kaifeng	30.5859	26.3923	3.56246
Henan	Luoyang	53.7803	46.5134	5.68032
Henan	Pingdingshan	31.8489	29.0498	1.7837
Henan	Anyang	35.318	28.6055	5.6197
Henan	Hebi	11.1797	8.52685	2.4466
Henan	Xinxiang	45.6301	42.1885	1.69487
Henan	Jiaozuo	32.4972	28.3701	3.52215
Henan	Puyang	39.9949	34.9899	2.75173
Henan	Xuchang	29.5871	27.2647	1.56638
Henan	Luohe	5.38619	4.92407	0.327223
Henan	Sanmenxia	16.0301	14.8149	0.754823
Henan	Nanyang	29.7128	28.3625	0.960438
Henan	Shangqiu	42.5646	31.1822	9.44512
Henan	Xinyang	33.9597	31.546	1.26043
Henan	Zhoukou	27.2825	24.29	2.41836
Henan	Zhumadian	21.2451	18.181	2.58751
Henan	Jiyuan	2.54932	2.23757	0.276339
Hubei	Wuhan	140.459	130.091	3.15033
Hubei	Huangshi	28.3182	26.3142	0.769086
Hubei	Shiyan	15.5091	14.8808	0.279094
Hubei	Yichang	29.6785	28.6052	0.557134
Hubei	Xiangyang	30.7467	29.4002	0.514733
Hubei	Ezhou	21.0672	19.9512	0.12167
Hubei	Jingmen	33.3063	31.91	0.386443
Hubei	Xiaogan	21.0076	20.4955	0.122771
Hubei	Jingzhou	22.9571	22.1926	0.26477
Hubei	Huanggang	40.5655	39.1973	0.167684
Hubei	Xianning	24.6641	23.6993	0.0268013
Hubei	Suizhou	11.6851	11.2241	0.0357717
Hubei	Enshi Tujia and Miao Autonomous Prefecture	11.0568	10.6572	0.0293209
Hubei	Xiantao	2.80775	2.76766	0.0143431
Hubei	Qianjiang	5.0351	4.88916	0.0123459
Hubei	Tianmen	4.06395	3.68277	0.311902
Hubei	Shennongjia Forestry District	0.097175	0.0971082	0
Hunan	Changsha	86.705	79.4313	3.71022
Hunan	Zhuzhou	36.7979	34.8426	0.120134
Hunan	Xiangtan	26.0885	23.9558	1.20246
Hunan	Hengyang	49.6912	46.7191	0.130658
Hunan	Shaoyang	22.4683	21.6395	0.0325775
Hunan	Yueyang	26.7475	25.0985	0.817978
Hunan	Changde	23.2176	22.0776	0.173163
Hunan	Zhangjiajie	5.98806	5.64426	0.191688
Hunan	Yiyang	10.5949	10.1997	0.0274575
Hunan	Chenzhou	26.3243	25.2587	0.0360607
Hunan	Yongzhou	35.6605	33.7863	0.123814
Hunan	Huaihua	17.7086	16.7201	0.520899
Hunan	Loudi	17.2674	16.5475	0.254469
Hunan	Xiangxi Tujia and Miao Autonomous Prefecture	6.66926	6.47192	0.00213871
Jiangsu	Nanjing	121.818	109.832	8.98008
Jiangsu	Wuxi	56.1471	53.0201	1.36446
Jiangsu	Xuzhou	115.085	101.994	9.90027
Jiangsu	Changzhou	45.3754	43.1019	1.08588
Jiangsu	Suzhou	100.872	96.9411	1.09014
Jiangsu	Nantong	65.0943	56.7739	6.18302
Jiangsu	Lianyungang	75.6216	68.8308	4.26002
Jiangsu	Huai'an	30.2119	28.7765	0.923512
Jiangsu	Yancheng	52.6972	48.3875	3.31725
Jiangsu	Yangzhou	32.5086	29.4851	2.53828
Jiangsu	Zhenjiang	32.0587	30.1582	1.16435
Jiangsu	Taizhou	38.3165	34.0665	3.33327
Jiangsu	Suqian	54.3104	50.9646	1.7661
Jiangxi	Nanchang	67.4297	62.6748	0.48362
Jiangxi	Jingdezhen	28.5748	26.7301	0.709119
Jiangxi	Pingxiang	14.0406	13.4278	0.181504
Jiangxi	Jiujiang	47.248	44.8533	0.252124
Jiangxi	Xinyu	6.51591	6.28408	0.00457246
Jiangxi	Yingtan	17.9946	17.0823	0.132916
Jiangxi	Ganzhou	127.099	119.543	0.648918
Jiangxi	Ji'an	48.0689	45.4195	0.436927
Jiangxi	Yichun	71.3241	67.4757	0.760981
Jiangxi	Fuzhou	36.9051	35.0349	0.0489851
Jiangxi	Shangrao	52.4203	48.4597	0.885754
Jilin	Changchun	59.4463	56.3603	1.44512
Jilin	Jilin	22.7461	21.5055	0.344255
Jilin	Siping	13.6419	13.0342	0.201297
Jilin	Liaoyuan	9.15411	8.88117	0.0448082
Jilin	Tonghua	9.76348	9.21859	0.290097
Jilin	Baishan	11.5785	11.0429	0.0835507
Jilin	Songyuan	32.2465	30.5345	0.2356
Jilin	Baicheng	17.8007	17.0696	0.0681176
Jilin	Yanbian Korean Autonomous Prefecture	50.1279	46.277	0.261982
Liaoning	Shenyang	59.8434	56.0405	2.41635
Liaoning	Dalian	125.065	119.34	2.07042
Liaoning	Anshan	60.968	54.1713	3.85993
Liaoning	Fushun	43.9852	40.4654	1.54866
Liaoning	Benxi	18.3145	16.3558	1.50196
Liaoning	Dandong	34.3848	32.6739	0.662447
Liaoning	Jinzhou	43.9377	41.4387	0.493253
Liaoning	Yingkou	58.8308	54.2494	2.14728
Liaoning	Fuxin	48.2676	44.9436	0.26335
Liaoning	Liaoyang	26.2368	25.0948	0.532827
Liaoning	Panjin	32.2617	30.5786	0.491901
Liaoning	Tieling	13.3219	12.785	0.199509
Liaoning	Chaoyang	56.7531	52.6552	0.123033
Liaoning	Huludao	43.4421	40.8724	0.810425
Inner Mongolia	Hohhot	43.7709	40.92	1.2096
Inner Mongolia	Baotou	53.5061	49.6473	1.98983
Inner Mongolia	Wuhai	16.6403	15.8934	0.21633
Inner Mongolia	Chifeng	39.5321	36.8625	0.970575
Inner Mongolia	Tongliao	29.8979	28.301	0.416186
Inner Mongolia	Ordos	31.6943	29.6432	0.53793
Inner Mongolia	Hulunbuir	40.8228	36.911	1.7197
Inner Mongolia	Bayannur	37.0872	34.2834	0.541581
Inner Mongolia	Ulanqab	41.5013	39.046	0.43392
Inner Mongolia	Xing'an League	20.7733	19.5281	0.309821
Inner Mongolia	Xilin Gol League	47.6316	44.0756	0.28095
Inner Mongolia	Alashan League	13.1329	12.5875	0.0390943
Ningxia	Yinchuan	30.1757	27.3315	2.38085
Ningxia	Shizuishan	30.2895	28.3921	1.04915
Ningxia	Wuzhong	24.4567	22.0748	1.37884
Ningxia	Guyuan	15.5757	14.8069	0.245926
Ningxia	Zhongwei	9.08088	8.10174	0.695217
Qinghai	Xining	16.8768	15.5211	0.894324
Qinghai	Haidong	6.57683	6.14672	0.288011
Qinghai	Haibei Tibetan Autonomous Prefecture	2.91498	2.76501	0.0277201
Qinghai	Huangnan Tibetan Autonomous Prefecture	0.276252	0.26746	0.00501884
Qinghai	Hainan Tibetan Autonomous Prefecture	3.9848	3.73472	0.00986437
Qinghai	Golog Tibetan Autonomous Prefecture	0.187018	0.179622	0
Qinghai	Yushu Tibetan Autonomous Prefecture	2.58337	2.34431	0.00380494
Qinghai	Haixi Mongolian and Tibetan Autonomous Prefecture	17.6965	16.9933	0.0724589
Shandong	Jinan	118.919	88.4206	27.7041
Shandong	Qingdao	170.378	151.502	13.3227
Shandong	Zibo	65.5693	52.5534	11.6744
Shandong	Zaozhuang	44.6033	40.6512	2.73994
Shandong	Dongying	66.8407	62.029	2.44966
Shandong	Yantai	138.711	125.294	8.11145
Shandong	Weifang	142.628	128.119	10.0822
Shandong	Jining	80.6282	69.335	9.28601
Shandong	Tai'an	65.8515	57.4482	6.04612
Shandong	Weihai	70.3895	65.5864	2.58674
Shandong	Rizhao	68.0808	51.6875	14.1133
Shandong	Linyi	136.761	114.576	17.094
Shandong	Dezhou	51.6393	41.4417	8.18939
Shandong	Liaocheng	72.8491	56.2722	13.5308
Shandong	Binzhou	59.3166	51.8453	5.92034
Shandong	Heze	65.6391	61.2525	2.63958
Shanghai	Shanghai Urban Area	104.13	98.6553	3.12458
Shanxi	Taiyuan	31.3582	24.1499	6.60752
Shanxi	Datong	52.6202	49.5646	0.44544
Shanxi	Yangquan	26.662	24.7075	1.11346
Shanxi	Changzhi	33.042	30.2496	1.76254
Shanxi	Jincheng	20.6032	18.8916	1.26695
Shanxi	Shuozhou	11.6882	10.8939	0.564123
Shanxi	Jinzhong	29.7676	27.6809	1.55726
Shanxi	Yuncheng	26.8575	25.0289	1.31738
Shanxi	Xinzhou	20.3399	19.6152	0.227797
Shanxi	Linfen	23.1169	19.5559	3.05087
Shanxi	Lvliang	50.7732	45.5226	1.55943
Shaanxi	Xi'an	60.4921	47.5502	11.4068
Shaanxi	Tongchuan	5.3754	5.11476	0.129747
Shaanxi	Baoji	12.3273	11.1178	1.00335
Shaanxi	Xianyang	28.4426	22.806	4.97129
Shaanxi	Weinan	26.4072	25.0133	0.881108
Shaanxi	Yan'an	11.6516	10.9572	0.503633
Shaanxi	Hanzhong	13.2004	12.7661	0.131346
Shaanxi	Yulin	60.1215	56.0817	1.15296
Shaanxi	Ankang	10.4535	9.53461	0.664423
Shaanxi	Shangluo	12.1485	11.8217	0.0723866
Sichuan	Chengdu	81.4771	60.3879	18.8849
Sichuan	Zigong	7.11499	6.839	0.0184344
Sichuan	Panzhihua	8.74807	7.98848	0.617311
Sichuan	Luzhou	18.754	17.8733	0.037193
Sichuan	Deyang	31.55	30.3146	0.20983
Sichuan	Mianyang	21.5963	20.9111	0.245527
Sichuan	Guangyuan	7.3482	7.05102	0.0923991
Sichuan	Suining	11.7261	10.9739	0.143727
Sichuan	Neijiang	8.18556	7.66426	0.07427
Sichuan	Leshan	8.59111	7.8037	0.504404
Sichuan	Nanchong	16.7606	16.1805	0.0623742
Sichuan	Meishan	19.0432	18.0828	0.0994605
Sichuan	Yibin	21.4697	19.5531	0.69234
Sichuan	Guangan	9.75704	9.38905	0.014059
Sichuan	Dazhou	8.27198	7.9502	0.102936
Sichuan	Ya'an	4.07479	3.93443	0.0114403
Sichuan	Bazhong	9.06819	8.78168	0.00404463
Sichuan	Ziyang	9.8879	9.62831	0.0145695
Sichuan	Aba Tibetan and Qiang Autonomous Prefecture	0.549664	0.538199	0.00819869
Sichuan	Ganzi Tibetan Autonomous Prefecture	3.59985	3.35649	2.13362e-06
Sichuan	Liangshan Yi Autonomous Prefecture	9.01285	8.71529	0.0262842
Taiwan	Taiwan	32.9286	32.3973	0.139142
Tianjin	Tianjin Urban Area	272.296	194.048	69.5681
Hong Kong	Hong Kong Special Administrative Region	4.28268	4.07153	0.0846123
Xinjiang	Urumqi	56.2766	52.0925	2.73785
Xinjiang	Karamay	16.1964	15.3396	0.0357167
Xinjiang	Turpan	3.29993	3.18287	0.015086
Xinjiang	Hami	6.85584	6.50409	0.095746
Xinjiang	Changji Hui Autonomous Prefecture	34.4168	30.1595	3.09352
Xinjiang	Bortala Mongol Autonomous Prefecture	10.6088	10.2422	0.0127951
Xinjiang	Bayingolin Mongol Autonomous Prefecture	17.6311	16.6662	0.211784
Xinjiang	Aksu Prefecture	16.2256	15.7662	0.0310659
Xinjiang	Kizilsu Kirghiz Autonomous Prefecture	0.564798	0.555783	0.00168962
Xinjiang	Kashgar Prefecture	26.214	24.5106	0.00843105
Xinjiang	Hotan Prefecture	3.03776	2.93325	3.90063e-05
Xinjiang	Yili Kazakh Autonomous Prefecture	24.5026	23.3655	0.155934
Xinjiang	Tacheng Prefecture	26.978	25.2262	0.442332
Xinjiang	Altai Prefecture	24.2861	22.0998	0.0236437
Xinjiang	Shihezi	18.9943	17.2103	0.981317
Xinjiang	Alaer	4.16223	4.02982	0.0057116
Xinjiang	Tumxuk	6.52728	6.14615	0.00239475
Xinjiang	Wujiaqu	4.33889	4.02811	0.191724
Xinjiang	Beitun	15.8933	14.3082	0.00386884
Xinjiang	Tiemenguan	1.69254	1.64297	0.00208484
Xinjiang	Shuanghe	6.97288	6.56366	3.76424e-06
Xinjiang	Kekedala	0.488195	0.428835	0.0421658
Xinjiang	Kunyu	0.528418	0.52534	0
Xinjiang	Huyanghe	0.671434	0.652597	0.00478569
Xinjiang	Xinxing	0.81085	0.773473	0
Tibet	Lhasa	21.1163	20.1354	0.113029
Tibet	Shigatse	0.589297	0.579228	0.00680259
Tibet	Chamdo	1.6785	1.63842	0.000283286
Tibet	Nyingchi	1.5207	1.47863	0.0313637
Tibet	Shannan	1.87154	1.80737	0.00196885
Tibet	Nagqu	10.9349	9.65438	0.0020999
Tibet	Ali Prefecture	2.27192	2.15815	0.0198658
Yunnan	Kunming	96.2744	89.682	2.61421
Yunnan	Qujing	33.6263	31.8548	0.0898092
Yunnan	Yuxi	15.561	14.9797	0.119695
Yunnan	Baoshan	24.3007	22.7456	0.0899323
Yunnan	Zhaotong	18.8932	18.1008	0.162012
Yunnan	Lijiang	7.28325	6.95541	0.0592542
Yunnan	Pu'er	7.75193	7.47361	0.0299576
Yunnan	Lincang	4.38419	4.14569	0.154864
Yunnan	Chuxiong Yi Autonomous Prefecture	18.9769	18.2797	0.0657308
Yunnan	Honghe Hani and Yi Autonomous Prefecture	30.405	29.0178	0.0427318
Yunnan	Wenshan Zhuang and Miao Autonomous Prefecture	14.2306	13.3343	0.0231095
Yunnan	Xishuangbanna Dai Autonomous Prefecture	5.78541	5.50614	0.00180246
Yunnan	Dali Bai Autonomous Prefecture	22.9668	22.2494	0.0630264
Yunnan	Dehong Dai and Jingpo Autonomous Prefecture	5.09748	4.99871	0.00304155
Yunnan	Nujiang Lisu Autonomous Prefecture	1.06914	1.06028	0
Yunnan	Diqing Tibetan Autonomous Prefecture	1.7473	1.59782	0.0282881
Zhejiang	Hangzhou	95.079	88.9634	4.16349
Zhejiang	Ningbo	91.7671	86.2148	1.11887
Zhejiang	Wenzhou	44.4434	42.6089	0.705256
Zhejiang	Jiaxing	34.9483	34.1447	0.101889
Zhejiang	Huzhou	40.3539	38.5317	0.730457
Zhejiang	Shaoxing	24.5688	23.693	0.316546
Zhejiang	Jinhua	75.6706	72.6093	0.338003
Zhejiang	Quzhou	32.9965	31.0502	0.149115
Zhejiang	Zhoushan	29.1628	27.7859	0.512695
Zhejiang	Taizhou	56.348	53.9787	0.329746
Zhejiang	Lishui	23.9808	22.9903	0.0388397
Hainan	Sansha	0

## Sheet: Readme
Abbreviation	Describution
Area km2	The area of UCS is measured in square kilometers
Exposed areas km2	The area of exposed areas is measured in square kilometers
DPN areas km2	The area of DPN areas is measured in square kilometers
