# Supplementary material for: Deep-learning-based sub-meter urban construction-site mapping reveals China’s dual-track urban renewal
Source: Natl Sci Rev. 2026 Mar 10;13(7):nwag141. doi: 10.1093/nsr/nwag141 (PMC13105178; doi:10.1093/nsr/nwag141)
Supplement: nwag141_Supplemental_Files [file nwag141_supplemental_files.zip › Supplementary Table18 The Number of UCS.xlsx]

## Sheet: Sheet1
Province	City	Number	Micro Number	Small Number	Medium Number	Large Number	Mega Number
Anhui	Huainan	1644	324	339	612	338	31
Anhui	Ma'anshan	1253	259	218	459	284	33
Anhui	Huaibei	939	123	125	344	278	69
Anhui	Tongling	780	151	138	285	175	31
Anhui	Anqing	1445	267	283	501	346	48
Anhui	Huangshan	626	97	114	243	161	11
Anhui	Chuzhou	1294	138	158	482	436	80
Anhui	Fuyang	2137	232	322	886	609	88
Anhui	Suzhou	2049	478	352	748	421	50
Anhui	Lu'an	1066	117	155	372	353	69
Anhui	Bozhou	1658	331	270	598	403	56
Anhui	Chizhou	643	134	98	216	170	25
Anhui	Xuancheng	1360	248	238	441	380	53
Anhui	Hefei	2488	276	296	851	863	202
Anhui	Wuhu	1487	311	243	543	347	43
Anhui	Bengbu	1421	269	257	504	337	54
Macau	Macau Special Administrative Region	67	20	13	21	10	3
Beijing	Beijing Urban Area	13617	4516	2623	3669	2414	395
Chongqing	Chongqing Urban Area	3982	458	472	1332	1450	270
Chongqing	Chongqing Suburban Counties	709	149	122	234	165	39
Fujian	Fuzhou	2641	304	347	986	855	149
Fujian	Xiamen	1382	232	196	461	408	85
Fujian	Putian	1385	256	217	512	346	54
Fujian	Sanming	1077	218	220	355	242	42
Fujian	Quanzhou	3682	412	583	1333	1164	190
Fujian	Zhangzhou	2516	288	328	968	780	152
Fujian	Nanping	852	160	168	292	202	30
Fujian	Longyan	1336	228	267	481	302	58
Fujian	Ningde	1074	214	199	353	262	46
Gansu	Lanzhou	1372	285	215	416	361	95
Gansu	Jiayuguan	138	14	23	55	31	15
Gansu	Jinchang	478	105	93	152	90	38
Gansu	Baiyin	752	132	134	278	159	49
Gansu	Tianshui	605	116	120	183	159	27
Gansu	Wuwei	681	164	130	200	157	30
Gansu	Zhangye	601	120	116	201	134	30
Gansu	Pingliang	455	71	96	159	108	21
Gansu	Jiuquan	544	70	92	181	161	40
Gansu	Qingyang	312	44	57	110	85	16
Gansu	Dingxi	482	73	87	170	121	31
Gansu	Longnan	467	89	94	161	108	15
Gansu	Linxia Hui Autonomous Prefecture	375	66	72	130	89	18
Gansu	Gannan Tibetan Autonomous Prefecture	83	16	11	24	24	8
Guangdong	Guangzhou	3759	592	553	1319	1149	146
Guangdong	Shaoguan	1106	219	200	375	268	44
Guangdong	Shenzhen	2935	673	444	947	791	80
Guangdong	Zhuhai	1121	137	151	355	381	97
Guangdong	Shantou	1630	295	310	655	314	56
Guangdong	Foshan	3105	486	426	1146	971	76
Guangdong	Jiangmen	1814	163	210	729	588	124
Guangdong	Zhanjiang	1365	157	230	526	390	62
Guangdong	Maoming	1208	191	224	449	295	49
Guangdong	Zhaoqing	1021	141	156	369	304	51
Guangdong	Huizhou	2459	228	323	912	855	141
Guangdong	Meizhou	1103	188	204	407	276	28
Guangdong	Shanwei	866	186	126	301	204	49
Guangdong	Heyuan	699	75	107	242	215	60
Guangdong	Yangjiang	782	148	129	271	189	45
Guangdong	Qingyuan	1498	264	281	505	388	60
Guangdong	Dongguan	2404	233	275	1036	778	82
Guangdong	Zhongshan	1379	119	184	604	437	35
Guangdong	Chaozhou	1138	159	215	512	220	32
Guangdong	Jieyang	2208	488	423	868	390	39
Guangdong	Yunfu	862	163	140	305	206	48
Guangxi	Nanning	1667	141	197	599	567	163
Guangxi	Liuzhou	1113	111	175	386	338	103
Guangxi	Guilin	1341	238	237	450	351	65
Guangxi	Wuzhou	643	115	110	201	183	34
Guangxi	Beihai	796	133	110	284	222	47
Guangxi	Fangchenggang	411	52	48	130	125	56
Guangxi	Qinzhou	522	64	63	178	171	46
Guangxi	Guigang	1048	203	209	324	268	44
Guangxi	Yulin	895	90	134	342	265	64
Guangxi	Baise	864	157	144	288	231	44
Guangxi	Hezhou	440	74	70	148	120	28
Guangxi	Hechi	654	126	120	233	149	26
Guangxi	Laibin	569	114	105	172	148	30
Guangxi	Chongzuo	454	83	70	144	122	35
Guizhou	Guiyang	1518	107	172	547	561	131
Guizhou	Liupanshui	672	101	96	257	190	28
Guizhou	Zunyi	1233	214	185	407	353	74
Guizhou	Anshun	597	82	91	215	180	29
Guizhou	Bijie	687	93	93	234	219	48
Guizhou	Tongren	857	157	147	284	217	52
Guizhou	Qianxinan Buyei and Miao Autonomous Prefecture	745	134	123	235	206	47
Guizhou	Qiandongnan Miao and Dong Autonomous Prefecture	702	126	131	216	199	30
Guizhou	Qiannan Buyei and Miao Autonomous Prefecture	925	157	170	275	279	44
Hainan	Haikou	986	196	158	333	255	44
Hainan	Sanya	413	61	73	124	124	31
Hainan	Danzhou	488	111	85	148	122	22
Hainan	Wuzhishan	24	0	2	8	13	1
Hainan	Qionghai	90	12	10	36	28	4
Hainan	Wenchang	90	20	7	33	28	2
Hainan	Wanning	139	23	32	46	32	6
Hainan	Dongfang	162	27	29	57	40	9
Hainan	Ding'an	48	10	8	18	12	0
Hainan	Tunchang	27	6	6	8	7	0
Hainan	Chengmai	260	50	37	89	69	15
Hainan	Lingao	110	23	13	43	27	4
Hainan	Baisha Li Autonomous County	24	1	6	7	9	1
Hainan	Changjiang Li Autonomous County	56	4	7	29	15	1
Hainan	Ledong Li Autonomous County	56	11	12	19	12	2
Hainan	Lingshui Li Autonomous County	103	10	17	25	46	5
Hainan	Baoting Li and Miao Autonomous County	24	3	6	10	4	1
Hainan	Qiongzhong Li and Miao Autonomous County	30	3	8	7	10	2
Hebei	Cangzhou	3161	626	542	1135	751	107
Hebei	Langfang	2942	655	505	966	720	96
Hebei	Hengshui	1999	477	331	674	459	58
Hebei	Shijiazhuang	5450	1640	960	1709	1047	94
Hebei	Tangshan	7994	2591	1473	2238	1448	244
Hebei	Qinhuangdao	2207	514	328	711	536	118
Hebei	Handan	3358	873	594	1156	657	78
Hebei	Xingtai	3559	1079	715	1103	589	73
Hebei	Baoding	4156	832	674	1563	943	144
Hebei	Zhangjiakou	2215	545	369	671	520	110
Hebei	Chengde	1519	427	316	502	244	30
Heilongjiang	Harbin	2268	351	376	836	623	82
Heilongjiang	Qiqihar	2468	719	543	797	365	44
Heilongjiang	Jixi	1400	382	326	480	199	13
Heilongjiang	Hegang	1454	430	323	445	235	21
Heilongjiang	Shuangyashan	1247	361	289	391	171	35
Heilongjiang	Daqing	2091	628	393	696	335	39
Heilongjiang	Yichun	1482	409	362	492	198	21
Heilongjiang	Jiamusi	2052	612	432	597	370	41
Heilongjiang	Qitaihe	817	236	189	262	115	15
Heilongjiang	Mudanjiang	1864	507	380	604	334	39
Heilongjiang	Heihe	1366	401	306	417	206	36
Heilongjiang	Suihua	2010	515	421	719	330	25
Heilongjiang	Daxing'anling Region	1043	338	250	296	138	21
Henan	Zhengzhou	9502	3368	1610	2282	1826	416
Henan	Kaifeng	1671	397	273	553	378	70
Henan	Luoyang	2700	572	476	901	650	101
Henan	Pingdingshan	1530	249	267	611	345	58
Henan	Anyang	2274	673	402	682	441	76
Henan	Hebi	1068	238	223	378	217	12
Henan	Xinxiang	2127	309	320	833	581	84
Henan	Jiaozuo	2518	573	482	915	493	55
Henan	Puyang	1058	170	167	386	264	71
Henan	Xuchang	2257	512	397	827	461	60
Henan	Luohe	585	112	107	251	106	9
Henan	Sanmenxia	1141	279	217	368	252	25
Henan	Nanyang	2686	499	503	1057	589	38
Henan	Shangqiu	1933	431	309	628	487	78
Henan	Xinyang	2409	582	447	810	513	57
Henan	Zhoukou	2307	514	441	830	474	48
Henan	Zhumadian	2156	597	428	700	403	28
Henan	Jiyuan	317	60	59	135	61	2
Hubei	Wuhan	3913	746	563	1205	1142	257
Hubei	Huangshi	1298	261	255	424	296	62
Hubei	Shiyan	1022	205	204	352	236	25
Hubei	Yichang	1612	316	267	533	433	63
Hubei	Xiangyang	1185	127	128	440	414	76
Hubei	Ezhou	694	134	111	246	170	33
Hubei	Jingmen	1195	199	192	423	332	49
Hubei	Xiaogan	1247	185	209	473	342	38
Hubei	Jingzhou	1286	251	199	494	301	41
Hubei	Huanggang	1441	132	178	561	489	81
Hubei	Xianning	1152	232	204	373	296	47
Hubei	Suizhou	657	106	123	253	154	21
Hubei	Enshi Tujia and Miao Autonomous Prefecture	511	90	97	180	112	32
Hubei	Xiantao	340	45	52	167	74	2
Hubei	Qianjiang	317	70	49	122	70	6
Hubei	Tianmen	304	38	42	130	89	5
Hubei	Shennongjia Forestry District	10	2	3	2	3	0
Hunan	Changsha	2907	491	438	982	822	174
Hunan	Zhuzhou	971	88	155	386	286	56
Hunan	Xiangtan	1097	177	187	390	290	53
Hunan	Hengyang	1512	160	248	541	467	96
Hunan	Shaoyang	997	175	178	340	258	46
Hunan	Yueyang	1222	201	230	440	301	50
Hunan	Changde	1247	262	201	421	316	47
Hunan	Zhangjiajie	427	80	89	149	97	12
Hunan	Yiyang	673	120	139	253	142	19
Hunan	Chenzhou	1421	264	253	486	362	56
Hunan	Yongzhou	1042	128	138	352	350	74
Hunan	Huaihua	913	144	156	324	254	35
Hunan	Loudi	849	162	167	278	209	33
Hunan	Xiangxi Tujia and Miao Autonomous Prefecture	410	82	66	134	117	11
Jiangsu	Nanjing	4273	863	630	1246	1308	226
Jiangsu	Wuxi	3357	407	493	1311	1057	89
Jiangsu	Xuzhou	4621	805	672	1649	1268	227
Jiangsu	Changzhou	2176	247	278	883	672	96
Jiangsu	Suzhou	5067	655	623	1951	1634	204
Jiangsu	Nantong	4160	868	635	1467	1085	105
Jiangsu	Lianyungang	2551	464	375	858	720	134
Jiangsu	Huai'an	1815	219	233	756	557	50
Jiangsu	Yancheng	3184	477	487	1173	960	87
Jiangsu	Yangzhou	3124	636	593	1163	689	43
Jiangsu	Zhenjiang	1359	129	168	529	463	70
Jiangsu	Taizhou	2320	366	343	899	636	76
Jiangsu	Suqian	2442	292	332	959	763	96
Jiangxi	Nanchang	1917	195	266	684	649	123
Jiangxi	Jingdezhen	899	180	186	289	199	45
Jiangxi	Pingxiang	782	120	147	290	200	25
Jiangxi	Jiujiang	1809	212	285	676	549	87
Jiangxi	Xinyu	389	98	78	121	79	13
Jiangxi	Yingtan	780	158	142	249	193	38
Jiangxi	Ganzhou	2322	277	352	753	743	197
Jiangxi	Ji'an	1404	180	249	480	405	90
Jiangxi	Yichun	2212	300	335	779	668	130
Jiangxi	Fuzhou	1065	118	156	402	324	65
Jiangxi	Shangrao	1658	211	280	642	428	97
Jilin	Changchun	2532	496	417	853	651	115
Jilin	Jilin	1834	418	410	634	333	39
Jilin	Siping	997	239	205	347	182	24
Jilin	Liaoyuan	715	177	147	247	124	20
Jilin	Tonghua	863	208	175	303	162	15
Jilin	Baishan	793	186	181	257	153	16
Jilin	Songyuan	1429	412	314	408	242	53
Jilin	Baicheng	1265	324	264	409	243	25
Jilin	Yanbian Korean Autonomous Prefecture	1118	169	203	433	254	59
Liaoning	Shenyang	3845	854	652	1302	926	111
Liaoning	Dalian	3557	853	547	1003	922	232
Liaoning	Anshan	1868	291	286	654	509	128
Liaoning	Fushun	1050	171	163	361	290	65
Liaoning	Benxi	1160	321	235	359	212	33
Liaoning	Dandong	1080	160	155	384	291	90
Liaoning	Jinzhou	1497	267	254	543	352	81
Liaoning	Yingkou	2110	537	339	664	448	122
Liaoning	Fuxin	959	188	135	343	228	65
Liaoning	Liaoyang	1934	500	419	621	340	54
Liaoning	Panjin	2016	454	392	729	379	62
Liaoning	Tieling	1489	364	301	552	257	15
Liaoning	Chaoyang	945	117	154	345	255	74
Liaoning	Huludao	1251	222	208	419	320	82
Inner Mongolia	Hohhot	1585	353	237	487	418	90
Inner Mongolia	Baotou	1583	450	223	413	380	117
Inner Mongolia	Wuhai	775	206	137	244	158	30
Inner Mongolia	Chifeng	876	180	105	280	240	71
Inner Mongolia	Tongliao	969	241	135	292	244	57
Inner Mongolia	Ordos	788	192	105	202	218	71
Inner Mongolia	Hulunbuir	1638	408	291	507	358	74
Inner Mongolia	Bayannur	885	156	135	318	228	48
Inner Mongolia	Ulanqab	655	156	89	159	172	79
Inner Mongolia	Xing'an League	1293	455	268	366	174	30
Inner Mongolia	Xilin Gol League	878	181	139	288	209	61
Inner Mongolia	Alashan League	234	49	42	82	40	21
Ningxia	Yinchuan	1930	521	353	617	386	53
Ningxia	Shizuishan	1053	248	167	341	236	61
Ningxia	Wuzhong	930	258	167	298	170	37
Ningxia	Guyuan	462	67	92	155	127	21
Ningxia	Zhongwei	355	80	62	119	77	17
Qinghai	Xining	909	144	172	349	210	34
Qinghai	Haidong	408	62	71	126	140	9
Qinghai	Haibei Tibetan Autonomous Prefecture	42	6	5	16	11	4
Qinghai	Huangnan Tibetan Autonomous Prefecture	22	1	2	11	8	0
Qinghai	Hainan Tibetan Autonomous Prefecture	96	8	11	43	24	10
Qinghai	Golog Tibetan Autonomous Prefecture	12	0	0	7	5	0
Qinghai	Yushu Tibetan Autonomous Prefecture	17	3	1	3	6	4
Qinghai	Haixi Mongolian and Tibetan Autonomous Prefecture	378	55	49	118	113	43
Shandong	Jinan	6812	2109	1165	1872	1420	246
Shandong	Qingdao	5697	1442	832	1652	1423	348
Shandong	Zibo	4595	1122	802	1547	1010	114
Shandong	Zaozhuang	1923	299	270	741	529	84
Shandong	Dongying	2315	491	351	718	603	152
Shandong	Yantai	4461	1074	643	1346	1168	230
Shandong	Weifang	5449	1196	812	1682	1481	278
Shandong	Jining	4592	998	759	1579	1106	150
Shandong	Tai'an	3277	660	497	1175	820	125
Shandong	Weihai	2884	594	438	887	823	142
Shandong	Rizhao	2887	954	505	764	519	145
Shandong	Linyi	5517	1155	946	1842	1326	248
Shandong	Dezhou	3070	809	573	929	660	99
Shandong	Liaocheng	3134	742	493	1072	704	123
Shandong	Binzhou	2834	655	427	928	698	126
Shandong	Heze	3436	548	498	1265	997	128
Shanghai	Shanghai Urban Area	5013	695	584	1839	1694	201
Shanxi	Taiyuan	3310	1072	631	973	582	52
Shanxi	Datong	1336	234	177	474	390	61
Shanxi	Yangquan	1198	308	256	367	215	52
Shanxi	Changzhi	1975	444	352	675	447	57
Shanxi	Jincheng	1401	303	284	495	285	34
Shanxi	Shuozhou	884	204	180	280	199	21
Shanxi	Jinzhong	2600	626	530	882	512	50
Shanxi	Yuncheng	2480	511	548	924	454	43
Shanxi	Xinzhou	1515	351	301	521	299	43
Shanxi	Linfen	2330	604	488	799	408	31
Shanxi	Lvliang	1754	350	269	591	477	67
Shaanxi	Xi'an	3637	953	636	1093	838	117
Shaanxi	Tongchuan	368	68	52	148	94	6
Shaanxi	Baoji	1193	267	247	424	239	16
Shaanxi	Xianyang	1726	464	308	523	386	45
Shaanxi	Weinan	2098	440	415	766	443	34
Shaanxi	Yan'an	799	128	176	280	195	20
Shaanxi	Hanzhong	889	175	149	325	222	18
Shaanxi	Yulin	1431	201	238	486	403	103
Shaanxi	Ankang	488	85	94	162	126	21
Shaanxi	Shangluo	601	101	104	193	178	25
Sichuan	Chengdu	4829	1279	860	1403	1119	168
Sichuan	Zigong	312	44	60	103	89	16
Sichuan	Panzhihua	476	71	77	191	115	22
Sichuan	Luzhou	538	101	93	173	134	37
Sichuan	Deyang	751	48	84	262	294	63
Sichuan	Mianyang	1128	142	162	468	311	45
Sichuan	Guangyuan	462	95	87	146	117	17
Sichuan	Suining	614	120	113	211	149	21
Sichuan	Neijiang	445	101	78	153	97	16
Sichuan	Leshan	595	123	114	211	131	16
Sichuan	Nanchong	1047	212	192	356	252	35
Sichuan	Meishan	697	117	143	217	184	36
Sichuan	Yibin	518	110	97	161	123	27
Sichuan	Guangan	555	126	90	189	128	22
Sichuan	Dazhou	508	100	99	161	129	19
Sichuan	Ya'an	223	38	51	66	57	11
Sichuan	Bazhong	449	104	57	155	114	19
Sichuan	Ziyang	435	90	67	128	118	32
Sichuan	Aba Tibetan and Qiang Autonomous Prefecture	88	16	22	34	16	0
Sichuan	Ganzi Tibetan Autonomous Prefecture	39	7	4	11	12	5
Sichuan	Liangshan Yi Autonomous Prefecture	334	40	48	122	103	21
Taiwan	Taiwan	4373	713	893	2051	686	30
Tianjin	Tianjin Urban Area	10928	3649	1920	2772	2058	529
Hong Kong	Hong Kong Special Administrative Region	265	43	41	116	59	6
Xinjiang	Urumqi	2229	550	372	630	553	124
Xinjiang	Karamay	305	87	37	80	73	28
Xinjiang	Turpan	96	18	7	26	34	11
Xinjiang	Hami	299	59	45	97	81	17
Xinjiang	Changji Hui Autonomous Prefecture	1098	226	141	349	302	80
Xinjiang	Bortala Mongol Autonomous Prefecture	278	53	46	86	68	25
Xinjiang	Bayingolin Mongol Autonomous Prefecture	490	77	63	187	129	34
Xinjiang	Aksu Prefecture	562	82	69	192	182	37
Xinjiang	Kizilsu Kirghiz Autonomous Prefecture	48	7	8	18	15	0
Xinjiang	Kashgar Prefecture	492	70	54	168	156	44
Xinjiang	Hotan Prefecture	90	7	12	27	37	7
Xinjiang	Yili Kazakh Autonomous Prefecture	973	189	169	344	224	47
Xinjiang	Tacheng Prefecture	896	224	194	280	156	42
Xinjiang	Altai Prefecture	185	33	34	57	42	19
Xinjiang	Shihezi	546	161	93	155	113	24
Xinjiang	Alaer	110	16	19	29	37	9
Xinjiang	Tumxuk	89	7	11	30	27	14
Xinjiang	Wujiaqu	204	51	31	66	48	8
Xinjiang	Beitun	51	18	7	13	10	3
Xinjiang	Tiemenguan	20	2	1	3	11	3
Xinjiang	Shuanghe	25	1	2	9	8	5
Xinjiang	Kekedala	21	0	2	7	11	1
Xinjiang	Kunyu	6	0	0	1	3	2
Xinjiang	Huyanghe	23	3	2	4	11	3
Xinjiang	Xinxing	10	0	0	1	7	2
Tibet	Lhasa	87	3	4	12	39	29
Tibet	Shigatse	12	0	0	3	7	2
Tibet	Chamdo	31	1	0	3	22	5
Tibet	Nyingchi	30	1	0	10	15	4
Tibet	Shannan	113	15	23	43	26	6
Tibet	Nagqu	21	4	0	3	9	5
Tibet	Ali Prefecture	18	1	1	5	10	1
Yunnan	Kunming	2123	291	278	695	685	174
Yunnan	Qujing	847	69	117	299	285	77
Yunnan	Yuxi	807	131	153	307	175	41
Yunnan	Baoshan	494	50	94	150	165	35
Yunnan	Zhaotong	419	53	61	143	115	47
Yunnan	Lijiang	270	37	46	82	90	15
Yunnan	Pu'er	445	56	81	181	113	14
Yunnan	Lincang	311	40	67	114	81	9
Yunnan	Chuxiong Yi Autonomous Prefecture	576	70	68	208	194	36
Yunnan	Honghe Hani and Yi Autonomous Prefecture	1117	168	185	417	282	65
Yunnan	Wenshan Zhuang and Miao Autonomous Prefecture	533	94	78	197	136	28
Yunnan	Xishuangbanna Dai Autonomous Prefecture	207	36	34	64	61	12
Yunnan	Dali Bai Autonomous Prefecture	869	105	141	335	239	49
Yunnan	Dehong Dai and Jingpo Autonomous Prefecture	339	37	63	136	93	10
Yunnan	Nujiang Lisu Autonomous Prefecture	100	18	21	38	22	1
Yunnan	Diqing Tibetan Autonomous Prefecture	26	1	1	9	10	5
Zhejiang	Hangzhou	4190	580	580	1469	1363	198
Zhejiang	Ningbo	3615	401	445	1437	1162	170
Zhejiang	Wenzhou	2440	304	334	982	747	73
Zhejiang	Jiaxing	1761	167	188	692	655	59
Zhejiang	Huzhou	1603	149	207	611	551	85
Zhejiang	Shaoxing	1667	232	249	637	506	43
Zhejiang	Jinhua	2946	326	383	1138	957	142
Zhejiang	Quzhou	1176	118	169	433	402	54
Zhejiang	Zhoushan	873	104	114	270	327	58
Zhejiang	Taizhou	2431	234	341	1010	743	103
Zhejiang	Lishui	1117	191	224	383	283	36
Hainan	Sansha	0

## Sheet: ReadMe
Abbreviation	Describution	A total of 25 cities host more than 160 Mega UCSs, which are highlighted in yellow.
Number	The number of UCS(Unit: Site)
Micro Number	The number of very small UCS(<400m2，Unit: Site)
Small Number	The number of small UCS(400m2~1,600m2，Unit: Site)
Medium Number	The number of medium UCS (1,600m2~1 ha，Unit: Site)
Large Number	The number of large UCS (1 ha~10 ha，Unit: Site)
Mega Number	The number of very large UCS (>10 ha，Unit: Site)
