# Supplementary material for: Deep-learning-based sub-meter urban construction-site mapping reveals China’s dual-track urban renewal
Source: Natl Sci Rev. 2026 Mar 10;13(7):nwag141. doi: 10.1093/nsr/nwag141 (PMC13105178; doi:10.1093/nsr/nwag141)
Supplement: nwag141_Supplemental_Files [file nwag141_supplemental_files.zip › Supplementary Table19 The Rank of Cities.xlsx]

## Sheet: Sheet1
Province	City	Rank	Rank_number
Anhui	Huainan	Large city	3
Anhui	Ma'anshan	Medium City	4
Anhui	Huaibei	Medium City	4
Anhui	Tongling	Medium City	4
Anhui	Anqing	Medium City	4
Anhui	Huangshan	Small city	5
Anhui	Chuzhou	Small city	5
Anhui	Fuyang	Medium City	4
Anhui	Suzhou	Medium City	4
Anhui	Lu'an	Medium City	4
Anhui	Bozhou	Medium City	4
Anhui	Chizhou	Small city	5
Anhui	Xuancheng	Small city	5
Anhui	Hefei	Large city	3
Anhui	Wuhu	Large city	3
Anhui	Bengbu	Medium City	4
Macau	Macau Special Administrative Region
Beijing	Beijing Urban Area	Super city	1
Chongqing	Chongqing Urban Area	Super city	1
Chongqing	Chongqing Suburban Counties	Large city	3
Fujian	Fuzhou	Large city	3
Fujian	Xiamen	Large city	3
Fujian	Putian	Large city	3
Fujian	Sanming	Small city	5
Fujian	Quanzhou	Large city	3
Fujian	Zhangzhou	Medium City	4
Fujian	Nanping	Small city	5
Fujian	Longyan	Medium City	4
Fujian	Ningde	Small city	5
Gansu	Lanzhou	Large city	3
Gansu	Jiayuguan	Small city	5
Gansu	Jinchang	Small city	5
Gansu	Baiyin	Small city	5
Gansu	Tianshui	Medium City	4
Gansu	Wuwei	Small city	5
Gansu	Zhangye	Small city	5
Gansu	Pingliang	Small city	5
Gansu	Jiuquan	Small city	5
Gansu	Qingyang	Small city	5
Gansu	Dingxi	Small city	5
Gansu	Longnan	Small city	5
Gansu	Linxia Hui Autonomous Prefecture	Small city	5
Gansu	Gannan Tibetan Autonomous Prefecture	Small city	5
Guangdong	Guangzhou	Super city	1
Guangdong	Shaoguan	Medium City	4
Guangdong	Shenzhen	Super city	1
Guangdong	Zhuhai	Large city	3
Guangdong	Shantou	Large city	3
Guangdong	Foshan	Mega city	2
Guangdong	Jiangmen	Large city	3
Guangdong	Zhanjiang	Large city	3
Guangdong	Maoming	Medium City	4
Guangdong	Zhaoqing	Medium City	4
Guangdong	Huizhou	Large city	3
Guangdong	Meizhou	Medium City	4
Guangdong	Shanwei	Small city	5
Guangdong	Heyuan	Medium City	4
Guangdong	Yangjiang	Medium City	4
Guangdong	Qingyuan	Medium City	4
Guangdong	Dongguan	Mega city	2
Guangdong	Zhongshan	Large city	3
Guangdong	Chaozhou	Medium City	4
Guangdong	Jieyang	Medium City	4
Guangdong	Yunfu	Small city	5
Guangxi	Nanning	Large city	3
Guangxi	Liuzhou	Large city	3
Guangxi	Guilin	Large city	3
Guangxi	Wuzhou	Medium City	4
Guangxi	Beihai	Medium City	4
Guangxi	Fangchenggang	Small city	5
Guangxi	Qinzhou	Medium City	4
Guangxi	Guigang	Medium City	4
Guangxi	Yulin	Medium City	4
Guangxi	Baise	Small city	5
Guangxi	Hezhou	Small city	5
Guangxi	Hechi	Small city	5
Guangxi	Laibin	Small city	5
Guangxi	Chongzuo	Small city	5
Guizhou	Guiyang	Large city	3
Guizhou	Liupanshui	Medium City	4
Guizhou	Zunyi	Large city	3
Guizhou	Anshun	Medium City	4
Guizhou	Bijie	Medium City	4
Guizhou	Tongren	Small city	5
Guizhou	Qianxinan Buyei and Miao Autonomous Prefecture	Medium City	4
Guizhou	Qiandongnan Miao and Dong Autonomous Prefecture	Small city	5
Guizhou	Qiannan Buyei and Miao Autonomous Prefecture	Small city	5
Hainan	Haikou	Large city	3
Hainan	Sanya	Medium City	4
Hainan	Danzhou	Small city	5
Hainan	Wuzhishan	Small city	5
Hainan	Qionghai	Small city	5
Hainan	Wenchang	Small city	5
Hainan	Wanning	Small city	5
Hainan	Dongfang	Small city	5
Hainan	Ding'an	Small city	5
Hainan	Tunchang	Small city	5
Hainan	Chengmai	Small city	5
Hainan	Lingao	Small city	5
Hainan	Baisha Li Autonomous County	Small city	5
Hainan	Changjiang Li Autonomous County	Small city	5
Hainan	Ledong Li Autonomous County	Small city	5
Hainan	Lingshui Li Autonomous County	Small city	5
Hainan	Baoting Li and Miao Autonomous County	Small city	5
Hainan	Qiongzhong Li and Miao Autonomous County	Small city	5
Hebei	Cangzhou	Medium City	4
Hebei	Langfang	Medium City	4
Hebei	Hengshui	Medium City	4
Hebei	Shijiazhuang	Large city	3
Hebei	Tangshan	Large city	3
Hebei	Qinhuangdao	Large city	3
Hebei	Handan	Large city	3
Hebei	Xingtai	Large city	3
Hebei	Baoding	Large city	3
Hebei	Zhangjiakou	Large city	3
Hebei	Chengde	Medium City	4
Heilongjiang	Harbin	Mega city	2
Heilongjiang	Qiqihar	Large city	3
Heilongjiang	Jixi	Medium City	4
Heilongjiang	Hegang	Medium City	4
Heilongjiang	Shuangyashan	Small city	5
Heilongjiang	Daqing	Large city	3
Heilongjiang	Yichun	Small city	5
Heilongjiang	Jiamusi	Medium City	4
Heilongjiang	Qitaihe	Small city	5
Heilongjiang	Mudanjiang	Medium City	4
Heilongjiang	Heihe	Small city	5
Heilongjiang	Suihua	Small city	5
Heilongjiang	Daxing'anling Region	Small city	5
Henan	Zhengzhou	Mega city	2
Henan	Kaifeng	Large city	3
Henan	Luoyang	Large city	3
Henan	Pingdingshan	Medium City	4
Henan	Anyang	Medium City	4
Henan	Hebi	Medium City	4
Henan	Xinxiang	Large city	3
Henan	Jiaozuo	Medium City	4
Henan	Puyang	Medium City	4
Henan	Xuchang	Medium City	4
Henan	Luohe	Medium City	4
Henan	Sanmenxia	Small city	5
Henan	Nanyang	Medium City	4
Henan	Shangqiu	Medium City	4
Henan	Xinyang	Medium City	4
Henan	Zhoukou	Medium City	4
Henan	Zhumadian	Small city	5
Henan	Jiyuan	Small city	5
Hubei	Wuhan	Mega city	2
Hubei	Huangshi	Medium City	4
Hubei	Shiyan	Large city	3
Hubei	Yichang	Large city	3
Hubei	Xiangyang	Large city	3
Hubei	Ezhou	Small city	5
Hubei	Jingmen	Medium City	4
Hubei	Xiaogan	Medium City	4
Hubei	Jingzhou	Medium City	4
Hubei	Huanggang	Small city	5
Hubei	Xianning	Small city	5
Hubei	Suizhou	Small city	5
Hubei	Enshi Tujia and Miao Autonomous Prefecture	Medium City	4
Hubei	Xiantao	Small city	5
Hubei	Qianjiang	Small city	5
Hubei	Tianmen	Small city	5
Hubei	Shennongjia Forestry District	Small city	5
Hunan	Changsha	Mega city	2
Hunan	Zhuzhou	Large city	3
Hunan	Xiangtan	Medium City	4
Hunan	Hengyang	Large city	3
Hunan	Shaoyang	Medium City	4
Hunan	Yueyang	Large city	3
Hunan	Changde	Medium City	4
Hunan	Zhangjiajie	Small city	5
Hunan	Yiyang	Medium City	4
Hunan	Chenzhou	Medium City	4
Hunan	Yongzhou	Medium City	4
Hunan	Huaihua	Medium City	4
Hunan	Loudi	Medium City	4
Hunan	Xiangxi Tujia and Miao Autonomous Prefecture	Small city	5
Jiangsu	Nanjing	Mega city	2
Jiangsu	Wuxi	Large city	3
Jiangsu	Xuzhou	Large city	3
Jiangsu	Changzhou	Large city	3
Jiangsu	Suzhou	Large city	3
Jiangsu	Nantong	Large city	3
Jiangsu	Lianyungang	Large city	3
Jiangsu	Huai'an	Large city	3
Jiangsu	Yancheng	Large city	3
Jiangsu	Yangzhou	Large city	3
Jiangsu	Zhenjiang	Medium City	4
Jiangsu	Taizhou	Medium City	4
Jiangsu	Suqian	Medium City	4
Jiangxi	Nanchang	Large city	3
Jiangxi	Jingdezhen	Medium City	4
Jiangxi	Pingxiang	Medium City	4
Jiangxi	Jiujiang	Medium City	4
Jiangxi	Xinyu	Medium City	4
Jiangxi	Yingtan	Small city	5
Jiangxi	Ganzhou	Large city	3
Jiangxi	Ji'an	Small city	5
Jiangxi	Yichun	Medium City	4
Jiangxi	Fuzhou	Medium City	4
Jiangxi	Shangrao	Large city	3
Jilin	Changchun	Large city	3
Jilin	Jilin	Large city	3
Jilin	Siping	Small city	5
Jilin	Liaoyuan	Small city	5
Jilin	Tonghua	Small city	5
Jilin	Baishan	Small city	5
Jilin	Songyuan	Small city	5
Jilin	Baicheng	Small city	5
Jilin	Yanbian Korean Autonomous Prefecture	Large city	3
Liaoning	Shenyang	Mega city	2
Liaoning	Dalian	Mega city	2
Liaoning	Anshan	Large city	3
Liaoning	Fushun	Large city	3
Liaoning	Benxi	Medium City	4
Liaoning	Dandong	Medium City	4
Liaoning	Jinzhou	Large city	3
Liaoning	Yingkou	Medium City	4
Liaoning	Fuxin	Medium City	4
Liaoning	Liaoyang	Medium City	4
Liaoning	Panjin	Medium City	4
Liaoning	Tieling	Small city	5
Liaoning	Chaoyang	Medium City	4
Liaoning	Huludao	Medium City	4
Inner Mongolia	Hohhot	Large city	3
Inner Mongolia	Baotou	Large city	3
Inner Mongolia	Wuhai	Medium City	4
Inner Mongolia	Chifeng	Large city	3
Inner Mongolia	Tongliao	Small city	5
Inner Mongolia	Ordos	Medium City	4
Inner Mongolia	Hulunbuir	Small city	5
Inner Mongolia	Bayannur	Small city	5
Inner Mongolia	Ulanqab	Small city	5
Inner Mongolia	Xing'an League	Small city	5
Inner Mongolia	Xilin Gol League	Small city	5
Inner Mongolia	Alashan League	Small city	5
Ningxia	Yinchuan	Large city	3
Ningxia	Shizuishan	Small city	5
Ningxia	Wuzhong	Small city	5
Ningxia	Guyuan	Small city	5
Ningxia	Zhongwei	Small city	5
Qinghai	Xining	Large city	3
Qinghai	Haidong	Small city	5
Qinghai	Haibei Tibetan Autonomous Prefecture	Small city	5
Qinghai	Huangnan Tibetan Autonomous Prefecture	Small city	5
Qinghai	Hainan Tibetan Autonomous Prefecture	Small city	5
Qinghai	Golog Tibetan Autonomous Prefecture	Small city	5
Qinghai	Yushu Tibetan Autonomous Prefecture	Small city	5
Qinghai	Haixi Mongolian and Tibetan Autonomous Prefecture	Small city	5
Shandong	Jinan	Mega city	2
Shandong	Qingdao	Mega city	2
Shandong	Zibo	Large city	3
Shandong	Zaozhuang	Large city	3
Shandong	Dongying	Medium City	4
Shandong	Yantai	Large city	3
Shandong	Weifang	Large city	3
Shandong	Jining	Large city	3
Shandong	Tai'an	Large city	3
Shandong	Weihai	Medium City	4
Shandong	Rizhao	Medium City	4
Shandong	Linyi	Large city	3
Shandong	Dezhou	Medium City	4
Shandong	Liaocheng	Large city	3
Shandong	Binzhou	Medium City	4
Shandong	Heze	Medium City	4
Shanghai	Shanghai Urban Area	Super city	1
Shanxi	Taiyuan	Large city	3
Shanxi	Datong	Large city	3
Shanxi	Yangquan	Medium City	4
Shanxi	Changzhi	Large city	3
Shanxi	Jincheng	Medium City	4
Shanxi	Shuozhou	Small city	5
Shanxi	Jinzhong	Medium City	4
Shanxi	Yuncheng	Medium City	4
Shanxi	Xinzhou	Small city	5
Shanxi	Linfen	Medium City	4
Shanxi	Lvliang	Small city	5
Shaanxi	Xi'an	Mega city	2
Shaanxi	Tongchuan	Small city	5
Shaanxi	Baoji	Medium City	4
Shaanxi	Xianyang	Large city	3
Shaanxi	Weinan	Small city	5
Shaanxi	Yan'an	Small city	5
Shaanxi	Hanzhong	Medium City	4
Shaanxi	Yulin	Medium City	4
Shaanxi	Ankang	Small city	5
Shaanxi	Shangluo	Small city	5
Sichuan	Chengdu	Super city	1
Sichuan	Zigong	Medium City	4
Sichuan	Panzhihua	Medium City	4
Sichuan	Luzhou	Medium City	4
Sichuan	Deyang	Medium City	4
Sichuan	Mianyang	Large city	3
Sichuan	Guangyuan	Small city	5
Sichuan	Suining	Medium City	4
Sichuan	Neijiang	Medium City	4
Sichuan	Leshan	Medium City	4
Sichuan	Nanchong	Large city	3
Sichuan	Meishan	Medium City	4
Sichuan	Yibin	Large city	3
Sichuan	Guangan	Small city	5
Sichuan	Dazhou	Medium City	4
Sichuan	Ya'an	Small city	5
Sichuan	Bazhong	Small city	5
Sichuan	Ziyang	Small city	5
Sichuan	Aba Tibetan and Qiang Autonomous Prefecture	Small city	5
Sichuan	Ganzi Tibetan Autonomous Prefecture	Small city	5
Sichuan	Liangshan Yi Autonomous Prefecture	Medium City	4
Taiwan	Taiwan
Tianjin	Tianjin Urban Area	Super city	1
Hong Kong	Hong Kong Special Administrative Region
Xinjiang	Urumqi	Large city	3
Xinjiang	Karamay	Small city	5
Xinjiang	Turpan	Small city	5
Xinjiang	Hami	Small city	5
Xinjiang	Changji Hui Autonomous Prefecture	Medium City	4
Xinjiang	Bortala Mongol Autonomous Prefecture	Small city	5
Xinjiang	Bayingolin Mongol Autonomous Prefecture	Small city	5
Xinjiang	Aksu Prefecture	Medium City	4
Xinjiang	Kizilsu Kirghiz Autonomous Prefecture	Small city	5
Xinjiang	Kashgar Prefecture	Small city	5
Xinjiang	Hotan Prefecture	Small city	5
Xinjiang	Yili Kazakh Autonomous Prefecture	Medium City	4
Xinjiang	Tacheng Prefecture	Small city	5
Xinjiang	Altai Prefecture	Small city	5
Xinjiang	Shihezi	Small city	5
Xinjiang	Alaer	Small city	5
Xinjiang	Tumxuk	Small city	5
Xinjiang	Wujiaqu	Small city	5
Xinjiang	Beitun	Small city	5
Xinjiang	Tiemenguan	Small city	5
Xinjiang	Shuanghe	Small city	5
Xinjiang	Kekedala	Small city	5
Xinjiang	Kunyu	Small city	5
Xinjiang	Huyanghe	Small city	5
Xinjiang	Xinxing	Small city	5
Tibet	Lhasa	Medium City	4
Tibet	Shigatse	Small city	5
Tibet	Chamdo	Small city	5
Tibet	Nyingchi	Small city	5
Tibet	Shannan	Small city	5
Tibet	Nagqu	Small city	5
Tibet	Ali Prefecture	Small city	5
Yunnan	Kunming	Mega city	2
Yunnan	Qujing	Medium City	4
Yunnan	Yuxi	Medium City	4
Yunnan	Baoshan	Small city	5
Yunnan	Zhaotong	Small city	5
Yunnan	Lijiang	Small city	5
Yunnan	Pu'er	Small city	5
Yunnan	Lincang	Small city	5
Yunnan	Chuxiong Yi Autonomous Prefecture	Small city	5
Yunnan	Honghe Hani and Yi Autonomous Prefecture	Large city	3
Yunnan	Wenshan Zhuang and Miao Autonomous Prefecture	Small city	5
Yunnan	Xishuangbanna Dai Autonomous Prefecture	Small city	5
Yunnan	Dali Bai Autonomous Prefecture	Medium City	4
Yunnan	Dehong Dai and Jingpo Autonomous Prefecture	Small city	5
Yunnan	Nujiang Lisu Autonomous Prefecture	Small city	5
Yunnan	Diqing Tibetan Autonomous Prefecture	Small city	5
Zhejiang	Hangzhou	Mega city	2
Zhejiang	Ningbo	Large city	3
Zhejiang	Wenzhou	Large city	3
Zhejiang	Jiaxing	Medium City	4
Zhejiang	Huzhou	Medium City	4
Zhejiang	Shaoxing	Large city	3
Zhejiang	Jinhua	Medium City	4
Zhejiang	Quzhou	Medium City	4
Zhejiang	Zhoushan	Medium City	4
Zhejiang	Taizhou	Large city	3
Zhejiang	Lishui	Small city	5
Hainan	Sansha

## Sheet: Readme
Abbreviation	Describution	Cities are classified by residential population
Small city	<500k	Hong Kong, Macao, and Taiwan were excluded due to the different ways the census is conducted
Medium city	500k–1M	No relevant data was found in Sansha, Hainan
Large city	1–5M
Mega city	5–10M
Super city	>10M
