# Supplementary material for: Deep-learning-based sub-meter urban construction-site mapping reveals China’s dual-track urban renewal
Source: Natl Sci Rev. 2026 Mar 10;13(7):nwag141. doi: 10.1093/nsr/nwag141 (PMC13105178; doi:10.1093/nsr/nwag141)
Supplement: nwag141_Supplemental_Files [file nwag141_supplemental_files.zip › Supplementary Table20 UCS for covariate matching approach.xlsx]

## Sheet: Sheet1
areagrid	wind	tmpmean	rhu	PM10	PM25	DEM	area2020	isa	Pop	traffic_1	traffic_2	traffic_3	Road_Len1	Road_Len2	Road_Len3	Rail_Len1	Rail_Len2	BuildIArea	UCS	density2020	densityisa	densitypop	densityBuildI	traffic_1_d	traffic_2_d	traffic_3_d	Road_Len1_d	Road_Len2_d	Road_Len3_d	Rail_Len1_d	Rail_Len2_d	PC_traffic1	PC_traffic2	PC_trans1	PC_trans2	PC_trans3
1.02505e+06	2.49406	14.291	65.0453	83.6	49.3	89.1462	60665	484234	15925.6	0	0	0	0	3567.28	1791.06	0	0	18575.5	1	0.0591823	0.472399	0.0155367	0.0181215	0	0	0	0	0.00348009	0.00174728	0	0	-0.229853	0.00345146	0.639351	-0.705985	-0.559055
1.02505e+06	2.49687	14.3646	64.8656	83.8	49.3	56.7566	14981	843966	42737.3	2	0	0	0	7975.99	2436.12	0	0	587.807	1	0.0146148	0.823339	0.0416925	0.00057344	1.95112e-06	0	0	0	0.00778105	0.00237658	0	0	3.56597	7.89452	2.4438	-1.26313	-1.29315
1.02541e+06	2.50407	14.2116	65.1037	84.2	49.8	35.3632	60121.7	639541	8308.16	0	0	0	2257.25	2641.93	0	0	0	965.945	1	0.058632	0.623694	0.00810214	0.00094201	0	0	0	0.00220131	0.00257646	0	0	0	-0.229853	0.00345146	0.364165	0.242995	0.170794
1.02541e+06	2.43361	14.1429	64.0472	84.2	49.8	34.7089	22702	768984	23851	0	0	3	2258.2	4686.45	1245.96	0	0	0	1	0.0221395	0.749929	0.02326	0	0	0	2.92566e-06	0.00220224	0.00457032	0.00121509	0	0	1.38556	-0.61045	1.46993	-0.0960248	-0.285526
1.02541e+06	2.39761	14.1393	63.8842	83.7	49.6	33.9725	75521.1	751888	9048.75	0	0	3	0	2831.1	1606.18	0	0	0	1	0.0736498	0.733257	0.00882478	0	0	0	2.92566e-06	0	0.00276095	0.00156638	0	0	1.38556	-0.61045	0.315592	-0.606187	-0.426791
1.02541e+06	2.41512	14.3786	64.1083	80.8	48.2	41.8677	16690.2	70845.4	281.527	0	0	0	2379.15	0	0	0	0	6.40738	1	0.0162766	0.0690899	0.000275012	6.24861e-06	0	0	0	0.00232019	0	0	0	0	-0.229853	0.00345146	-0.575925	0.580939	0.583234
1.02588e+06	2.4026	14.5435	64.0156	79.8	48.9	30.3501	41009.3	107118	77.0593	0	0	0	0	0	852.055	705.116	0	0	1	0.0399747	0.104416	7.50574e-05	0	0	0	0	0	0	0.000830559	0.000687328	0	-0.229853	0.00345146	-0.836077	0.376192	0.0417807
1.026e+06	2.47241	14.473	64.949	80.4	48.8	31.661	179180	519553	2058.73	0	0	0	0	4559.67	0	0	0	214696	1	0.174639	0.506387	0.00200682	0.209256	0	0	0	0	0.00444413	0	0	0	-0.229853	0.00345146	0.493663	-0.665155	-0.486036
1.026e+06	2.46978	14.4523	64.7255	79.4	49	33.2188	38792.3	705949	5927.39	0	0	0	1728.98	1311.46	780.636	1406.97	0	13456	1	0.0378093	0.68806	0.00577681	0.013115	0	0	0	0.00168517	0.00127823	0.000760854	0.00137132	0	-0.229853	0.00345146	0.168016	1.35422	0.0968147
1.026e+06	2.38181	14.6057	63.8916	78.9	48.9	31.5811	249853	410532	2137.06	0	1	0	0	2723.43	2651.59	1091.95	0	6288.82	1	0.243522	0.400129	0.00208285	0.00612946	0	9.7466e-07	0	0	0.00265442	0.0025844	0.00106428	0	-0.00937444	-0.124371	0.732061	0.239163	-0.60742
1.02624e+06	2.46665	14.6416	64.1391	78.6	48.6	31.7452	159970	220203	658.125	0	0	0	1694.58	404.267	0	3498.23	0	10358	1	0.15588	0.214574	0.000641179	0.0100932	0	0	0	0.00165126	0.000393932	0	0.0034088	0	-0.229853	0.00345146	-0.0894342	3.27914	0.18978
1.02635e+06	2.32493	14.5955	63.211	78.4	48.4	32.9065	37135.2	373650	1465.92	0	2	0	582.364	180.066	0	6873.31	0	35269	1	0.0361817	0.364056	0.00142836	0.0343634	0	1.94865e-06	0	0.00056741	0.000175443	0	0.00669682	0	0.210952	-0.252106	0.0397881	5.81406	-0.172812
1.02906e+06	2.88341	14.545	63.0283	78.4	47.8	29.1188	14229.9	710451	1671.66	0	1	0	0	4101.17	0	1128.29	0	73811.3	1	0.0138281	0.690389	0.00162479	0.071727	0	9.71762e-07	0	0	0.00398536	0	0.00109643	0	-0.0100299	-0.123991	0.485615	0.3385	-0.487034
1.0396e+06	2.66587	13.9619	65.1038	69.8	41.8	46.3587	25326.2	186278	983.617	0	1	0	4842.03	0	0	0	0	3892.24	1	0.0243616	0.179183	0.000946519	0.00374398	0	9.6191e-07	0	0.0046576	0	0	0	0	-0.0122586	-0.122699	0.0340457	1.31381	0.978693
1.03994e+06	2.64867	13.9656	65.0665	70.2	41.6	52.0623	11406.4	779550	5818.98	0	13	0	1245.46	253.867	4691.77	2809.64	0	10180.9	1	0.0109683	0.74961	0.00559551	0.00978985	0	1.25007e-05	0	0.00119762	0.000244116	0.00451157	0.00270173	0	2.59794	-1.63596	0.943789	2.14577	-0.386041
1.04017e+06	2.65449	13.8164	65.1923	69.4	41.6	43.0672	121057	79565.1	1195.88	0	0	0	307.555	0	0	0	0	3009.99	1	0.116382	0.0764924	0.00114981	0.00289374	0	0	0	0.000295678	0	0	0	0	-0.229853	0.00345146	-1.10424	-0.0538231	0.240713
1.04017e+06	3.34515	14.0045	65.3379	62.7	37.4	8.64096	30198.6	429110	6414.01	0	0	0	0	4654.39	176.637	0	0	0	1	0.0290323	0.412538	0.0061663	0	0	0	0	0	0.00447464	0.000169816	0	0	-0.229853	0.00345146	0.554639	-0.683619	-0.512046
1.04028e+06	3.32779	14.074	64.9893	62.5	37.5	17.7582	13985.3	570366	646.811	0	0	0	0	2439.21	3262.29	0	0	411121	1	0.0134437	0.548279	0.000621945	0.3952	0	0	0	0	0.00234475	0.00313596	0	0	-0.229853	0.00345146	0.615998	-0.695354	-0.560876
1.04154e+06	2.63252	13.8364	64.7954	68.7	40.9	20.8433	15883.1	387176	4339.77	0	0	0	0	2081.48	3453.11	0	0	380.671	1	0.0152496	0.371735	0.00416691	0.000365489	0	0	0	0	0.00199847	0.00331539	0	0	-0.229853	0.00345146	0.537754	-0.670689	-0.53072
1.04154e+06	2.66141	13.8407	64.7573	68.7	40.8	26.5262	19322.1	566132	6339.51	0	2	1	0	3539.2	781.853	3132.25	0	32864.7	1	0.0185515	0.543553	0.00608715	0.031554	0	1.92024e-06	9.60118e-07	0	0.00339805	0.000750671	0.00300733	0	0.734657	-0.449844	0.770288	1.99706	-0.615534
1.04528e+06	3.01359	14.0765	63.0441	60.7	35.6	7.48584	32714.6	679774	1259.9	0	0	0	1874.79	2715.13	3183.07	0	0	454888	1	0.0312976	0.650329	0.00120542	0.435183	0	0	0	0.00179358	0.00259752	0.00304519	0	0	-0.229853	0.00345146	1.15288	-0.154531	-0.284496
1.04528e+06	3.07322	14.099	63.0624	61	35.6	7.24315	118588	595416	826.616	0	0	0	0	3942.84	3643.57	0	0	579780	1	0.113451	0.569625	0.000791177	0.554666	0	0	0	0	0.00377205	0.00348574	0	0	-0.229853	0.00345146	1.25588	-0.892614	-0.822221
1.04539e+06	2.95961	14.0683	63.2006	60.7	35.2	6.28625	25110.6	571864	689.606	0	0	0	0	3657.87	2110.63	0	0	434053	1	0.0240203	0.547033	0.00066004	0.415206	0	0	0	0	0.00349905	0.00201898	0	0	-0.229853	0.00345146	0.725655	-0.73204	-0.596124
1.04562e+06	3.06714	14.0409	62.9743	60	34.7	6.57758	30310.9	104103	852.711	0	0	0	0	2763.54	413.32	0	0	371.617	1	0.0289886	0.0995614	0.000815787	0.000355405	0	0	0	0	0.00264298	0.000395288	0	0	-0.229853	0.00345146	-0.0700581	-0.489651	-0.261497
1.04685e+06	3.14704	13.761	62.7707	58.9	35.6	15.241	20056.2	714815	9787.35	0	0	0	863.084	4957.96	86.9455	0	0	0	1	0.0191586	0.682822	0.00934896	0	0	0	0	0.000824455	0.00473606	8.30541e-05	0	0	-0.229853	0.00345146	0.843043	-0.448014	-0.401451
1.03442e+06	2.70924	14.1282	67.8313	77.7	47.9	35.027	62060.9	763226	13664	0	0	0	1618.28	6124.57	458.535	0	0	0	1	0.0599959	0.737831	0.0132093	0	0	0	0	0.00156443	0.00592078	0.000443277	0	0	-0.229853	0.00345146	1.58764	-0.38587	-0.501976
1.03442e+06	2.6743	14.1266	67.9046	77.6	47.9	36.7049	64901.8	905696	20751.7	0	0	0	0	7954.54	650.454	0	0	0	1	0.0627422	0.87556	0.0200615	0	0	0	0	0	0.00768986	0.000628811	0	0	-0.229853	0.00345146	1.90023	-1.09911	-1.05938
1.03673e+06	2.78177	14.2828	65.7652	79.2	49.1	31.24	17144.4	329185	1257.27	0	0	0	3786.63	0	1933.25	0	0	4061.98	1	0.016537	0.317523	0.00121247	0.00391807	0	0	0	0.00365248	0	0.00186475	0	0	-0.229853	0.00345146	0.315025	0.835022	0.574044
1.0373e+06	2.84162	14.1034	65.8811	77.5	47.7	27.613	22017.6	67163.1	751.958	0	0	0	0	927.358	676.828	0	0	9851.32	1	0.0212258	0.0647477	0.000724956	0.00949703	0	0	0	0	0.000894008	0.000652487	0	0	-0.229853	0.00345146	-0.654343	-0.308118	-0.027532
1.03753e+06	2.76756	14.2477	65.0352	74.4	47.2	33.2984	14937.8	407002	2551.23	0	0	0	1845.68	1150.87	308.676	0	0	16918.8	1	0.0143974	0.392278	0.00245871	0.0163067	0	0	0	0.00177891	0.00110924	0.000297509	0	0	-0.229853	0.00345146	-0.212413	0.25567	0.28532
1.03845e+06	2.77977	14.3401	64.5321	76.2	47.3	31.4932	11658.7	195470	927.717	0	0	0	0	0	0	0	0	23949.9	1	0.011227	0.188232	0.000893637	0.0230631	0	0	0	0	0	0	0	0	-0.229853	0.00345146	-1.1814	-0.146529	0.190688
1.03868e+06	2.78946	14.0911	64.8987	77.8	47.8	31.2095	39365.3	149058	730.877	0	0	0	0	0	284.676	0	0	5876.23	1	0.0378993	0.143507	0.000703776	0.00565739	0	0	0	0	0	0.000274074	0	0	-0.229853	0.00345146	-1.10156	-0.170581	0.156208
1.03926e+06	2.81329	13.9483	66.3532	75.7	46.4	27.2767	76191.6	223373	1495.49	0	0	0	0	509.523	0	0	0	2696.43	1	0.0733136	0.214935	0.00143853	0.00259458	0	0	0	0	0.000490277	0	0	0	-0.229853	0.00345146	-0.99661	-0.203744	0.116032
1.03994e+06	2.76338	14.1853	64.6358	75.5	46.3	32.4184	32977.8	202642	2115.34	0	0	0	0	1582.47	825.287	0	0	1594.33	1	0.0317112	0.194859	0.00203377	0.0015331	0	0	0	0	0.00152169	0.000793589	0	0	-0.229853	0.00345146	-0.37665	-0.39375	-0.140863
1.0404e+06	2.79811	13.5867	66.5023	73.8	45.1	24.8762	13550.7	357314	2428.11	0	0	0	940.155	704.358	2912.97	0	0	881.598	1	0.0130245	0.34344	0.00233372	0.000847365	0	0	0	0.000903649	0.000677008	0.00279986	0	0	-0.229853	0.00345146	0.125295	-0.187907	-0.111754
1.04074e+06	2.71055	14.1336	64.697	74.5	45.6	33.1638	74292.7	453328	1742.43	0	0	0	932.542	1142.5	0	0	0	95653.3	1	0.0713845	0.435582	0.00167381	0.0919089	0	0	0	0.000896037	0.00109778	0	0	0	-0.229853	0.00345146	-0.533802	0.00630218	0.175123
1.04074e+06	2.75165	13.9754	66.0076	74	44.7	26.4048	35371.1	221009	1269.02	0	0	0	0	974.31	333.312	0	0	71.3608	1	0.0339865	0.212357	0.00121932	6.85673e-05	0	0	0	0	0.00093617	0.000320264	0	0	-0.229853	0.00345146	-0.73524	-0.283884	0.00784321
1.04999e+06	2.79623	14.1391	61.5661	62.4	37.6	41.0282	20443.3	403207	355.606	0	0	0	0	4285.95	170.999	0	0	210138	1	0.01947	0.384011	0.000339052	0.200134	0	0	0	0	0.00408191	0.000162858	0	0	-0.229853	0.00345146	0.404584	-0.637176	-0.451368
1.05032e+06	2.79017	13.9499	61.2973	62.8	37.2	39.5079	55719.2	354073	1412.62	0	0	0	0	4558.67	3582.31	0	0	0	1	0.0530497	0.337109	0.0013453	0	0	0	0	0	0.00434026	0.00341068	0	0	-0.229853	0.00345146	1.44818	-0.952336	-0.899301
1.05043e+06	2.80118	13.9908	61.2901	63.5	37.4	36.3988	14462.6	185136	1057.97	0	0	0	0	3294.16	2142.86	0	0	16.2264	1	0.0137683	0.176247	0.0010072	1.54474e-05	0	0	0	0	0.00313601	0.00203998	0	0	-0.229853	0.00345146	0.594934	-0.691516	-0.543483
1.05054e+06	2.82403	13.968	61.3352	63.6	37.5	41.6453	62900.8	364116	1197.52	0	0	0	1884.29	5300.14	232.708	0	0	2223.55	1	0.0598746	0.346598	0.00114036	0.00211657	0	0	0	0.00179363	0.00504514	0.000221512	0	0	-0.229853	0.00345146	1.2528	-0.192361	-0.301963
1.05054e+06	2.79575	14.0171	61.303	63	37.1	54.5682	10762.7	711664	14903.2	0	0	0	2221.75	6864.52	5569.34	0	0	2507.58	1	0.0102449	0.677424	0.014186	0.00238694	0	0	0	0.00211486	0.00653425	0.00530139	0	0	-0.229853	0.00345146	3.37786	-0.711203	-1.11344
1.05065e+06	2.80841	13.9964	61.3223	63.1	37.3	40.1141	18619.6	176724	994.294	0	0	0	2362.99	3372.88	231.964	0	0	9467.47	1	0.0177219	0.168203	0.000946077	0.00901102	0	0	0	0.00224907	0.00321026	0.000220781	0	0	-0.229853	0.00345146	0.679838	0.164629	0.0545866
1.05077e+06	2.80827	13.9552	61.3308	62.6	37.1	41.5754	55803.8	289586	1230.92	0	0	0	1601.42	4486.4	0	0	0	1440.1	1	0.0531077	0.275595	0.00117153	0.00137053	0	0	0	0.00152405	0.00426965	0	0	0	-0.229853	0.00345146	0.825614	-0.166947	-0.201618
1.05077e+06	2.82451	13.9731	61.2603	62.8	37	45.5549	16864.2	782491	19686.3	0	0	0	935.744	6554.52	1849.11	0	0	0	1	0.0160494	0.744686	0.0187349	0	0	0	0	0.000890535	0.00623785	0.00175977	0	0	-0.229853	0.00345146	1.91483	-0.749692	-0.829894
1.05088e+06	2.79781	13.9719	61.3262	62.6	36.8	51.5703	22430.6	685510	10858	0	0	0	4165.41	323.003	8104.42	0	0	47440.6	1	0.0213446	0.652321	0.0103323	0.0451438	0	0	0	0.00396375	0.000307365	0.00771205	0	0	-0.229853	0.00345146	2.21565	0.383622	-0.155718
1.0473e+06	2.90426	13.8047	62.116	61.7	36.8	62.4873	47081.7	190356	683.883	0	0	0	2276.47	2911.02	0	0	0	104.998	1	0.0449551	0.181758	0.000653106	0.000100256	0	0	0	0.00217365	0.00277954	0	0	0	-0.229853	0.00345146	0.433487	0.210622	0.13519
1.04786e+06	2.96635	13.7618	62.3394	61.6	36.9	53.5775	23179.2	276459	806.384	0	0	0	1803.84	1200.95	0	0	0	37185.1	1	0.0221204	0.263831	0.000769184	0.0354866	0	0	0	0.00172145	0.00114609	0	0	0	-0.229853	0.00345146	-0.300193	0.259462	0.307415
1.04798e+06	2.93542	13.7881	62.0638	63.1	37.1	48.027	36976.4	783119	3741.49	0	0	0	1862.68	3976.26	0	0	0	325917	1	0.0352837	0.747269	0.00356974	0.310997	0	0	0	0.0017774	0.00379423	0	0	0	-0.229853	0.00345146	0.712538	-0.0320291	-0.0863599
1.04798e+06	2.98056	13.7481	61.8422	61.9	36.9	47.9689	18079.8	153676	2107.95	0	0	0	0	3035.87	98.1173	0	0	9895.39	1	0.0172521	0.146641	0.0020115	0.00944238	0	0	0	0	0.00289689	9.36256e-05	0	0	-0.229853	0.00345146	-0.0622392	-0.492811	-0.262211
1.04865e+06	3.08479	13.7713	61.951	62.2	36.7	39.9337	49970.9	540363	4098.23	0	0	0	1863.12	4080.62	0	0	0	0	1	0.0476527	0.515296	0.00390789	0	0	0	0	0.00177668	0.00389132	0	0	0	-0.229853	0.00345146	0.748945	-0.0435853	-0.101266
1.04887e+06	3.00703	13.8392	61.9764	61.4	36.3	27.4533	35873.5	796389	18310.5	0	0	0	7150.35	4131.5	785.493	0	0	28880.1	1	0.034202	0.759283	0.0174569	0.0275345	0	0	0	0.00681719	0.00393899	0.000748894	0	0	-0.229853	0.00345146	2.30047	1.46552	0.650047
1.04898e+06	3.22172	13.6782	62.0256	61.2	36.3	27.3144	33882.4	781594	14029	0	0	0	3205.54	2588.51	922.741	0	0	827.752	1	0.0323003	0.745097	0.0133739	0.0007891	0	0	0	0.00305586	0.00246764	0.000879654	0	0	-0.229853	0.00345146	0.802427	0.446433	0.221277
1.04909e+06	3.03534	13.8578	61.8969	58.9	35.9	27.4546	12270.6	812390	42258.1	0	0	5	4422.94	2414.82	1480.59	0	0	1111.08	1	0.0116964	0.774372	0.0402805	0.00105908	0	0	4.76602e-06	0.00421596	0.00230182	0.0014113	0	0	2.40172	-0.996617	1.19756	0.782867	0.375918
1.04909e+06	3.07715	13.7781	61.6393	62.2	35.9	30.6029	19388.5	973566	25568.5	0	0	10	3707.64	6557.14	1074.11	4855.85	0	19082.2	1	0.0184812	0.928006	0.0243715	0.0181892	0	0	9.53203e-06	0.00353414	0.00625029	0.00102384	0.00462861	0	5.03329	-1.99669	3.09099	4.15325	-0.591066
1.04909e+06	3.13613	13.6554	61.9471	61.5	36.4	17.2371	42166.6	711669	12505.6	0	0	0	2827.36	2213.43	0	0	0	44144.7	1	0.0401934	0.678365	0.0119208	0.0420788	0	0	0	0.00269505	0.00210985	0	0	0	-0.229853	0.00345146	0.317136	0.452252	0.32538
1.04921e+06	3.04724	13.8006	61.9484	59.2	36.1	17.2839	17821.3	599736	21513.8	0	0	5	975.932	5086.16	4633.79	0	0	19238.1	1	0.0169855	0.571609	0.020505	0.0183359	0	0	4.76551e-06	0.000930163	0.00484763	0.00441647	0	0	2.40144	-0.996511	2.17517	-0.808167	-0.945722
1.04921e+06	3.28911	13.6927	61.9198	60.8	36.2	17.2667	151851	359145	5420.04	0	0	0	4222.95	2149.06	0	0	0	0	1	0.144729	0.342302	0.00516581	0	0	0	0	0.0040249	0.00204827	0	0	0	-0.229853	0.00345146	0.640963	0.876397	0.55975
1.04932e+06	3.05177	13.801	61.7544	59.7	36.1	19.2416	12349.9	843860	36889.4	0	0	4	3979.38	7454.92	2352.6	0	0	0	1	0.0117695	0.804199	0.0351552	0	0	0	3.812e-06	0.00379235	0.00710454	0.00224203	0	0	1.87496	-0.796433	3.13926	0.0166733	-0.531591
1.04932e+06	3.09163	13.7969	61.6483	60.3	36.1	14.9255	28826.8	686505	20681.5	0	0	12	10159.7	6646.76	1952.12	0	0	0	1	0.027472	0.654239	0.01971	0	0	0	1.1436e-05	0.00968223	0.00633436	0.00186037	0	0	6.08457	-2.3962	4.2748	1.98675	0.630193
1.04932e+06	3.09951	13.6638	61.9708	63	36.3	20.2908	16067.2	772905	18164.7	0	0	2	4953.27	1864.73	3383.79	0	0	12491.4	1	0.0153121	0.736579	0.0173113	0.0119043	0	0	1.906e-06	0.00472046	0.00177709	0.00322475	0	0	0.822552	-0.396491	1.65976	0.843145	0.313033
1.04943e+06	2.99725	13.7834	61.5797	60	36.1	41.8016	16621.1	235007	732.924	0	0	0	1880.42	837.274	2254.6	0	0	48682.6	1	0.0158383	0.223938	0.000698475	0.0463896	0	0	0	0.00179185	0.000797837	0.00214841	0	0	-0.229853	0.00345146	0.21283	0.133645	0.102075
1.04943e+06	3.04993	13.8968	61.6638	58.1	34.3	32.3857	16589.9	824031	17135.6	0	17	6	13472.3	2922.32	2143.43	0	0	3813.84	1	0.0158085	0.785218	0.0163289	0.0036342	0	1.61993e-05	5.71739e-06	0.0128377	0.00278467	0.00204248	0	0	6.59147	-3.32072	3.81337	3.37438	1.68167
1.04943e+06	3.09742	13.7808	61.6589	60.2	36.2	16.8931	20537.9	825319	31199.6	0	1	2	10970.2	3226.29	2296.8	0	0	0	1	0.0195706	0.786446	0.0297304	0	0	9.52899e-07	1.9058e-06	0.0104535	0.00307433	0.00218862	0	0	1.038	-0.521417	3.34293	2.58019	1.21579
1.04954e+06	3.0329	13.8469	61.718	59.9	35.9	44.3933	12021.7	635789	12157.2	0	0	16	1886.9	6055.85	16834.5	0	0	53522.4	1	0.0114543	0.605778	0.0115832	0.050996	0	0	1.52448e-05	0.00179783	0.00577	0.0160399	0	0	8.18759	-3.19541	6.13561	-1.66376	-2.40167
1.04954e+06	3.03508	13.8313	61.9601	59.2	35.8	23.1106	38656.8	740443	30184.2	0	11	9	11512.9	835.41	6230.81	0	0	0	1	0.0368321	0.705493	0.0287592	0	0	1.04808e-05	8.57518e-06	0.0109694	0.000795977	0.0059367	0	0	6.87582	-3.17042	3.71079	2.67894	1.1785
1.04965e+06	3.01071	13.8188	61.9277	59.5	35.7	41.9596	48826.1	783472	22388.5	0	0	4	4162.5	2829.96	3486.56	0	0	0	1	0.0465165	0.74641	0.021329	0	0	0	3.81079e-06	0.00396559	0.0026961	0.00332164	0	0	1.87428	-0.796178	1.83739	0.490715	0.0331904
1.04965e+06	3.03326	13.861	61.9152	59.2	35.6	41.2604	130495	660589	14797.2	0	0	5	6836.61	1376.93	6445.15	97.689	0	22928.1	1	0.124322	0.62934	0.014097	0.0218435	0	0	4.76348e-06	0.00651321	0.0013118	0.00614027	9.3068e-05	0	2.40032	-0.996086	2.81562	1.28434	0.314392
1.04965e+06	3.1033	13.8346	61.5768	60.3	35.8	31.9019	58994.6	756256	28094.1	0	2	1	4274.05	2729.79	8270.69	0	0	0	1	0.0562039	0.720482	0.0267651	0	0	1.90539e-06	9.52696e-07	0.00407187	0.00260067	0.00787946	0	0	0.727202	-0.44634	3.15702	0.135204	-0.507696
1.04976e+06	3.03728	13.8448	61.5023	60.7	35.8	41.7858	116423	583902	6797.52	2	0	1	8894.34	1695.58	1208.15	2465.54	0	36391.9	1	0.110904	0.556222	0.00647574	0.0346668	1.90519e-06	0	9.52595e-07	0.00847271	0.0016152	0.00115088	0.00234866	0	4.0026	7.50888	2.3269	4.25574	1.08164
1.04976e+06	3.01025	13.8152	61.9269	60.5	35.8	37.7771	28644	605063	12169.6	0	4	6	4784.57	3683.87	12108.3	0	1.4853	0	1	0.0272862	0.57638	0.0115931	0	0	3.81038e-06	5.71557e-06	0.00455776	0.00350923	0.0115343	0	1.41489e-06	3.78797	-1.69558	4.69492	-0.141514	-1.01103
1.04988e+06	3.02499	13.841	61.8158	61.1	36	42.5375	45535.5	484312	8299.89	0	0	4	4451.91	3542.79	1258.96	1107.92	0	0	1	0.0433723	0.461304	0.0079057	0	0	0	3.80998e-06	0.00424041	0.00337449	0.00119916	0.00105529	0	1.87384	-0.796008	1.70512	1.59844	0.175206
1.04988e+06	3.01409	13.8512	61.9439	61.3	35.9	34.3384	14171.8	330011	4514.75	0	4	3	6546.41	2890.83	3893.59	0	0	0	1	0.0134986	0.314334	0.00430051	0	0	3.80998e-06	2.85748e-06	0.00623542	0.00275349	0.00370863	0	0	2.20977	-1.09581	2.5641	1.16173	0.359789
1.04988e+06	3.01842	13.9026	61.9543	61.4	35.8	33.2824	14976.1	499601	10002.8	0	0	2	8632.77	3726.14	3459.02	0	0	0	1	0.0142647	0.475867	0.0095278	0	0	0	1.90499e-06	0.00822266	0.00354913	0.00329469	0	0	0.821993	-0.396278	3.26198	1.72828	0.626926
1.04988e+06	3.12864	13.7282	62.0713	61.8	36.4	8.19367	16261	122328	691.977	0	0	0	1321	1611.15	158.008	0	0	7290.38	1	0.0154885	0.116517	0.000659126	0.00694404	0	0	0	0.00125825	0.00153461	0.000150501	0	0	-0.229853	0.00345146	-0.230784	0.0556839	0.150952
1.04999e+06	3.04142	13.8511	61.7749	61.4	35.9	47.0954	47431.7	709238	13274.3	1	0	0	4028.47	3821.93	673.574	1082.46	0	186167	1	0.0451736	0.675473	0.0126421	0.177304	9.52393e-07	0	0	0.00383669	0.00363998	0.000641507	0.00103093	0	1.62299	3.85529	1.5337	1.4687	0.138204
1.05021e+06	3.32381	13.7054	61.7531	59.4	35.7	10.4825	24005.6	93521.7	553.066	0	0	0	4147.19	0	0	0	0	4997.8	1	0.0228579	0.0890505	0.000526562	0.00475886	0	0	0	0.00394891	0	0	0	0	-0.229853	0.00345146	-0.150893	1.0916	0.858792
1.05021e+06	3.2906	13.7049	61.9163	59.5	35.8	12.5336	29926.5	205201	451.925	0	0	0	1866.29	0	0	0	0	95507.5	1	0.0284957	0.195391	0.00043039	0.0909414	0	0	0	0.00177707	0	0	0	0	-0.229853	0.00345146	-0.71766	0.410648	0.491344
1.05043e+06	3.02613	13.7694	61.2108	59.8	35.6	17.4746	52281.5	323095	1724.81	0	0	0	5491.82	577.168	0	0	0	109165	1	0.0497714	0.307583	0.00164218	0.103923	0	0	0	0.00522815	0.000549457	0	0	0	-0.229853	0.00345146	0.390037	1.42857	0.991555
1.05043e+06	3.037	13.7726	61.1925	60.3	35.5	26.6066	46548.7	210238	1851.11	0	0	1	1717.9	1562.79	1536.39	0	0	0	1	0.0443138	0.200144	0.00176213	0	0	0	9.51989e-07	0.00163542	0.00148776	0.00146263	0	0	0.295791	-0.196307	0.232259	0.0642642	0.0568261
1.05043e+06	3.11789	13.7647	61.3824	60.2	35.9	14.0036	38061.2	11921.3	403.923	0	0	0	0	1398.81	0	0	0	0	1	0.0362339	0.0113489	0.000384604	0	0	0	0	0	0.00133165	0	0	0	-0.229853	0.00345146	-0.679482	-0.301932	-0.0120874
1.05043e+06	3.219	13.6981	62.1022	58.3	35.4	50.4627	36566	127577	565.984	0	0	0	0	1013.35	0	564.502	0	40371	1	0.0348104	0.121452	0.000538826	0.0384328	0	0	0	0	0.000964698	0	0.000537399	0	-0.229853	0.00345146	-0.736985	0.206577	0.00906056
1.05088e+06	3.13937	13.7394	61.3175	59	35.3	28.7041	62906.1	656980	6526.37	0	0	0	3760.63	3402.16	0	0	0	203198	1	0.0598605	0.625173	0.00621005	0.193361	0	0	0	0.00357856	0.00323744	0	0	0	-0.229853	0.00345146	0.972706	0.597678	0.303156
1.05099e+06	3.1525	13.7822	61.5121	58.6	35.4	13.4799	52940.5	269776	713.582	0	0	3	4871.82	3051.39	2232.21	0	0	0	1	0.0503721	0.256688	0.00067936	0	0	0	2.85446e-06	0.00463546	0.00290335	0.00212391	0	0	1.34624	-0.595508	1.74137	0.781663	0.265644
1.05121e+06	3.12121	13.7279	62.0128	58.3	35.2	9.6256	21964	387348	2371.36	0	0	0	2280.76	1335.53	1049.55	0	0	5329.9	1	0.020894	0.368478	0.00225549	0.00507025	0	0	0	0.00216965	0.00127047	0.000998424	0	0	-0.229853	0.00345146	0.15453	0.297861	0.238699
1.05121e+06	3.10196	13.6696	62.0539	57.8	35.1	17.3119	12586.8	269727	406.573	0	0	0	0	629.304	1175.02	0	0	3428.19	1	0.0119736	0.256587	0.000387173	0.00326118	0	0	0	0	0.000598647	0.00111778	0	0	-0.229853	0.00345146	-0.630112	-0.314481	-0.0410923
1.05154e+06	3.14219	14.3135	61.3314	57.4	35.1	10.8917	40004.9	342303	1243.56	0	0	0	1084.26	3022.07	86.8463	675.972	0	4842.77	1	0.038044	0.325524	0.00118302	0.00460539	0	0	0	0.00103111	0.00287393	8.25894e-05	0.000642838	0	-0.229853	0.00345146	0.291635	0.391185	-0.124419
1.05177e+06	3.26593	14.5461	61.5185	57.8	35.2	10.0458	12006.6	115670	455.863	0	0	0	2015.77	628.115	0	0	0	7720.27	1	0.0114157	0.109977	0.000433557	0.00734029	0	0	0	0.00191656	0.000597201	0	0	0	-0.229853	0.00345146	-0.456164	0.384691	0.424006
1.05232e+06	3.22589	13.6836	61.6219	58.9	35.7	17.5464	12461.2	411443	975.508	0	0	0	1304.9	3192.15	8436.25	0	0	0	1	0.0118416	0.390986	0.000927474	0	0	0	0	0.00124002	0.00303344	0.00801681	0	0	-0.229853	0.00345146	2.62116	-0.815245	-1.06999
942888	2.94354	17.8919	76.6935	63.3	36.1	77.7731	31121.7	715732	18928	1	4	1	572.753	4658.91	186.271	0	0	24300.9	1	0.0330067	0.759085	0.0200745	0.0257728	1.06057e-06	4.24229e-06	1.06057e-06	0.000607446	0.00494111	0.000197553	0	0	3.3787	3.51391	0.897057	-0.550031	-0.483794
944814	3.75415	17.6531	77.1363	59.9	34.8	96.3955	56185.2	664958	2733.41	0	0	0	0	2189.75	3185.81	0	0	0	1	0.059467	0.703797	0.00289263	0	0	0	0	0	0.00231765	0.00337189	0	0	-0.229853	0.00345146	0.674518	-0.712895	-0.58643
945089	3.8393	17.6079	76.7761	62.3	36.4	52.1118	84406.9	112612	338.687	0	0	0	0	2006.34	31.9223	0	0	82.8355	1	0.0893111	0.119155	0.000358696	8.76484e-05	0	0	0	0	0.00212291	3.3777e-05	0	0	-0.229853	0.00345146	-0.371404	-0.397235	-0.136824
945226	3.56508	17.8727	77.875	61	35.1	66.3782	9504.1	738069	22119.1	0	2	0	0	3538.67	2491.54	0	0	0	1	0.0100548	0.780838	0.0234007	0	0	2.1159e-06	0	0	0.00374373	0.00263592	0	0	0.248785	-0.27404	0.997616	-0.814733	-0.710996
945638	3.65489	17.94	77.9791	61.3	35.3	54.7827	31252.3	439266	1832.72	0	6	1	0	1770.11	83.053	2152.51	0	81512.3	1	0.0330489	0.464518	0.00193837	0.0861982	0	6.34492e-06	1.05749e-06	0	0.00187187	8.78275e-05	0.00227625	0	1.78933	-1.05056	-0.108001	1.59981	-0.2525
945638	3.66336	17.6149	77.3996	62	36.2	42.5057	9475.66	58007.4	258.016	0	0	0	0	203.874	0	0	0	1590.84	1	0.0100204	0.061342	0.000272832	0.0016823	0	0	0	0	0.000215594	0	0	0	-0.229853	0.00345146	-1.10014	-0.171689	0.157859
945638	3.46159	17.1843	77.3937	63	37.1	33.1951	62645.4	188282	132.258	0	0	0	0	3312.38	885.751	0	0	0	1	0.0662467	0.199106	0.000139588	0	0	0	0	0	0.0035028	0.00093667	0	0	-0.229853	0.00345146	0.411748	-0.6375	-0.460534
945913	3.63493	17.8121	78.007	61.6	35.7	49.9974	52140.5	135590	828.583	0	0	0	2726.33	0	0	0	0	50250.4	1	0.0551219	0.143343	0.000876402	0.0531237	0	0	0	0.00288223	0	0	0	0	-0.229853	0.00345146	-0.429257	0.757158	0.678323
945913	3.72191	17.7309	77.241	63.5	36.9	37.8098	73247.7	161836	556.726	0	0	0	0	841.394	2597.25	0	0	7910.01	1	0.077436	0.17109	0.000588849	0.00836231	0	0	0	0	0.000889505	0.00274576	0	0	-0.229853	0.00345146	-0.046188	-0.491286	-0.290191
945913	3.73045	17.7218	77.182	63.6	36.9	32.6773	75699.5	213891	452.781	0	0	0	0	86.2622	1908.56	0	0	13247.8	1	0.0800281	0.226122	0.000478903	0.0140053	0	0	0	0	9.11947e-05	0.00201769	0	0	-0.229853	0.00345146	-0.559199	-0.334233	-0.077035
945913	3.48549	17.2887	77.3078	63	37.2	35.0736	53983.4	271792	2233.62	0	0	0	1675.73	2344.61	356.944	0	0	0	1	0.0570702	0.287334	0.00236174	0	0	0	0	0.00177155	0.00247868	0.000377354	0	0	-0.229853	0.00345146	0.325093	0.0865445	0.0655005
946187	2.79367	16.9	79.51	67.3	38.7	29.4911	17222.2	401300	1818.04	0	2	1	1692.08	9.11849	0	0	0	12090.4	1	0.0182017	0.424124	0.0019214	0.012778	0	2.11375e-06	1.05687e-06	0.00178832	9.63709e-06	0	0	0	0.831856	-0.495525	-0.711091	0.413052	0.49178
946187	2.72403	16.9905	79.7174	68.5	38.9	31.9556	10415.9	852770	20087.9	0	4	0	4773.51	593.516	0	0	0	56645.7	1	0.0110082	0.901271	0.0212305	0.0598673	0	4.2275e-06	0	0.00504499	0.000627272	0	0	0	0.726451	-0.550967	0.37157	1.36207	0.948718
946598	3.56142	17.9651	78.0366	64.3	36.9	46.4072	26449.6	1377.83	100.983	0	0	0	0	0	0	0	0	865.912	1	0.0279417	0.00145556	0.000106698	0.000914762	0	0	0	0	0	0	0	0	-0.229853	0.00345146	-1.1814	-0.146529	0.190688
946598	3.78258	17.8886	77.3744	65.7	38.1	32.3748	10135	94018.3	92.3266	0	0	0	1791.58	0	416.4	0	0	1341.29	1	0.0107068	0.0993223	9.71902e-05	0.00141695	0	0	0	0.00189266	0	0.000439891	0	0	-0.229853	0.00345146	-0.559338	0.408288	0.45556
946598	3.40444	17.4928	77.6442	64.3	37.8	31.2328	96758.8	481374	7260.38	0	8	0	3482.34	4482.39	830.618	0	0	7205.26	1	0.102217	0.50853	0.00766957	0.00761174	0	8.45132e-06	0	0.0036788	0.00473526	0.000877477	0	0	1.68192	-1.1049	1.81906	0.377309	-0.0183554
946872	3.61491	17.9792	77.8465	65.8	37.9	43.6544	30488.8	414733	3789.83	0	0	0	0	111.618	1512.33	0	0	38662.1	1	0.0321995	0.438003	0.00400265	0.0408314	0	0	0	0	0.000117881	0.00159719	0	0	-0.229853	0.00345146	-0.67165	-0.300446	-0.0281968
946872	3.76841	17.5243	77.6316	66.4	38.4	39.257	10771.4	204568	4762.17	0	0	0	0	0	838.627	0	0	0	1	0.0113757	0.216046	0.00502919	0	0	0	0	0	0	0.000885681	0	0	-0.229853	0.00345146	-0.923371	-0.224252	0.0792647
946872	3.64097	17.7255	77.3739	68.3	39.4	33.9077	66724.6	616056	315.897	0	0	0	0	249.715	4784.61	0	0	86595.4	1	0.0704685	0.650623	0.00033373	0.0914542	0	0	0	0	0.000263726	0.00505307	0	0	-0.229853	0.00345146	0.390155	-0.620735	-0.485174
946872	3.76113	17.7729	77.3767	65.9	38.4	27.7188	45371.1	179353	1041.54	0	0	0	2266.48	0	1732.45	0	0	37306.9	1	0.0479169	0.189416	0.00110047	0.0394001	0	0	0	0.00239365	0	0.00182966	0	0	-0.229853	0.00345146	-0.0237055	0.443411	0.365482
947146	3.76565	17.773	77.5978	66.7	38.6	34.7132	19744.8	164721	113.726	0	0	0	2258.92	0	878.102	0	0	0	1	0.0208467	0.173913	0.000120362	0	0	0	0	0.00238497	0	0.000927103	0	0	-0.229853	0.00345146	-0.288919	0.519893	0.47756
947146	3.74763	17.3479	77.4415	66.5	38.5	32.2775	70448	182783	118.787	0	0	0	0	0	1078.49	0	0	0	1	0.0743793	0.192983	0.000125641	0	0	0	0	0	0	0.00113867	0	0	-0.229853	0.00345146	-0.849665	-0.246453	0.0474373
947146	3.74876	17.702	77.4506	66.5	38.5	26.5866	28764	21306.6	278.644	0	0	0	0	841.092	2031.7	0	0	0	1	0.0303691	0.0224956	0.000294569	0	0	0	0	0	0.000888028	0.00214508	0	0	-0.229853	0.00345146	-0.221747	-0.438401	-0.214397
947419	3.76362	17.8989	77.869	67.3	38.9	29.1412	41478	592783	5477.59	0	0	0	0	2755.89	2961.78	0	0	2.23052	1	0.04378	0.625681	0.00578202	2.35431e-06	0	0	0	0	0.00290884	0.00312616	0	0	-0.229853	0.00345146	0.825757	-0.760322	-0.645539
947419	3.69541	17.4275	77.8316	66.2	38.5	28.4538	21045.6	601405	2877.33	0	0	0	865.137	4224.06	1395.17	0	0	1861.31	1	0.0222136	0.634782	0.00303667	0.00196461	0	0	0	0.000913151	0.00445849	0.0014726	0	0	-0.229853	0.00345146	1.1664	-0.50975	-0.51899
947419	3.06604	16.7266	79.6613	69.4	39.7	24.3722	21584	340910	471.356	0	0	0	1488.06	2106.74	1011.33	0	0	309.34	1	0.0227819	0.35983	0.00049714	0.000326508	0	0	0	0.00157064	0.00222366	0.00106746	0	0	-0.229853	0.00345146	0.3776	-0.0072472	-0.0164773
947693	3.74399	17.8496	77.3431	66.6	38.7	42.0367	19835.5	632087	9376.73	3	6	4	0	5310.24	4841.98	0	0	161.261	1	0.0209303	0.666974	0.00989455	0.000170162	3.16558e-06	6.33116e-06	4.22078e-06	0	0.00560333	0.00510922	0	0	9.69136	11.0903	2.4191	-1.24879	-1.30532
947693	3.75753	17.7574	77.9876	67.3	38.9	30.9323	41518.6	244952	590.776	0	4	2	9723.41	838.243	3358.39	0	0	676.799	1	0.0438101	0.258472	0.00062362	0.000714155	0	4.22078e-06	2.11039e-06	0.0102601	0.000884509	0.00354375	0	0	1.89019	-0.992916	2.86189	2.65619	1.34605
947967	3.78985	17.3694	77.4083	65.6	38.6	44.7593	20164.5	298491	4551.44	0	0	0	0	468.988	5153.03	0	0	0	1	0.0212713	0.314875	0.0048008	0	0	0	0	0	0.000494731	0.00543588	0	0	-0.229853	0.00345146	0.588751	-0.681286	-0.568509
947967	3.80248	17.2938	78.3977	68.1	39.6	25.5427	16133.1	264333	318.745	0	0	0	0	2916.34	0	0	0	1874.06	1	0.0170186	0.278842	0.00033651	0.00197693	0	0	0	0	0.00307642	0	0	0	-0.229853	0.00345146	-0.0218513	-0.505544	-0.277769
948103	3.82232	17.1731	77.3253	65.5	38.7	44.0972	42517	116024	1181.68	0	3	2	0	3696.41	179.199	0	0	0	1	0.0448443	0.122375	0.0012467	0	0	3.16421e-06	2.10947e-06	0	0.00389874	0.000189008	0	0	1.65068	-0.85416	0.343163	-0.618096	-0.426766
948103	3.61531	17.5684	78.4046	68.5	39.7	26.5115	35721.3	316988	1640.64	0	0	0	0	1051.93	2800.14	0	0	805.802	1	0.0376766	0.33434	0.00173082	0.00084991	0	0	0	0	0.00110951	0.00295342	0	0	-0.229853	0.00345146	0.0972339	-0.535183	-0.349817
948377	3.79	18.0719	77.0794	64.7	38.2	51.1955	10808.6	677402	22809.7	1	6	4	1890.88	4671.18	5174.81	0	0	5340.41	1	0.0113969	0.714275	0.0240516	0.00563111	1.05443e-06	6.3266e-06	4.21773e-06	0.00199381	0.00492545	0.00545649	0	0	5.58149	2.55326	2.78507	-0.575021	-0.908458
948377	3.74895	18.121	77.2037	64.6	38.2	51.4338	17873.9	582161	16044.2	0	21	4	7648.02	4418.81	8112.14	0	0	28260.2	1	0.0188469	0.61385	0.0169173	0.0297985	0	2.21431e-05	4.21773e-06	0.00806433	0.00465934	0.00855371	0	0	7.10799	-3.78555	5.17128	1.08758	-0.230532
948377	3.61115	17.5653	78.317	69.2	39.9	22.5846	23196.3	110956	515.876	0	4	0	0	1680	855.422	0	0	0	1	0.0244589	0.116996	0.000544088	0	0	4.21773e-06	0	0	0.00177144	0.000901986	0	0	0.724243	-0.549687	-0.250934	-0.432409	-0.192531
948377	3.39035	16.8386	79.1311	69.6	40.2	21.5234	19595.2	436640	13889.5	0	0	0	0	5170.01	2657.68	0	0	3075.31	1	0.0206618	0.460408	0.014645	0.00324271	0	0	0	0	0.00545143	0.00280234	0	0	-0.229853	0.00345146	1.68976	-1.02862	-0.991971
948650	3.28596	17.7655	77.2183	67.9	38.7	158.453	38137.5	141851	1243.77	0	0	0	0	2226.73	567.308	0	0	19204.8	1	0.0402019	0.149529	0.00131134	0.0202444	0	0	0	0	0.00234726	0.000598016	0	0	-0.229853	0.00345146	-0.122457	-0.472931	-0.241971
948650	3.81966	17.6932	77.6183	65.9	39.1	33.0076	38265.4	482146	1904.44	0	3	0	0	0	2517.72	3738.14	0	136.382	1	0.0403367	0.508244	0.00200706	0.000143764	0	3.16239e-06	0	0	0	0.002654	0.00394049	0	0.485513	-0.411283	0.184335	3.03521	-0.397854
948786	3.41043	17.5686	78.6228	69.7	40.2	24.7238	37488.5	63293.1	256.301	0	0	0	1681.45	605.205	0	0	0	0	1	0.039512	0.0667095	0.000269818	0	0	0	0	0.00177221	0.000637873	0	0	0	-0.229853	0.00345146	-0.478502	0.334687	0.393392
949059	3.80414	17.7236	77.5049	63.7	39	40.3489	9895.28	542682	10335.4	0	6	12	1750.85	2165.11	5351.83	0	0	0	1	0.0104264	0.57181	0.0108897	0	0	6.32205e-06	1.26441e-05	0.00184482	0.00228133	0.00563909	0	0	8.18174	-3.47881	1.80278	-0.329191	-0.554006
949059	3.79633	17.4661	78.4818	68.8	40	30.1975	68644.5	189017	2421.29	0	0	0	1448.32	3441.01	142.229	0	0	0	1	0.072329	0.199163	0.00255095	0	0	0	0	0.00152606	0.0036257	0.000149863	0	0	-0.229853	0.00345146	0.627085	-0.10432	-0.122076
949196	3.80353	17.8304	77.8823	66.6	39.5	34.011	22470.8	459447	3867.11	0	5	1	1681.45	3355.9	1104.88	0	0	2991.36	1	0.0236735	0.484038	0.00407398	0.00315146	0	5.26762e-06	1.05352e-06	0.00177145	0.00353552	0.00116402	0	0	1.54344	-0.90844	0.952594	-0.105854	-0.194413
949196	3.72281	17.0736	79.0486	70.2	40.3	23.2956	237672	216506	3992.95	0	1	0	2358.99	844.292	2709.23	0	0	0	1	0.250394	0.228094	0.00420672	0	0	1.05352e-06	0	0.00248525	0.000889481	0.00285424	0	0	0.00846537	-0.134714	0.633959	0.278417	0.116636
949605	3.65914	17.4732	79.0066	70.1	40.4	24.4745	9551.88	213699	356.125	0	4	0	0	2591.23	2346.18	0	0	0	1	0.0100588	0.22504	0.000374893	0	0	4.21228e-06	0	0	0.00272875	0.00247069	0	0	0.723009	-0.548972	0.566915	-0.681786	-0.535655
949741	3.76276	17.3822	79.171	70.3	40.5	21.1705	38360.3	249911	2089.45	0	0	0	0	2081.68	4626.07	0	0	0	1	0.0403902	0.263136	0.00219955	0	0	0	0	0	0.00219184	0.00487088	0	0	-0.229853	0.00345146	1.06381	-0.829756	-0.755853
949878	3.82072	17.8154	77.2196	62.6	39.1	45.1915	19341.1	601860	11724.8	0	10	5	5065.94	3364.36	4281.47	3762.33	0	11970.1	1	0.0203616	0.633619	0.0123437	0.0126017	0	1.05277e-05	5.26384e-06	0.00533326	0.00354189	0.00450739	0.00396086	0	5.05806	-2.48174	3.45413	4.14907	-0.269356
949878	3.77664	17.4273	79.1745	70.8	40.7	21.8035	71303.3	28713.2	521.065	0	0	0	420.484	996.12	616.365	2807.22	0	0	1	0.0750658	0.0302283	0.000548492	0	0	0	0	0.000442672	0.00104868	0.000648889	0.00295535	0	-0.229853	0.00345146	-0.037179	2.37391	-0.166728
949878	3.77614	17.405	79.1972	70.6	40.6	20.4377	17379.8	64835	584.067	0	0	0	2028.91	199.346	1572.77	0	0	0	1	0.0182969	0.0682562	0.000614816	0	0	0	0	0.00213597	0.000209865	0.00165576	0	0	-0.229853	0.00345146	-0.0625135	0.353386	0.311806
950150	3.82927	17.4728	77.2104	63.8	39.3	43.0784	23549.4	752365	26202.3	1	10	5	4449.85	4215.32	5737.82	0	0	10014.5	1	0.0247849	0.791838	0.0275767	0.0105399	1.05247e-06	1.05247e-05	5.26233e-06	0.00468331	0.00443647	0.00603886	0	0	7.10408	1.77555	3.47229	0.274199	-0.452236
950286	3.84859	17.5647	78.544	70.8	40.6	23.6315	30411.2	291340	252.443	0	0	0	1918.99	0	970.348	0	0	0	1	0.0320021	0.306581	0.000265183	0	0	0	0	0.00201938	0	0.00102111	0	0	-0.229853	0.00345146	-0.356937	0.397016	0.403879
950286	3.80981	17.5747	78.6598	70.8	40.6	22.9159	61427.5	319652	1019.96	0	0	0	1789.81	93.2628	1401.88	0	0	2349.89	1	0.0646411	0.336374	0.00107336	0.00247282	0	0	0	0.00188344	9.81418e-05	0.00147521	0	0	-0.229853	0.00345146	-0.223121	0.303092	0.308808
950286	3.61981	17.6605	78.7391	71	40.6	22.7196	52161.2	297667	160.216	0	0	0	2201.78	2580.19	0	0	0	161.395	1	0.05489	0.313239	0.00016837	0.000169838	0	0	0	0.00231696	0.00271517	0	0	0	-0.229853	0.00345146	0.446624	0.263068	0.169239
950423	3.40444	17.7266	76.971	69.9	40.7	54.3454	12171.3	130243	207.689	0	0	0	0	0	1265.2	0	0	240.007	1	0.0128062	0.137037	0.00021885	0.000252526	0	0	0	0	0	0.0013312	0	0	-0.229853	0.00345146	-0.793574	-0.263348	0.0232161
950423	3.40161	17.7181	76.9419	70.1	40.8	59.7025	11362.4	377031	3866.91	0	0	0	2886.24	3046.55	0	0	0	2132.51	1	0.0119551	0.396698	0.00406872	0.00224375	0	0	0	0.00303679	0.00320546	0	0	0	-0.229853	0.00345146	0.819272	0.431546	0.216366
950423	3.57471	17.6316	76.9875	69.3	40.5	51.4184	12095.2	796539	21498.8	0	7	5	1825.46	4503.7	3931.14	913.669	0	12251.6	1	0.0127262	0.838089	0.0226205	0.0128906	0	7.36514e-06	5.26082e-06	0.00192069	0.00473863	0.0041362	0.000961329	0	4.341	-2.06635	2.45548	0.372758	-0.788408
950423	3.80347	17.4627	77.5818	69.3	40.5	34.9905	16800.6	302316	3195.84	0	0	0	0	630.19	2575.06	902.394	0	656.554	1	0.017677	0.318086	0.00336271	0.000690802	0	0	0	0	0.000663063	0.00270938	0.000949466	0	-0.229853	0.00345146	0.000632738	0.361095	-0.312493
950559	3.73853	17.586	77.9656	71	41	28.0939	12480.8	187726	498.029	0	0	0	6790.49	2411.41	1229.27	1032.97	0	20.8008	1	0.01313	0.19749	0.000523902	2.18827e-05	0	0	0	0.00714368	0.00253684	0.0012932	0.0010867	0	-0.229853	0.00345146	2.17916	2.62544	0.780091
950559	3.73514	17.375	79.469	72	41	19.3108	21050.7	168686	1509.97	0	0	0	0	841.719	3549.2	0	0	0	1	0.0221456	0.17746	0.00158854	0	0	0	0	0	0.000885499	0.0037338	0	0	-0.229853	0.00345146	0.240156	-0.577524	-0.413882
950695	3.81839	16.8706	77.192	68.4	40.6	38.65	21372	382915	7916.58	0	3	0	1482.14	1383.49	2428.85	0	0	0	1	0.0224804	0.402774	0.00832759	0	0	3.15559e-06	0	0.001559	0.00145524	0.00255482	0	0	0.483974	-0.410391	0.518258	-0.0517448	-0.0885543
950967	2.82896	17.4141	78.1168	68.8	40.2	82.4517	9661.05	206019	781.568	0	0	0	0	2000.45	6319.62	0	0	0	1	0.0101592	0.216641	0.000822321	0	0	0	0	0	0.00210359	0.00664547	0	0	-0.229853	0.00345146	1.54756	-0.975186	-0.965669
950967	3.63264	17.5364	77.0439	69.7	40.8	45.1171	24478.3	565234	18047.8	1	0	1	520.193	4008.18	1984.92	0	0	1545.38	1	0.0257405	0.594379	0.0189786	0.00162507	1.05156e-06	0	1.05156e-06	0.000547015	0.00421484	0.00208726	0	0	2.39654	4.03571	1.15809	-0.650055	-0.621163
951103	3.37879	17.8548	76.6923	70.7	41.3	50.9013	28991.9	98257.3	856.214	0	1	0	0	1592.9	803.703	0	0	22.2533	1	0.0304824	0.103309	0.000900007	2.33973e-05	0	1.05141e-06	0	0	0.00167479	0.000845021	0	0	0.00798743	-0.134437	-0.30396	-0.41613	-0.170647
951239	3.56803	17.5785	77.9113	72.1	41.1	23.3933	69442.5	112513	297.199	0	0	0	0	3016.69	1320.19	0	0	9835.4	1	0.0730021	0.118281	0.000312224	0.0103396	0	0	0	0	0.00317132	0.00138786	0	0	-0.229853	0.00345146	0.418261	-0.638412	-0.466822
951511	3.53393	17.4972	76.8684	70.3	41	42.6354	10640	563936	28776.7	8	9	1	0	6347.89	2513.92	0	0	2583.26	1	0.0111822	0.592675	0.0302435	0.0027149	8.40768e-06	9.45864e-06	1.05096e-06	0	0.00667138	0.00264203	0	0	18.8469	32.5463	2.10288	-1.15692	-1.15757
951511	3.58162	17.4009	76.7566	70.3	40.9	43.4295	35053.7	635693	17575	0	1	1	2853.69	5010.55	2552.69	0	0	15123	1	0.03684	0.668087	0.0184706	0.0158936	0	1.05096e-06	1.05096e-06	0.00299912	0.00526589	0.00268278	0	0	0.588176	-0.354904	2.36765	-0.0561419	-0.441264
951511	3.7347	17.6542	76.9841	70.4	41	36.9088	23224.8	193537	1975.75	0	0	0	3341.47	0	5283.43	0	0	3191.85	1	0.0244084	0.203399	0.0020767	0.00335451	0	0	0	0.00351175	0	0.00555267	0	0	-0.229853	0.00345146	1.35273	0.467268	0.0862748
951511	3.767	17.518	77.2051	71.5	41.5	33.3798	15211.3	366690	3608.35	0	1	3	1765.75	1612.41	1060.97	0	0	54181.3	1	0.0159865	0.385377	0.00379186	0.0569424	0	1.05096e-06	3.15288e-06	0.00185573	0.00169458	0.00111504	0	0	1.74876	-0.795957	0.266439	0.139707	0.106335
951511	3.77221	17.2657	79.3079	74	41.8	16.9119	38532.2	243490	154.76	0	0	0	2412.87	1135.82	0	0	0	2391.11	1	0.0404958	0.255898	0.000162899	0.00251296	0	0	0	0.00253583	0.0011937	0	0	0	-0.229853	0.00345146	-0.0697266	0.509247	0.437949
951647	3.58098	17.4635	76.9666	70.6	41.3	43.101	74721.2	486982	11583	0	6	0	0	4980.47	2562.02	5988.91	0	954.121	1	0.0785177	0.511726	0.0121715	0.0010026	0	6.30486e-06	0	0	0.00523353	0.00269219	0.00629321	0	1.19637	-0.823405	2.52184	4.45987	-1.35163
951647	3.64942	17.7119	76.8434	71.3	41.6	37.5007	45931.8	146676	2773.04	0	1	0	5253.02	0	3277.31	0	0	10128.4	1	0.0482656	0.154128	0.0029139	0.010643	0	1.05081e-06	0	0.00551992	0	0.00344382	0	0	0.00785149	-0.134358	1.2624	1.28197	0.691335
951647	3.75723	16.7208	79.5941	74.3	42	15.3315	25660.3	243011	298.521	0	0	0	0	0	0	0	0	710.961	1	0.0269641	0.255359	0.000314192	0.000747084	0	0	0	0	0	0	0	0	-0.229853	0.00345146	-1.1814	-0.146529	0.190688
951783	3.56562	17.5424	76.9437	70.7	41.3	42.0546	12628	79691.2	448.094	0	0	0	0	0	915.217	65.5388	0	0	1	0.0132678	0.0837284	0.000470696	0	0	0	0	0	0	0.000961581	6.8859e-05	0	-0.229853	0.00345146	-0.890904	-0.171242	0.0652661
951783	3.52656	17.4481	76.7399	70.8	41.4	41.9791	56123.7	163990	518.907	0	0	0	0	1745.86	0	11639.9	0	507.024	1	0.0589669	0.172298	0.000545292	0.00053271	0	0	0	0	0.0018343	0	0.0122296	0	-0.229853	0.00345146	1.34893	10.237	-0.878968
951783	3.56287	17.4245	76.8869	71.6	41.7	42.3989	132492	629393	21202.8	0	0	0	0	5651.93	5643.68	1576.26	0	12323.2	1	0.139204	0.661278	0.0222771	0.0129475	0	0	0	0	0.00593825	0.00592958	0.00165612	0	-0.229853	0.00345146	3.03337	0.0752474	-1.56655
951783	3.74231	16.8803	78.3593	73	41.4	19.9667	10754	218773	341.032	0	0	0	0	1156.28	0	0	0	0	1	0.0112988	0.229856	0.000358275	0	0	0	0	0	0.00121486	0	0	0	-0.229853	0.00345146	-0.723502	-0.288303	0.00569667
951919	2.60362	16.6241	78.4305	72.3	41.4	86.3344	12501.5	636199	9715.85	0	2	8	0	2439.56	4415.25	0	0	20552.8	1	0.0131329	0.668333	0.0102068	0.0215909	0	2.10102e-06	8.40408e-06	0	0.00256278	0.00463826	0	0	4.88576	-2.03554	1.13586	-0.852631	-0.783074
951919	3.5029	17.5541	76.7638	71.4	41.6	40.5516	28078.8	266996	2945.7	0	0	0	0	3838.42	1347.38	509.683	0	1368.97	1	0.0294971	0.280482	0.0030948	0.00143811	0	0	0	0	0.00403229	0.00141544	0.000535427	0	-0.229853	0.00345146	0.831318	-0.27733	-0.635996
952055	3.66626	17.4849	76.9459	72	41.6	33.4644	12363.2	437610	1614.04	0	0	0	0	3685.87	3746.41	0	0	76180.9	1	0.0129858	0.459648	0.00169528	0.0800173	0	0	0	0	0.00387149	0.00393507	0	0	-0.229853	0.00345146	1.42426	-0.943649	-0.893891
952191	3.54296	17.5228	76.5128	72.1	42.2	39.262	32463.5	88887	320.231	0	0	0	1023.69	0	0	2266.16	0	6887.42	1	0.0340935	0.09335	0.000336067	0.00723323	0	0	0	0.00107509	0	0	0.00237994	0	-0.229853	0.00345146	-0.542979	2.2529	0.218775
952191	3.5058	17.5626	76.7599	71.9	41.9	40.9703	14423.1	172329	1397.89	0	0	0	0	0	2753.28	0	0	44.2625	1	0.0151473	0.180982	0.00146819	4.6485e-05	0	0	0	0	0	0.00289152	0	0	-0.229853	0.00345146	-0.338993	-0.400273	-0.17308
952191	3.84009	17.278	78.6053	74.1	41.7	17.2895	122914	309254	515.522	0	0	0	0	0	8038.32	0	0	27017.5	1	0.129086	0.324782	0.000541908	0.028374	0	0	0	0	0	0.00844192	0	0	-0.229853	0.00345146	1.27806	-0.887345	-0.871351
952326	3.52357	17.496	76.754	71.9	42	40.0986	32894.6	165528	359.123	0	0	0	2563.79	0	0	0	0	436.228	1	0.0345413	0.173815	0.000376972	0.000458066	0	0	0	0.00269214	0	0	0	0	-0.229853	0.00345146	-0.478863	0.697558	0.646162
952326	3.58263	17.512	76.7125	72.1	42	40.2497	22550.4	296996	810.964	0	0	0	1394.31	0	295.798	0	0	25975.8	1	0.0236793	0.311863	0.000851599	0.0272762	0	0	0	0.00146411	0	0.000310606	0	0	-0.229853	0.00345146	-0.708837	0.285268	0.399321
952326	3.49967	17.626	76.8531	72	42	39.6023	83191.7	320835	2078.88	0	0	0	4959.74	3612.72	0	0	0	57192.4	1	0.0873563	0.336896	0.00218308	0.0600554	0	0	0	0.00520803	0.00379357	0	0	0	-0.229853	0.00345146	1.60755	1.04368	0.494156
952326	3.76262	17.6617	77.3837	73.5	41.8	22.6545	36636.7	299742	858.632	0	0	0	0	1131.29	1650.94	0	0	1031.27	1	0.0384707	0.314747	0.000902002	0.0010829	0	0	0	0	0.00118792	0.00173359	0	0	-0.229853	0.00345146	-0.228594	-0.437289	-0.208296
952462	3.5085	17.5057	76.7204	72.3	42.3	38.772	68567.2	95100	182.68	0	0	0	899.743	3262.25	7.08815	0	0	6980.56	1	0.0719894	0.0998464	0.000192134	0.00732896	0	0	0	0.00094465	0.00342507	7.44192e-06	0	0	-0.229853	0.00345146	0.358248	-0.250702	-0.171974
952462	3.54615	17.5857	76.7632	72.3	42	37.681	14946	500229	3706.11	0	0	0	0	8116.27	0	0	0	109206	1	0.015692	0.525196	0.00389097	0.114656	0	0	0	0	0.00852135	0	0	0	-0.229853	0.00345146	2.03044	-1.14096	-1.10689
952462	3.67278	17.577	77.4165	73.9	41.9	21.3214	49024.1	253111	1186.17	0	0	0	1145.98	1519.35	4279.27	0	0	13537.8	1	0.0514709	0.265744	0.00124519	0.0142135	0	0	0	0.00120318	0.00159518	0.00449286	0	0	-0.229853	0.00345146	1.04277	-0.34971	-0.413879
952598	3.50466	17.4371	76.6269	72.5	42.3	42.6853	10678	152628	337.594	0	0	0	0	1278.39	0	0	0	3315.18	1	0.0112093	0.160223	0.000354819	0.00348015	0	0	0	0	0.00134201	0	0	0	-0.229853	0.00345146	-0.675579	-0.30314	-0.0136642
952598	3.39945	17.4065	76.6634	72.5	42.4	42.7949	23587.8	319880	476.93	0	0	0	0	0	0	0	0	239.249	1	0.0247616	0.335798	0.000500736	0.000251154	0	0	0	0	0	0	0	0	-0.229853	0.00345146	-1.1814	-0.146529	0.190688
952598	3.68932	17.0878	77.5043	74.2	42.1	19.6336	86041	27471.5	235.267	0	0	0	0	662.646	1776.14	0	0	14281	1	0.0903225	0.0288385	0.000246694	0.0149916	0	0	0	0	0.000695619	0.00186452	0	0	-0.229853	0.00345146	-0.376005	-0.391328	-0.149804
952734	3.58652	17.6235	76.8464	72.9	42.3	35.5879	40473.6	217810	4236.59	0	0	0	853.097	364.517	0	0	0	46093.4	1	0.0424815	0.228616	0.0044472	0.0483801	0	0	0	0.000895421	0.000382601	0	0	0	-0.229853	0.00345146	-0.803525	0.0895698	0.283921
953005	3.10415	17.097	77.2169	73.1	43.1	36.8437	82223.3	261984	262.213	0	0	0	0	1635.17	2776.59	0	0	101980	1	0.086278	0.274904	0.00027492	0.107009	0	0	0	0	0.00171581	0.00291351	0	0	-0.229853	0.00345146	0.314131	-0.602436	-0.437119
953140	3.28298	17.428	76.9246	74.8	43.4	33.0434	172872	273716	1006.52	0	0	0	73.0431	4703.89	0	0	0	30975.8	1	0.181371	0.287173	0.00105651	0.0324987	0	0	0	7.66342e-05	0.00493514	0	0	0	-0.229853	0.00345146	0.698734	-0.698429	-0.547839
953140	3.48096	17.4029	76.8393	75	43.4	33.6899	167904	223640	3020.44	0	0	0	0	3628.63	0	0	0	10427.3	1	0.176159	0.234635	0.00316847	0.01094	0	0	0	0	0.00380702	0	0	0	-0.229853	0.00345146	0.253528	-0.590806	-0.389021
953140	3.28001	17.4724	76.9608	74.8	43.2	33.7993	206883	468412	2591.82	0	0	0	5709.42	2984.5	574.045	0	0	24668.7	1	0.217054	0.49144	0.00271943	0.0258815	0	0	0	0.00599011	0.00313123	0.000602267	0	0	-0.229853	0.00345146	1.73745	1.31334	0.651564
953140	3.6653	17.5334	76.732	74.6	42.7	24.6611	151293	133708	181.192	0	0	0	0	2819.78	706.18	0	0	13301.8	1	0.158731	0.140281	0.000189899	0.0139557	0	0	0	0	0.00295841	0.000740898	0	0	-0.229853	0.00345146	0.149524	-0.556791	-0.353009
953276	3.26346	17.4549	77.0088	75.8	43.8	32.6608	56851.6	549317	2893.16	0	3	0	0	6871.46	1737.55	0	0	1300.2	1	0.0596381	0.576241	0.0030348	0.00136393	0	3.14704e-06	0	0	0.00720826	0.00182272	0	0	0.482041	-0.40927	2.06654	-1.14768	-1.13625
953276	3.28309	17.3857	76.9114	76	43.7	34.1323	28285.2	639997	4810.37	0	15	0	0	3758	7679.31	0	0	0	1	0.0296715	0.671366	0.00504576	0	0	1.57352e-05	0	0	0.00394219	0.00805571	0	0	3.32962	-2.06016	2.65141	-1.3135	-1.42305
953276	3.12506	17.5007	77.2706	75.3	43.5	32.4408	14390.4	133205	320.733	0	0	0	0	0	3360.43	0	0	11423.7	1	0.0150957	0.139734	0.000336734	0.0119836	0	0	0	0	0	0.00352514	0	0	-0.229853	0.00345146	-0.154394	-0.455876	-0.252793
953412	2.77099	17.0114	77.9839	73.5	43	34.9171	12078.4	145613	360.507	0	0	0	0	0	2047.98	631.268	0	157.356	1	0.0126686	0.152728	0.00037864	0.000165045	0	0	0	0	0	0.00214806	0.000662115	0	-0.229853	0.00345146	-0.45603	0.238728	-0.122338
953412	3.08824	17.4478	77.3632	76.8	44.4	33.26	32456.8	183607	241.72	0	0	0	0	1835.18	4479.65	0	0	40746.7	1	0.0340429	0.192579	0.000253825	0.0427378	0	0	0	0	0.00192486	0.00469855	0	0	-0.229853	0.00345146	0.912976	-0.783477	-0.69352
953412	3.29582	17.4928	77.221	74.9	43.1	27.6894	11413.5	285845	773.505	0	0	0	0	845.381	0	0	0	12176.8	1	0.0119712	0.299813	0.000811821	0.0127718	0	0	0	0	0.00088669	0	0	0	-0.229853	0.00345146	-0.847195	-0.250005	0.0556685
953547	3.73549	17.4927	78.2696	76.6	42.6	15.6484	10486.4	429450	264.626	0	0	0	0	0	5173.41	0	0	7936.15	1	0.0109972	0.450371	0.00027791	0.00832277	0	0	0	0	0	0.00542544	0	0	-0.229853	0.00345146	0.399236	-0.622635	-0.491861
954089	2.45234	17.3169	78.7597	73	42.3	108.338	16540	125636	86.2116	0	0	0	0	0	0	0	0	8440.86	1	0.0173359	0.131682	9.01384e-05	0.00884704	0	0	0	0	0	0	0	0	-0.229853	0.00345146	-1.1814	-0.146529	0.190688
954089	2.26934	16.0566	78.8984	73.9	43	62.1412	19977.8	188604	201.962	0	0	0	0	0	681.19	0	0	959.655	1	0.0209391	0.19768	0.00021172	0.00100583	0	0	0	0	0	0.00071397	0	0	-0.229853	0.00345146	-0.973397	-0.209183	0.100867
954630	3.15042	17.6882	77.2127	79.3	45.3	28.8749	44760.6	138861	461.158	0	0	0	0	401.385	16.8404	0	0	31247.8	1	0.0468879	0.145461	0.000482909	0.0327328	0	0	0	0	0.000420461	1.76407e-05	0	0	-0.229853	0.00345146	-1.01779	-0.197145	0.124444
954630	3.39997	17.3077	77.167	77.5	44.3	23.692	51285.8	575084	550.554	0	0	0	1885.21	5681.7	7031.93	0	0	25628.1	1	0.0537232	0.602415	0.000577187	0.0268461	0	0	0	0.00197481	0.00595172	0.00736613	0	0	-0.229853	0.00345146	3.72329	-0.868323	-1.30819
1.06237e+06	3.21029	8.35843	46.0566	48.8	31.6	443.912	14699.6	455013	919.945	0	0	0	0	2075.37	1768.82	0	0	93240	1	0.0138366	0.428298	0.000865985	0.0877657	0	0	0	0	0.00195352	0.00166497	0	0	-0.229853	0.00345146	0.0399824	-0.520612	-0.316244
1.0627e+06	3.21172	8.29768	46.1844	48.1	31.1	471.818	16509.3	526486	7206.07	0	0	1	2466.83	2269.16	0	1141.38	0	0	1	0.0155353	0.495424	0.00678086	0	0	0	9.41001e-07	0.00232129	0.00213529	0	0.00107404	0	0.289724	-0.194002	0.390688	1.26281	0.188862
1.06741e+06	3.56952	8.2107	44.4113	50.9	32.8	400.38	14104.2	480805	7913.37	0	0	0	1220.39	1935.09	1095.22	0	0	40634.7	1	0.0132135	0.450443	0.0074133	0.0380687	0	0	0	0.00114333	0.00181289	0.00102606	0	0	-0.229853	0.00345146	0.0991996	-0.0896568	-0.0210153
1.06751e+06	3.46671	10.334	38.1753	53.3	34.2	268.155	59917.6	543002	12412	0	2	0	2260.38	5712.47	1661.34	0	0	0	1	0.0561283	0.508662	0.011627	0	0	1.87352e-06	0	0.00211743	0.0053512	0.00155628	0	0	0.193956	-0.242253	1.84152	-0.243686	-0.461706
1.06762e+06	3.48911	10.3466	38.3301	51.4	32.9	270.089	227176	60753.7	58	0	0	0	0	1875.54	0	0	0	7570.25	1	0.212788	0.0569058	5.43266e-05	0.00709078	0	0	0	0	0.00175675	0	0	0	-0.229853	0.00345146	-0.519256	-0.35154	-0.0768183
1.071e+06	3.68191	8.61633	43.5125	50.5	32.8	317.621	33324.7	283600	10892.8	0	0	0	2459.15	4198.23	5550.75	0	0	21.2566	1	0.0311155	0.264799	0.0101709	1.98475e-05	0	0	0	0.00229613	0.00391991	0.00518277	0	0	-0.229853	0.00345146	2.40522	-0.338867	-0.669757
1.071e+06	3.70148	8.58617	43.7327	50	32.5	337.226	46099.6	195687	1446.21	0	0	0	0	1000.68	329.39	0	0	17.721	1	0.0430435	0.182714	0.00135014	1.65462e-05	0	0	0	0	0.000934338	0.000307554	0	0	-0.229853	0.00345146	-0.739634	-0.282555	0.00972115
1.0711e+06	3.35169	9.94403	38.4485	52.2	34.1	286.587	16001.3	695926	9348.49	0	0	0	0	6690.64	1231.27	0	0	6858.74	1	0.0149391	0.649727	0.00872744	0.00640342	0	0	0	0	0.00624648	0.00114954	0	0	-0.229853	0.00345146	1.5079	-0.976365	-0.905104
1.0711e+06	3.70432	8.58392	43.6284	50.3	32.6	324.29	117440	289388	6798.64	0	0	0	0	2992.76	216.265	0	0	1070.31	1	0.109644	0.270177	0.00634765	0.000999257	0	0	0	0	0.00279408	0.000201908	0	0	-0.229853	0.00345146	-0.0694432	-0.490315	-0.260178
1.07132e+06	3.602	9.16824	43.4081	50.3	32.6	299.657	71026.8	241121	1684.35	0	0	0	0	2287.48	1199.15	0	0	50935.9	1	0.0662987	0.225071	0.0015719	0.0475452	0	0	0	0	0.00213521	0.00111932	0	0	-0.229853	0.00345146	-0.0505042	-0.493932	-0.275265
1.07142e+06	3.61453	9.25621	43.3576	50.1	32.5	280.156	69058.2	458931	6375.82	0	0	0	1936.27	3016.07	5964.4	0	0	33492.1	1	0.0644548	0.428338	0.00595098	0.0312595	0	0	0	0.0018072	0.00281502	0.00556681	0	0	-0.229853	0.00345146	1.97306	-0.396928	-0.632547
1.07142e+06	3.62015	9.11316	43.4889	50.9	32.7	183.535	31797.9	307342	1445.75	0	0	0	695.595	1184.02	1142.86	0	0	44854.8	1	0.0296783	0.286855	0.00134961	0.0418648	0	0	0	0.000649227	0.00110509	0.00106668	0	0	-0.229853	0.00345146	-0.28469	-0.165541	-0.00194095
1.07142e+06	3.64695	9.09744	43.6661	51	32.8	186.584	44512	284922	3925.2	0	0	0	2268.14	2301.87	930.946	0	0	116818	1	0.0415448	0.26593	0.00366336	0.109031	0	0	0	0.00211694	0.00214843	0.00086889	0	0	-0.229853	0.00345146	0.433957	0.190244	0.112387
1.07153e+06	3.6168	9.39059	43.3793	50.2	32.5	270.353	171501	392862	1210.51	0	0	0	0	1911.61	4031.88	0	0	129176	1	0.160053	0.366638	0.00113016	0.120553	0	0	0	0	0.00178401	0.00376275	0	0	-0.229853	0.00345146	0.587253	-0.684919	-0.554343
1.07163e+06	3.6281	9.4211	43.3955	49.9	32.4	284.316	60534.8	159769	1809.2	0	0	0	0	0	2449.73	0	0	13627.5	1	0.0564885	0.14909	0.00168808	0.0127166	0	0	0	0	0	0.00228598	0	0	-0.229853	0.00345146	-0.515408	-0.347134	-0.0969008
1.07174e+06	3.47227	9.99806	42.4223	49.3	31.9	356.802	179459	820280	2000.33	0	0	0	0	2658.5	956.111	0	0	315895	1	0.167447	0.765375	0.00186613	0.294751	0	0	0	0	0.00248056	0.000892115	0	0	-0.229853	0.00345146	0.0134668	-0.514295	-0.299268
1.07174e+06	3.67728	9.31805	43.6104	51	32.9	229.045	28537.4	407737	807.483	0	0	0	0	0	1512.01	0	0	257013	1	0.0266273	0.380446	0.000752984	0.23981	0	0	0	0	0	0.00141081	0	0	-0.229853	0.00345146	-0.770381	-0.270334	0.013201
1.07184e+06	3.63572	9.3623	43.544	52.1	33.5	192.235	29644.2	304804	244.562	0	0	0	0	0	0	186.785	0	26180.8	1	0.0276573	0.284374	0.000228579	0.024426	0	0	0	0	0	0	0.000174266	0	-0.229853	0.00345146	-1.1552	0.00448158	0.179426
1.07184e+06	3.66607	9.31442	43.6624	50.8	32.9	238.192	26738.8	397822	614.873	0	0	0	0	0	1679.14	0	0	55186.7	1	0.0249466	0.371158	0.00057378	0.0514878	0	0	0	0	0	0.0015666	0	0	-0.229853	0.00345146	-0.724993	-0.284005	-0.00639835
1.07195e+06	3.29786	9.8152	40.6811	49.8	31.3	260.563	84701.9	70453.1	948.642	0	0	0	0	0	0	0	0	8344.74	1	0.079017	0.0657246	0.000885307	0.00778468	0	0	0	0	0	0	0	0	-0.229853	0.00345146	-1.1814	-0.146529	0.190688
1.07205e+06	3.7475	9.01695	43.8073	49.2	32	331.859	32317.3	234962	164.475	0	0	0	3432.09	70.7825	0	0	0	74242.7	1	0.0301453	0.219171	0.000152978	0.069253	0	0	0	0.00320143	6.60253e-05	0	0	0	-0.229853	0.00345146	-0.321071	0.849535	0.722274
1.0732e+06	3.36005	9.84463	41.0428	55	32.3	395.693	253850	479667	9961.65	0	0	1	1912.97	805.041	3581.06	0	0	0	1	0.236536	0.446949	0.00928251	0	0	0	9.31792e-07	0.00178249	0.000750131	0.0033368	0	0	0.284639	-0.192069	0.538633	0.0319917	-0.04175
1.07331e+06	3.35724	9.79085	41.0182	55.4	32.2	403.132	110751	488821	14281.9	0	0	0	3105.49	1680.22	2757.09	0	0	0	1	0.103187	0.455435	0.0133066	0	0	0	0	0.00289339	0.00156546	0.00256879	0	0	-0.229853	0.00345146	0.912092	0.352547	0.118665
1.07331e+06	3.34696	9.9814	41.6679	57	30.9	340.547	24850.4	240545	8016.52	0	0	0	709.732	1605.85	1452.44	0	275.534	0	1	0.0231532	0.224116	0.00746945	0	0	0	0	0.000661258	0.00149617	0.00135324	0	0.000256716	-0.229853	0.00345146	0.649983	-0.650876	2.19161
1.07331e+06	3.35378	9.97026	41.6864	55.8	31.6	338.881	19325.6	669515	20159.7	0	0	1	3033.94	2476.72	5450.4	0	1123.75	26958.2	1	0.0180057	0.623788	0.0187831	0.025117	0	0	9.31701e-07	0.00282673	0.00230756	0.00507814	0	0.001047	0.284589	-0.19205	4.76301	-1.68127	9.0066
1.07341e+06	3.32321	9.83538	40.8995	54.7	32.1	368.788	18103.1	310172	4354.49	0	0	0	0	2261.98	3268.4	1653.09	0	0	1	0.016865	0.28896	0.00405623	0	0	0	0	0	0.00210728	0.00304488	0.00154004	0	-0.229853	0.00345146	0.73153	0.674876	-0.612782
1.07351e+06	3.48311	9.86752	43.119	51.4	33	239.866	44967.8	703805	723.818	0	3	0	0	3903.41	106.776	9263.24	0	66719.6	1	0.0418884	0.655609	0.00067442	0.0621506	0	2.79456e-06	0	0	0.0036361	9.94641e-05	0.00862889	0	0.402306	-0.363044	1.5156	6.89781	-0.933151
1.07362e+06	3.32746	9.82168	40.9037	55.5	32.7	315.279	23357	424042	12393.1	0	0	1	13827.5	5001.02	1846.48	3293.9	0	8486.18	1	0.0217554	0.394965	0.0115432	0.00790428	0	0	9.31429e-07	0.0128793	0.0046581	0.00171986	0.00306804	0	0.284439	-0.191993	4.89771	5.85572	1.24575
1.07383e+06	3.30314	9.76246	41.5902	55.5	33.1	265.043	14544.8	296131	19415	0	0	0	0	2229.7	5544.9	0	0	0	1	0.0135448	0.275771	0.0180802	0	0	0	0	0	0.0020764	0.00516368	0	0	-0.229853	0.00345146	1.10561	-0.841979	-0.775112
1.07404e+06	3.33663	9.63495	41.7866	55.9	34.2	217.027	33553.8	342704	2592.92	0	0	1	2085.1	1114.02	5580.16	0	0	0	1	0.0312408	0.319081	0.00241426	0	0	0	9.31067e-07	0.00194137	0.00103723	0.0051955	0	0	0.284239	-0.191917	1.22982	-0.114808	-0.292423
1.07414e+06	3.29841	9.6566	41.7118	55.8	34.3	182.268	13663.7	605337	25315.5	0	1	1	4115.93	5707.61	3056.84	0	72.6636	0	1	0.0127206	0.563554	0.0235686	0	0	9.30977e-07	9.30977e-07	0.00383184	0.00531365	0.00284585	0	6.76481e-05	0.494786	-0.313992	2.83509	0.074829	0.27452
1.07414e+06	3.32824	9.59296	41.837	51.7	31.3	521.916	39687.1	34881.9	864.521	0	1	0	0	2912.68	1179.29	0	0	0	1	0.0369478	0.0324743	0.000805295	0	0	9.30977e-07	0	0	0.00271164	0.00109789	0	0	-0.0192559	-0.118642	0.160515	-0.55932	-0.360343
1.07424e+06	3.2534	9.75244	38.4934	52	33.5	288.756	21714.2	602289	9337.95	0	0	0	0	6087.96	237.534	0	0	132432	1	0.0202135	0.560663	0.00869262	0.123279	0	0	0	0	0.0056672	0.000221117	0	0	-0.229853	0.00345146	1.01908	-0.827291	-0.700095
1.07424e+06	3.30789	9.71785	40.9948	55.6	34.1	323.275	28276.1	346018	30126.2	0	0	2	4176.87	4270.83	2129.99	4162.84	1071.56	0	1	0.0263218	0.322104	0.0280439	0	0	0	1.86177e-06	0.0038882	0.00397566	0.00198278	0.00387514	0.000997505	0.798132	-0.387211	5.21456	2.16718	8.63019
1.07424e+06	3.31078	9.72251	41.6892	55.8	34	216.173	50840.3	614637	31979.4	0	0	3	12688.9	2532.68	2923.8	1391.99	1153.24	2854.56	1	0.0473265	0.572158	0.0297688	0.00265728	0	0	2.79266e-06	0.011812	0.00235764	0.00272173	0.00129579	0.00107353	1.31212	-0.582542	6.70742	2.41652	10.9682
1.07424e+06	3.28917	9.69731	41.709	55.7	34.4	203.366	11652	552819	35557.1	0	1	1	2418.88	6003.16	1823.47	0	138.51	657.718	1	0.0108466	0.514612	0.0330995	0.000612261	0	9.30887e-07	9.30887e-07	0.00225171	0.00558826	0.00169745	0	0.000128937	0.494716	-0.313962	2.35895	-0.451744	0.655878
1.07435e+06	3.24726	9.64959	40.7509	55.5	34.5	289.478	13112.1	394621	35662.4	0	0	0	378.445	7081.04	4008.53	0	0	780.096	1	0.0122047	0.367312	0.0331941	0.00072611	0	0	0	0.000352255	0.00659101	0.00373112	0	0	-0.229853	0.00345146	2.4818	-1.13267	-1.22275
1.07435e+06	3.29929	9.6469	41.7317	54.5	33.5	256.312	24486.2	352752	24863.1	0	0	0	1446.11	3801.18	1330.28	0	0	697.485	1	0.0227917	0.328341	0.0231424	0.000649217	0	0	0	0.00134603	0.00353813	0.00123822	0	0	-0.229853	0.00345146	0.864179	-0.246053	-0.27612
1.07456e+06	3.26171	9.76632	40.7686	55.5	34.8	303.64	12276.3	623791	14155	0	0	1	2263.99	6667.5	4161.87	0	0	4460.76	1	0.0114245	0.58051	0.0131729	0.00415125	0	0	9.30616e-07	0.00210691	0.00620488	0.00387311	0	0	0.28399	-0.191823	2.83553	-0.549921	-0.884949
1.07528e+06	3.35537	9.46514	38.7361	50.3	32.6	307.344	26816.4	272607	2517.99	0	0	0	622.847	1205.73	2885.04	0	0	165453	1	0.0249389	0.253521	0.00234171	0.153869	0	0	0	0.000579239	0.00112131	0.00268305	0	0	-0.229853	0.00345146	0.174073	-0.331221	-0.219601
1.0756e+06	3.32654	8.02802	39.3619	49.3	31.6	470.268	27354.9	26311.2	766.967	0	0	0	0	200.017	2855	0	0	559.1	1	0.0254323	0.024462	0.000713093	0.000519805	0	0	0	0	0.000185959	0.00265434	0	0	-0.229853	0.00345146	-0.337999	-0.401161	-0.171559
1.0756e+06	3.33769	7.88516	39.737	51.3	32.9	356.401	35205	402439	6816.99	0	0	0	257.994	931.987	9548.65	0	0	0	1	0.0327307	0.374155	0.00633788	0	0	0	0	0.000239861	0.000866485	0.00887754	0	0	-0.229853	0.00345146	1.79415	-0.951485	-1.01752
1.0756e+06	3.33982	8.13668	39.7888	51.6	33.2	356.912	33841.7	637343	8702.29	0	0	0	2235	3602.86	1553.16	0	0	16.9471	1	0.0314633	0.592548	0.0080904	1.57561e-05	0	0	0	0.00207792	0.00334964	0.001444	0	0	-0.229853	0.00345146	1.04408	-0.0126399	-0.14948
1.07663e+06	3.17061	9.64963	40.8769	52.1	33	236.318	15540.3	776573	3756.31	0	0	0	3240.76	1690.75	2383.74	0	0	439827	1	0.0144342	0.721299	0.00348866	0.408522	0	0	0	0.0030101	0.00157041	0.00221407	0	0	-0.229853	0.00345146	0.841068	0.419691	0.182284
1.07673e+06	3.1924	9.67351	40.9056	52.8	33.4	264.299	73218.5	277347	1592.99	0	0	0	824.798	1746.64	1094.32	0	0	7587.83	1	0.0680005	0.257581	0.00147947	0.00704707	0	0	0	0.000766018	0.00162216	0.00101633	0	0	-0.229853	0.00345146	-0.0739864	-0.184846	-0.0545843
1.07715e+06	3.42981	7.91076	39.3271	53.2	34.1	237.141	15259.1	386050	16818.9	0	0	0	1844.07	2712.64	2970.36	0	0	1466.28	1	0.0141662	0.3584	0.0156144	0.00136126	0	0	0	0.00171199	0.00251836	0.00275761	0	0	-0.229853	0.00345146	1.01797	-0.145637	-0.250067
1.10457e+06	3.98486	7.92941	48.7594	35.4	20.8	26.8142	59106.2	650276	20751.7	0	0	0	0	2165.18	619.282	0	0	904.002	1	0.0535104	0.588713	0.0187873	0.000818417	0	0	0	0	0.00196019	0.000560653	0	0	-0.229853	0.00345146	-0.279235	-0.424482	-0.178331
1.10635e+06	3.8586	7.88855	48.4264	38.1	20.5	1.23462	113417	262089	1718.16	0	0	0	699.071	1515.13	1968.01	0	0	10439.7	1	0.102515	0.236895	0.00155285	0.00943609	0	0	0	0.000631869	0.00136948	0.00177882	0	0	-0.229853	0.00345146	0.0179099	-0.264331	-0.134729
1.1071e+06	3.97518	7.44924	48.8682	35	19.8	7.54716	93974.1	665695	7290.12	0	0	0	4664.86	3197.41	1415.66	0	0	0	1	0.0848831	0.601296	0.00658477	0	0	0	0	0.00421358	0.0028881	0.00127871	0	0	-0.229853	0.00345146	1.37929	0.725338	0.302921
1.10849e+06	4.04516	6.50008	50.1626	40.6	20.9	9.42418	20092.2	770365	27941.8	0	24	2	2126.46	6583.16	9145.62	0	0	0	1	0.0181257	0.694966	0.0252072	0	0	2.1651e-05	1.80425e-06	0.00191833	0.00593884	0.0082505	0	0	5.66406	-3.21458	3.96134	-0.962134	-1.42704
1.10868e+06	3.96673	6.61181	50.3787	38.1	20.4	6.24124	53190.1	177484	1856.9	0	0	0	7972.39	2011.82	881.836	0	0	4453.5	1	0.0479761	0.160086	0.00167497	0.00401695	0	0	0	0.0071909	0.00181461	0.000795394	0	0	-0.229853	0.00345146	1.61082	1.82653	1.03091
1.10877e+06	3.95595	6.96753	50.868	37.7	20.4	7.42152	20016.9	339670	2071.02	0	0	1	0	2698.1	1306.7	0	0	21165.6	1	0.0180532	0.306348	0.00186783	0.0190893	0	0	9.019e-07	0	0.00243342	0.00117851	0	0	0.268134	-0.185797	0.0791387	-0.533927	-0.328121
1.10877e+06	3.9514	6.51323	50.4269	37.6	20	10.6565	47847.3	619213	22864.6	0	0	0	0	3235.26	1470.43	0	0	0	1	0.0431535	0.558468	0.0206219	0	0	0	0	0	0.00291788	0.00132618	0	0	-0.229853	0.00345146	0.30476	-0.603421	-0.420468
1.10896e+06	3.92574	6.96726	50.0566	38.9	19.9	4.81131	16856.4	537668	3709.56	0	0	0	2463.98	4823.21	714.276	0	0	906.197	1	0.0152003	0.484841	0.00334549	0.000817163	0	0	0	0.00222189	0.00434933	0.000644098	0	0	-0.229853	0.00345146	1.22541	-0.0139667	-0.176716
1.10896e+06	3.95369	6.6913	50.0367	38.5	19.8	0.545431	45725.5	261985	748.125	0	0	1	4048.76	1647.26	642.731	2346.98	0	38.6595	1	0.0412329	0.236245	0.000674508	3.48612e-05	0	0	9.01749e-07	0.00365097	0.00148542	0.000579582	0.00211638	0	0.268051	-0.185766	0.818326	2.60794	0.372509
1.10942e+06	3.87247	7.01144	50.6091	37.4	20.1	5.0059	14324.6	865506	11234.5	0	0	0	2667.63	1938.82	3541.79	0	0	13173.2	1	0.0129118	0.780144	0.010126	0.011874	0	0	0	0.00240453	0.00174761	0.00319248	0	0	-0.229853	0.00345146	1.03488	0.123285	-0.070242
1.10969e+06	3.95096	7.13662	49.7478	37.9	20.1	6.30659	68389.7	785806	9622.41	0	0	0	1028.82	2615.42	2214.07	0	0	4393.96	1	0.0616293	0.708128	0.00867086	0.00395962	0	0	0	0.000927118	0.00235688	0.00199521	0	0	-0.229853	0.00345146	0.530167	-0.305977	-0.262355
1.10969e+06	3.89631	6.64817	49.9274	38.1	20.2	4.48453	112463	479841	1601.4	0	1	0	5975.28	1071.49	0	0	0	21939.8	1	0.101346	0.432408	0.00144274	0.0197711	0	9.01149e-07	0	0.00538462	0.00096557	0	0	0	-0.0260033	-0.114731	0.587709	1.42907	0.954664
1.11025e+06	3.87214	6.29601	50.6203	36.1	19.4	10.8113	13506.4	355562	1793.58	0	0	0	0	1557.07	174.978	0	0	13102.6	1	0.0121652	0.320255	0.00161586	0.0118015	0	0	0	0	0.00140245	0.000157603	0	0	-0.229853	0.00345146	-0.60688	-0.324025	-0.0426958
1.11043e+06	3.73029	4.18779	55.3395	34.9	20.1	40.2726	27636	579018	13156.4	0	0	0	3120.25	1572.12	0	0	0	0	1	0.0248876	0.521435	0.0118477	0	0	0	0	0.00280994	0.00141578	0	0	0	-0.229853	0.00345146	0.0855117	0.569275	0.450508
1.11117e+06	3.74863	6.1608	51.5771	34.7	19.1	57.1349	40630.5	516182	1111.97	0	0	0	0	3591.46	0	0	0	3597.35	1	0.0365656	0.464541	0.00100075	0.00323746	0	0	0	0	0.00323216	0	0	0	-0.229853	0.00345146	0.0368506	-0.523719	-0.301484
1.11226e+06	3.66991	5.52476	53.1557	36.4	19.6	17.5376	11217.7	504976	2184.78	0	0	0	1013.96	0	0	0	0	9591.24	1	0.0100855	0.454008	0.00196446	0.00862318	0	0	0	0.00091162	0	0	0	0	-0.229853	0.00345146	-0.943507	0.139298	0.344922
1.11244e+06	3.55534	5.00564	53.0222	35.9	19.4	34.8732	112025	147702	999.635	0	0	0	0	0	0	0	0	3864.93	1	0.100701	0.132773	0.000898921	0.00347427	0	0	0	0	0	0	0	0	-0.229853	0.00345146	-1.1814	-0.146529	0.190688
1.11408e+06	3.49386	5.06685	53.7402	34.6	20.6	12.4166	38810.6	322448	946.694	0	0	0	0	1925.68	38.1686	0	0	1201.85	1	0.0348365	0.28943	0.000850028	0.00107878	0	0	0	0	0.00172849	3.42602e-05	0	0	-0.229853	0.00345146	-0.519924	-0.35125	-0.0768262
1.11408e+06	3.54797	5.6823	51.2175	31.6	17.7	29.0901	14653.2	168622	1053.32	0	0	0	0	1178.74	730.594	0	0	18.0845	1	0.0131527	0.151356	0.000945174	1.62326e-05	0	0	0	0	0.00105804	0.000655782	0	0	-0.229853	0.00345146	-0.591557	-0.327549	-0.0529238
1.11408e+06	3.52896	5.60722	51.4588	32.2	18.1	9.77507	31615.7	404953	965.94	0	0	0	0	990.86	367.346	0	0	391.92	1	0.0283782	0.363487	0.000867083	0.000351788	0	0	0	0	0.000889397	0.00032973	0	0	-0.229853	0.00345146	-0.750112	-0.279257	0.0137746
1.11435e+06	3.5235	4.44782	55.22	33.8	20	9.95195	45299.5	417803	2186.94	0	0	0	877.085	1307.67	1231.9	0	0	11.5561	1	0.0406509	0.374929	0.00196258	1.03703e-05	0	0	0	0.00078708	0.00117348	0.00110549	0	0	-0.229853	0.00345146	-0.211631	-0.133705	0.00608547
1.12122e+06	3.98136	3.33024	57.1884	38.6	20.5	26.8148	15629.7	676989	13929.1	0	0	0	0	6077.34	1874.37	0	0	798.13	1	0.0139399	0.603797	0.0124231	0.000711841	0	0	0	0	0.0054203	0.00167173	0	0	-0.229853	0.00345146	1.34864	-0.925775	-0.844992
1.12183e+06	3.94654	3.57021	57.1554	38.8	21.8	2.90185	93988.5	608162	8805.81	0	0	0	3664.69	0	6077.85	0	0	0	1	0.0837812	0.542115	0.00784965	0	0	0	0	0.00326669	0	0.00541779	0	0	-0.229853	0.00345146	1.24949	0.402269	0.0617829
1.12192e+06	3.96647	3.48049	57.4394	39	21.5	16.6843	12166.5	918199	18337	0	0	0	306.707	5125.31	122.71	0	0	217182	1	0.0108443	0.818417	0.0163443	0.19358	0	0	0	0.000273377	0.00456834	0.000109375	0	0	-0.229853	0.00345146	0.643685	-0.603535	-0.472457
1.12192e+06	4.02965	3.52553	57.8395	38.7	22.1	3.56329	32926.8	377501	5924.93	0	0	0	3697.95	1446.77	2866.62	0	0	2637.04	1	0.0293486	0.336478	0.00528112	0.00235047	0	0	0	0.00329609	0.00128955	0.0025551	0	0	-0.229853	0.00345146	0.909197	0.51221	0.230534
1.12245e+06	3.96123	3.33229	57.4445	37.3	20.4	7.01789	40842	963464	9092.58	0	0	0	2858.91	1477.61	7383.5	2394.74	0	34211.3	1	0.0363866	0.858361	0.00810106	0.0304792	0	0	0	0.00254704	0.00131642	0.00657804	0.00213351	0	-0.229853	0.00345146	2.2167	1.76998	-0.544275
1.12253e+06	3.94326	3.29726	57.2387	37.1	20.4	20.1913	11464.2	936791	30332.3	0	1	9	2013.96	5409.86	6009.85	0	0	3006.8	1	0.0102128	0.834533	0.027021	0.00267859	0	8.90843e-07	8.01758e-06	0.00179412	0.00481933	0.00535383	0	0	4.3986	-1.79573	2.66306	-0.616239	-0.913168
1.12262e+06	3.95701	3.25597	57.4083	34.8	19.8	39.0667	48704.2	438282	16787.6	0	0	0	1370.09	5645.21	2677.39	0	0	7736.51	1	0.0433844	0.39041	0.0149543	0.00689148	0	0	0	0.00122044	0.0050286	0.00238495	0	0	-0.229853	0.00345146	1.72728	-0.559998	-0.668592
1.12262e+06	3.9391	3.23261	57.2131	37.3	20.4	24.1874	13797.1	725563	24954.5	0	0	2	8276.26	2793.76	6315.22	1982.35	0	0	1	0.0122901	0.646312	0.0222284	0	0	0	1.78155e-06	0.00737227	0.00248861	0.00562543	0.00176583	0	0.753834	-0.370376	3.58489	2.91107	0.237203
1.12288e+06	3.94873	3.11202	57.6653	36.8	20.3	12.2296	55275.2	976395	42076.9	0	2	12	6299.19	6111.48	2936.63	2155.42	0	0	1	0.0492262	0.869544	0.0374723	0	0	1.78113e-06	1.06868e-05	0.00560984	0.00544267	0.00261526	0.00191954	0	6.0738	-2.47258	3.38454	2.4111	-0.14204
1.12297e+06	3.97154	3.24898	57.7069	37.2	20.5	11.9335	14159.7	966908	44188.9	2	0	4	6706.82	6341.38	3893.3	0	0	0	1	0.0126092	0.861028	0.0393501	0	1.78099e-06	0	3.56199e-06	0.0059724	0.00564697	0.00346697	0	0	5.20176	6.45905	3.51566	0.762805	-0.0949091
1.12306e+06	3.93827	2.94947	57.5968	34.9	20.1	34.8828	38069	190932	3295.22	0	1	0	5349.11	3819.72	3543.76	0	0	5499.5	1	0.0338977	0.170011	0.00293396	0.0048969	0	8.90427e-07	0	0.00476299	0.00340118	0.00315546	0	0	-0.0284287	-0.113324	2.26282	0.673028	0.0816387
1.12314e+06	3.94232	3.14776	57.5968	36.1	21.7	107.107	36237.4	87231	2719.98	0	0	0	0	0	782.389	0	0	0	1	0.0322642	0.0776669	0.00242177	0	0	0	0	0	0	0.000696606	0	0	-0.229853	0.00345146	-0.978455	-0.20766	0.103051
1.11372e+06	3.55728	4.57194	56.0391	37.8	20.2	25.2523	377457	58269.3	631.545	0	0	0	60.2718	0	0	0	0	0	1	0.338916	0.0523196	0.000567469	0	0	0	0	5.41177e-05	0	0	0	0	-0.229853	0.00345146	-1.16728	-0.129561	0.199844
1.1139e+06	3.53422	4.5101	57.669	38.5	20.3	9.95317	14710.7	709097	14272	0	0	1	620.761	1511.44	2381.76	0	0	49667.6	1	0.0132065	0.63659	0.0128126	0.0445889	0	0	8.97747e-07	0.000557286	0.00135689	0.00213822	0	0	0.265841	-0.184926	0.098406	-0.317785	-0.190644
1.1139e+06	3.35925	4.60512	54.8644	38.8	20.5	12.9134	40054.7	387546	1639.95	0	0	0	0	2156.25	107.092	0	0	10996.7	1	0.035959	0.347918	0.00147231	0.00987228	0	0	0	0	0.00193577	9.61417e-05	0	0	-0.229853	0.00345146	-0.423771	-0.380869	-0.116173
1.11399e+06	3.41787	4.54919	55.9237	38.5	20.5	9.93246	22642.4	640524	7966.51	0	0	0	2008.52	4563.66	562.134	0	0	0	1	0.0203255	0.574982	0.00715177	0	0	0	0	0.00180299	0.00409668	0.000504613	0	0	-0.229853	0.00345146	0.980227	-0.103583	-0.191569
1.11408e+06	3.53944	4.55475	56.3746	38.8	20.6	6.29746	51384.6	906799	13955.7	0	0	0	0	3003.15	1751.91	0	0	1433.75	1	0.0461229	0.813944	0.0125269	0.00128693	0	0	0	0	0.00269563	0.00157251	0	0	-0.229853	0.00345146	0.292759	-0.599102	-0.417616
1.11435e+06	3.61654	4.07129	57.3916	39.1	20.6	8.6839	15844.8	698935	3421.55	0	0	0	407.819	2919.74	672.199	0	0	261.749	1	0.0142188	0.627211	0.00307084	0.000234889	0	0	0	0.00036597	0.00262012	0.00060322	0	0	-0.229853	0.00345146	0.0774082	-0.390485	-0.222258
1.11444e+06	3.50888	3.98448	59.3734	39.6	20.9	8.08996	19276.8	932902	26095.1	0	0	0	326.285	3610.5	248.781	0	0	12509.3	1	0.0172973	0.837102	0.0234153	0.0112248	0	0	0	0.000292779	0.00323974	0.000223233	0	0	-0.229853	0.00345146	0.181148	-0.452396	-0.281188
1.11444e+06	3.51953	2.59972	57.7419	38.7	20.4	5.87781	23724.6	470529	1677.58	0	0	0	1533.3	0	992.482	0	0	1521.44	1	0.0212883	0.42221	0.00150569	0.0013652	0	0	0	0.00137584	0	0.000890564	0	0	-0.229853	0.00345146	-0.562908	0.206698	0.311425
1.11571e+06	3.56266	2.70063	58.7385	35.7	20.4	11.184	34283	272831	865.449	0	0	0	3312.03	0	171.671	0	0	351.55	1	0.0307277	0.244537	0.000775294	0.000315092	0	0	0	0.00296855	0	0.000153868	0	0	-0.229853	0.00345146	-0.361902	0.770721	0.67357
1.1158e+06	3.61118	2.81546	59.5325	35.6	19.8	19.8618	58971.5	264119	1211.3	0	0	0	3.46519	0	0	0	0	0	1	0.0528515	0.236709	0.00108532	0	0	0	0	3.10558e-06	0	0	0	0	-0.229853	0.00345146	-1.18059	-0.145556	0.191214
1.11624e+06	3.62069	2.3662	60.1771	37.6	20.1	10.318	49967.6	379843	3222.09	0	0	0	4281.75	0	749.15	0	0	32748.9	1	0.044764	0.340286	0.00288646	0.0293385	0	0	0	0.00383585	0	0.000671135	0	0	-0.229853	0.00345146	0.0151292	0.997261	0.755231
1.11678e+06	3.74226	2.15955	60.3519	44.4	27.3	3.23327	23896.7	706239	1331.82	0	0	0	0	1087.12	18.4571	0	0	4426.14	1	0.0213978	0.632387	0.00119271	0.0039633	0	0	0	0	0.000973437	1.6527e-05	0	0	-0.229853	0.00345146	-0.809684	-0.261579	0.0403801
1.11678e+06	3.73744	2.11212	60.3212	44.5	27.3	1.67453	72839	546199	2439.41	0	1	0	2337.31	2251.78	81.6811	1163.45	0	648.758	1	0.0652221	0.489083	0.00218395	0.000580917	0	8.95429e-07	0	0.0020929	0.00201631	7.31397e-05	0.00104179	0	-0.0272972	-0.11398	0.302703	1.17072	0.161221
1.11759e+06	3.91818	2.3927	60.2163	44	26.7	18.679	30379.9	635444	1852.35	0	0	0	0	2334.48	2505.13	0	0	0	1	0.0271835	0.568585	0.00165714	0	0	0	0	0	0.00208885	0.00224155	0	0	-0.229853	0.00345146	0.25897	-0.587002	-0.409388
1.11651e+06	3.92689	2.62082	59.3648	35.9	20.1	63.1629	21648.8	350735	2572.7	0	0	0	0	1643.71	0	0	0	743.499	1	0.0193897	0.314134	0.00230449	0.000665911	0	0	0	0	0.00147218	0	0	0	-0.229853	0.00345146	-0.626515	-0.318332	-0.033486
1.1166e+06	3.81046	2.57649	59.8372	36.8	19.9	23.7643	33786.8	575738	3226.91	0	0	0	5053.86	92.8131	3296.4	0	0	4329.62	1	0.0302586	0.515615	0.00289001	0.00387749	0	0	0	0.0045261	8.31209e-05	0.00295217	0	0	-0.229853	0.00345146	0.89114	1.00381	0.572388
1.1166e+06	3.81232	2.62155	59.8197	36.9	19.9	18.0423	69837.4	499976	2192.61	0	0	0	734.785	2926.63	1991.95	0	0	57585.8	1	0.0625445	0.447765	0.00196399	0.0515723	0	0	0	0.000658053	0.00262101	0.00178393	0	0	-0.229853	0.00345146	0.497955	-0.402623	-0.321518
1.11678e+06	3.85786	2.61209	59.5867	35.7	19.6	37.9565	50775.2	257561	1813.59	0	0	0	4994.91	0	627.7	896.497	0	3292.89	1	0.0454656	0.230628	0.00162431	0.00294855	0	0	0	0.00447259	0	0.000562061	0.00080275	0	-0.229853	0.00345146	0.270224	1.9021	0.824803
1.11705e+06	3.91067	2.94551	59.2248	36.6	20.1	45.157	13027.2	398863	2069.03	0	0	0	0	1219.38	0	0	0	3241.45	1	0.0116621	0.357068	0.0018522	0.00290179	0	0	0	0	0.00109161	0	0	0	-0.229853	0.00345146	-0.769958	-0.273919	0.0244647
1.11705e+06	3.78153	2.64981	60.0221	36.1	20.4	23.9388	11349.9	524290	2451.25	0	1	0	0	0	2271.79	398.416	0	48543.6	1	0.0101606	0.469352	0.00219417	0.0434569	0	8.95214e-07	0	0	0	0.00203374	0.000356668	0	-0.0273459	-0.113952	-0.535266	-0.0159268	-0.0882164
1.11723e+06	4.13808	2.88358	58.0691	35.5	20.6	227.966	24241.4	424661	3068.72	0	0	0	932.353	0	0	0	0	212.159	1	0.0216978	0.380102	0.00274697	0.000189897	0	0	0	0.000834522	0	0	0	0	-0.229853	0.00345146	-0.963627	0.115125	0.331878
1.11732e+06	3.93605	2.58829	58.7537	37.6	20.4	43.0534	11697.5	317500	1600.88	0	0	0	0	1194.99	0	0	0	27430.6	1	0.0104693	0.284163	0.00143289	0.0245504	0	0	0	0	0.00106952	0	0	0	-0.229853	0.00345146	-0.778285	-0.271341	0.0278287
1.11732e+06	3.89867	2.738	59.5999	36.5	19.8	6.65463	11364.1	275079	1866.28	0	0	0	2274.4	0	0	0	0	3508.68	1	0.0101709	0.246195	0.00167007	0.00314026	0	0	0	0.00203559	0	0	0	0	-0.229853	0.00345146	-0.650195	0.491706	0.535083
1.11803e+06	3.90763	3.00562	58.3029	38.4	20.2	22.861	13484.9	531793	1952.54	0	0	0	426.075	1238.46	2493.03	0	0	37383.9	1	0.0120613	0.475651	0.00174682	0.0334372	0	0	0	0.000381093	0.00110771	0.00222984	0	0	-0.229853	0.00345146	-0.0148011	-0.351989	-0.194037
1.1183e+06	3.96368	2.96212	58.598	38.3	20.2	32.8981	114173	330744	1296.12	0	1	0	3931.61	207.24	0	0	0	12851.7	1	0.102095	0.295756	0.0011589	0.0114922	0	8.94214e-07	0	0.0035157	0.000185317	0	0	0	-0.0275721	-0.113821	-0.194095	0.93415	0.757279
1.1183e+06	3.95234	2.76789	59.6702	39.4	20.8	18.7822	40033.1	500237	2245.74	0	0	0	0	2651.54	0	0	0	9815.64	1	0.0357981	0.447319	0.0020084	0.00877729	0	0	0	0	0.00237105	0	0	0	-0.229853	0.00345146	-0.287716	-0.423229	-0.17036
1.11848e+06	4.10303	3.02652	57.6657	40	21.1	38.3529	11454.8	787585	8124.26	0	0	0	1577.16	3503.09	678.087	0	0	19548.2	1	0.0102414	0.704158	0.00726344	0.0174775	0	0	0	0.00141009	0.00313202	0.000606259	0	0	-0.229853	0.00345146	0.543711	-0.123117	-0.123937
1.11857e+06	3.98814	2.87775	57.8437	39.7	20.9	15.9284	15438.5	293579	1151.92	0	0	0	2016.56	273.195	0	0	0	6347.04	1	0.013802	0.26246	0.00102989	0.00567426	0	0	0	0.00180281	0.000244236	0	0	0	-0.229853	0.00345146	-0.618885	0.390218	0.458509
1.11857e+06	4.04241	2.86095	57.9189	39.9	20.9	18.3024	28684.4	518301	1744.71	0	0	0	0	2938.99	0	0	0	14426	1	0.0256438	0.463361	0.00156003	0.0128968	0	0	0	0	0.00262746	0	0	0	-0.229853	0.00345146	-0.191069	-0.453152	-0.209405
1.11857e+06	3.97388	2.77914	58.2783	38.1	20.1	58.1944	16699.1	242646	732.324	0	0	0	2238.25	19.4575	577.806	712.238	0	23297.4	1	0.014929	0.216925	0.000654409	0.0208279	0	0	0	0.00200099	1.7395e-05	0.000516559	0.000636742	0	-0.229853	0.00345146	-0.406427	0.985269	0.420446
1.11874e+06	4.06263	2.99192	57.5998	39.1	20.6	4.61739	12944.6	173329	500.865	0	0	0	1425.03	2954.09	0	0	0	577.318	1	0.0115706	0.154931	0.000447823	0.000516041	0	0	0	0.00127378	0.00264054	0	0	0	-0.229853	0.00345146	0.146264	-0.0553006	0.00411008
1.11883e+06	3.97931	2.70624	59.1294	35.6	20.6	9.67279	19313.3	653635	2729.88	0	0	0	0	3087.6	984.367	0	0	117008	1	0.017262	0.584211	0.00244004	0.104581	0	0	0	0	0.00275966	0.000879815	0	0	-0.229853	0.00345146	0.115082	-0.545787	-0.340221
1.11892e+06	4.05121	2.88232	57.8047	38.7	20.5	36.2909	18901	180921	781.877	0	0	0	0	0	0	0	0	17461.4	1	0.0168922	0.161693	0.000698887	0.0156056	0	0	0	0	0	0	0	0	-0.229853	0.00345146	-1.1814	-0.146529	0.190688
1.11901e+06	4.04191	3.04942	57.9418	38.9	20.5	24.2259	12495.7	752576	5671.88	0	0	0	4543.74	1189.74	0	0	0	79686.2	1	0.0111668	0.672537	0.00506876	0.0712113	0	0	0	0.0040605	0.00106321	0	0	0	-0.229853	0.00345146	0.278967	1.00252	0.715773
1.11919e+06	4.02079	3.21565	57.9782	38.3	20.1	102.755	11585.8	474451	2049.88	0	5	0	0	1702.58	6729.94	0	0	643.724	1	0.0103519	0.423924	0.00183168	0.00057517	0	4.46752e-06	0	0	0.00152126	0.00601323	0	0	0.780748	-0.582446	1.14387	-0.851746	-0.797456
1.11919e+06	4.11581	2.54005	58.9027	45	28.3	13.8448	19615.4	957314	4492.66	0	0	0	0	925.308	4610.42	0	0	0	1	0.0175265	0.855364	0.00401452	0	0	0	0	0	0.000826767	0.00411944	0	0	-0.229853	0.00345146	0.330369	-0.604511	-0.453454
1.11919e+06	4.1201	2.55621	58.9447	44.6	27.7	34.9524	23298.7	573353	1047.33	0	0	0	0	0	2007.36	0	0	271.557	1	0.0208175	0.512293	0.000935499	0.000242637	0	0	0	0	0	0.00179359	0	0	-0.229853	0.00345146	-0.658863	-0.303924	-0.0349545
1.11928e+06	4.01938	3.05088	57.7458	38.5	20.3	12.2987	23293.4	801871	14387.4	0	0	0	5529.58	2287.57	3358.17	0	0	8084.59	1	0.0208111	0.716418	0.0128538	0.00722305	0	0	0	0.00494031	0.00204379	0.0030003	0	0	-0.229853	0.00345146	1.75226	0.900647	0.337854
1.11928e+06	4.04833	3.06586	58.0796	38.5	20.4	6.52684	43529.7	859457	22307.6	0	0	0	68.2647	7173.18	3264.66	0	0	2469.28	1	0.0388909	0.767868	0.0199307	0.00220613	0	0	0	6.099e-05	0.00640876	0.00291676	0	0	-0.229853	0.00345146	2.09985	-1.13126	-1.14182
1.11928e+06	4.02702	3.1852	57.959	38.4	20.4	11.6792	17887.5	766604	19786.4	0	0	0	3380.34	3619.76	3149.42	0	0	0	1	0.0159813	0.684909	0.0176775	0	0	0	0	0.00302011	0.00323402	0.0028138	0	0	-0.229853	0.00345146	1.64545	0.176061	-0.144795
1.11928e+06	4.18417	2.71379	59.327	45.4	29.7	4.00751	17520.5	766256	3122.33	0	0	0	0	2245.38	2670.29	0	0	0	1	0.0156534	0.684599	0.0027893	0	0	0	0	0	0.0020061	0.00238572	0	0	-0.229853	0.00345146	0.269781	-0.589997	-0.414924
1.11954e+06	4.02829	3.31554	58.0145	39.4	20.7	10.4281	34958.1	997068	16077.5	0	0	0	2310.57	1847.13	3660.44	0	0	202924	1	0.0312254	0.890603	0.0143603	0.181256	0	0	0	0.00206385	0.0016499	0.00326958	0	0	-0.229853	0.00345146	0.93161	0.0211039	-0.122703
1.11972e+06	4.03008	3.1836	58.0276	39.5	20.7	9.01375	17500.6	927822	11104	0	0	0	7861.03	1073.06	784.489	0	0	50360.3	1	0.0156294	0.82862	0.00991677	0.0449758	0	0	0	0.00702053	0.000958333	0.000700611	0	0	-0.229853	0.00345146	1.216	1.88136	1.1444
1.11981e+06	4.03307	3.12249	57.7615	39.3	20.7	11.535	17302.6	640781	5280.17	0	1	0	3870.86	0	2837.16	0	0	3500.51	1	0.0154514	0.572224	0.00471509	0.00312599	0	8.9301e-07	0	0.00345672	0	0.00253361	0	0	-0.0278445	-0.113663	0.458802	0.714949	0.456778
1.12016e+06	4.0457	3.39099	58.1857	40.4	20.8	14.2169	60602.5	672605	6057.73	0	0	0	0	2106.51	0	0	0	13576.7	1	0.0541016	0.600453	0.00540815	0.0121203	0	0	0	0	0.00188054	0	0	0	-0.229853	0.00345146	-0.472597	-0.365987	-0.0956684
1.12034e+06	4.03625	3.05677	58.2403	40.8	20.8	12.1433	12076.9	345937	1616.28	0	0	0	0	3435.12	1227.52	0	0	37970.5	1	0.0107797	0.308779	0.00144242	0.033892	0	0	0	0	0.00306615	0.00109567	0	0	-0.229853	0.00345146	0.293489	-0.600496	-0.414046
1.1206e+06	3.99161	3.06229	57.8008	41.1	21	16.8788	31634.3	904012	22093.1	0	0	0	304.027	6510.18	968.213	0	0	19476.1	1	0.0282297	0.806719	0.0197153	0.0173801	0	0	0	0.000271307	0.00580954	0.000864011	0	0	-0.229853	0.00345146	1.33083	-0.815253	-0.756747
1.1206e+06	4.05269	3.27118	58.3237	37.4	20	21.91	42183.3	404282	2077.26	0	0	0	0	1951.73	1857.14	0	0	8356.61	1	0.0376434	0.360772	0.00185347	0.00745725	0	0	0	0	0.00174168	0.00165727	0	0	-0.229853	0.00345146	-0.0421103	-0.495214	-0.283017
1.12069e+06	4.04821	3.20636	58.2701	37.9	20.2	8.17508	17527.1	964731	5368.14	0	0	0	0	3118.19	5173.74	0	0	216501	1	0.0156396	0.860836	0.0047899	0.193185	0	0	0	0	0.00278238	0.00461656	0	0	-0.229853	0.00345146	1.2123	-0.876354	-0.813783
1.12078e+06	4.00827	3.39792	57.6711	40.7	21.1	4.11966	166019	408451	2047.35	0	0	0	0	573.599	345.108	0	0	1614.43	1	0.148128	0.364435	0.00182641	0.00144046	0	0	0	0	0.000511786	0.000307918	0	0	-0.229853	0.00345146	-0.898794	-0.233276	0.0740188
1.12078e+06	3.95966	3.37825	57.6586	40.3	20.7	27.3118	30235.6	844699	3131.69	0	0	0	0	2997.21	174.988	0	0	104936	1	0.0269773	0.753672	0.00279449	0.0936279	0	0	0	0	0.00267422	0.000156131	0	0	-0.229853	0.00345146	-0.127957	-0.47231	-0.236168
1.12113e+06	4.00537	3.23949	57.6313	37.7	20	34.8422	69220.8	330266	941.777	0	0	0	0	618.115	0	0	0	42325.5	1	0.0617419	0.294583	0.000840223	0.0377525	0	0	0	0	0.000551332	0	0	0	-0.229853	0.00345146	-0.973597	-0.210869	0.106735
1.12201e+06	3.99934	3.46908	57.8651	45.2	22.1	50.6746	48069.1	204247	910.108	0	0	0	1249.13	0	0	0	0	92253.8	1	0.0428421	0.182037	0.000811046	0.0822221	0	0	0	0.0011133	0	0	0	0	-0.229853	0.00345146	-0.890876	0.202533	0.379044
1.12218e+06	3.99999	3.51478	57.7732	45.7	22	12.1288	55760.2	372806	1307.88	0	0	0	793.399	1125.88	0	0	0	56091.3	1	0.049689	0.332215	0.00116559	0.0499841	0	0	0	0.000707014	0.0010033	0	0	0	-0.229853	0.00345146	-0.618742	-0.0419374	0.15753
1.12227e+06	3.96205	3.49337	57.92	45.8	22.1	12.5746	11344.3	920243	3722.68	0	0	0	2845.8	1159.9	2826.24	0	0	283668	1	0.0101083	0.819983	0.00331738	0.252763	0	0	0	0.00253575	0.00103353	0.00251833	0	0	-0.229853	0.00345146	0.603568	0.306919	0.145506
1.12236e+06	3.89863	3.42161	57.7746	46.9	23.4	24.4335	22722.4	810567	7204.39	0	4	0	0	1493.53	1944.95	1276.61	0	111994	1	0.0202452	0.7222	0.00641863	0.0997849	0	3.56393e-06	0	0	0.00133071	0.00173292	0.00113744	0	0.576345	-0.463943	-0.00393559	0.531758	-0.303461
1.12245e+06	3.93856	3.38796	57.8407	45.8	21.9	10.252	17992.2	906418	10941.9	0	0	0	0	4149.72	2425.9	0	0	181488	1	0.0160295	0.807538	0.00974836	0.16169	0	0	0	0	0.00369703	0.00216127	0	0	-0.229853	0.00345146	0.84173	-0.76763	-0.644171
1.12262e+06	3.88481	3.37897	57.693	46.7	22.6	13.9497	15329	942462	35219.4	0	0	0	486.815	7509.7	3263.86	0	0	2244.99	1	0.0136546	0.83952	0.0313721	0.00199978	0	0	0	0.000433642	0.00668944	0.00290736	0	0	-0.229853	0.00345146	2.30015	-1.04635	-1.12033
1.12271e+06	3.89579	3.27348	57.744	47.2	22.9	11.8265	91517.1	836736	12144.9	0	0	0	0	6024.45	4276.22	0	0	30757.8	1	0.0815146	0.745284	0.0108176	0.0273961	0	0	0	0	0.005366	0.00380884	0	0	-0.229853	0.00345146	1.9508	-1.10698	-1.10559
1.12271e+06	3.88705	3.4254	57.7082	46.5	21.7	5.26135	39597.6	485850	7017.74	1	0	0	2102.77	1061.19	6982.6	0	0	0	1	0.0352697	0.432748	0.00625096	0	8.90704e-07	0	0	0.00187295	0.000945202	0.00621943	0	0	1.50298	3.6058	1.47558	-0.215376	-0.418801
1.12279e+06	3.89896	3.20332	57.9834	47.6	22.9	20.3805	11516.9	772406	4432.77	0	0	0	0	1027.77	6223.09	0	0	308637	1	0.0102573	0.687931	0.00394818	0.274883	0	0	0	0	0.000915364	0.0055425	0	0	-0.229853	0.00345146	0.778357	-0.73973	-0.645974
1.12279e+06	3.92355	3.42086	58.1434	45.8	21.4	6.51516	48336.6	192288	802.761	0	0	0	0	944.268	0	0	0	6230.99	1	0.0430503	0.171258	0.00071518	0.00554953	0	0	0	0	0.000840998	0	0	0	-0.229853	0.00345146	-0.864418	-0.244673	0.0626263
1.12288e+06	3.91944	3.13595	58.1054	47.4	22.2	8.14066	36855.4	715099	2291.95	0	0	0	112.117	831.009	3825.74	0	0	37302.5	1	0.0328221	0.636842	0.00204118	0.0332203	0	0	0	9.98477e-05	0.000740068	0.00340708	0	0	-0.229853	0.00345146	0.116209	-0.500574	-0.33374
1.12297e+06	3.95145	3.24213	58.2507	44	22.2	4.24051	31490.5	453156	1176.83	0	0	0	1435.6	606.113	0	0	0	30107.2	1	0.0280422	0.403533	0.00104811	0.0268103	0	0	0	0.0012784	0.000539742	0	0	0	-0.229853	0.00345146	-0.644354	0.19131	0.324788
1.12323e+06	3.9474	3.16542	58.1006	42.1	21.9	4.16945	16033.7	699238	5034.71	0	0	0	4308.36	3042.97	0	0	0	0	1	0.0142746	0.622524	0.00448261	0	0	0	0	0.00383569	0.00270912	0	0	0	-0.229853	0.00345146	0.840673	0.739952	0.427108
1.12323e+06	3.96965	3.39107	58.0608	42	22.6	1.69613	12177.6	222692	300.126	0	0	0	0	0	1021.28	0	0	21204.4	1	0.0108416	0.19826	0.000267087	0.018878	0	0	0	0	0	0.000909239	0	0	-0.229853	0.00345146	-0.916507	-0.226319	0.0763011
1.12349e+06	3.95621	3.14015	57.8518	35.8	20.1	21.4454	11677.9	487083	2834.75	0	0	0	866.682	4404.23	0	0	0	81667.7	1	0.0103943	0.433544	0.00252338	0.072691	0	0	0	0.000771418	0.00392013	0	0	0	-0.229853	0.00345146	0.497467	-0.362136	-0.27573
1.12471e+06	3.9398	3.11338	58.2309	38.6	21	61.9531	89646.1	136786	992.568	0	0	0	0	0	0	0	0	39334.1	1	0.0797063	0.121619	0.000882897	0.0349728	0	0	0	0	0	0	0	0	-0.229853	0.00345146	-1.1814	-0.146529	0.190688
994496	2.01856	4.12637	68.3381	77.9	32.6	1905.17	58139.5	314557	3924.08	0	0	1	0	3987.56	3116.35	0	0	0	1	0.0584613	0.316298	0.00394572	0	0	0	1.00553e-06	0	0.00400963	0.00313359	0	0	0.325356	-0.207543	1.24283	-0.889436	-0.814095
994622	2.04557	4.5657	68.0701	79	32.9	1908.67	104896	484264	5124.01	0	0	0	0	1517.48	8455.65	0	0	0	1	0.105463	0.486883	0.0051517	0	0	0	0	0	0.00152569	0.00850137	0	0	-0.229853	0.00345146	1.87043	-1.07061	-1.11115
998015	1.86925	4.02825	69.257	73.9	31.6	1729.39	27623.3	259732	1566.64	0	1	0	5495.85	1068.96	988.331	0	0	83297	1	0.0276783	0.260249	0.00157012	0.0834627	0	1.00199e-06	0	0.00550678	0.00107109	0.000990297	0	0	-0.00319221	-0.127955	0.947871	1.36816	0.834679
999640	1.78625	4.78142	71.031	83.1	35	1521.36	25183.2	476616	21732.1	2	2	13	5416.48	1319.02	5505.35	671.139	0	0	1	0.0251923	0.476787	0.0217398	0	2.00072e-06	2.00072e-06	1.30047e-05	0.00541843	0.00131949	0.00550733	0.000671381	0	11.2956	5.10393	2.43539	1.49687	0.170251
999765	1.85839	9.51686	69.2724	69.5	30.4	1597.86	18646.8	124028	199.494	0	0	0	0	1138.63	529.524	0	0	43914.7	1	0.0186511	0.124057	0.000199047	0.043925	0	0	0	0	0.0011389	0.000529649	0	0	-0.229853	0.00345146	-0.597826	-0.325917	-0.0493689
999890	1.75125	5.76376	71.1043	80.9	32.9	1524.98	10346.4	856235	42870.9	3	0	15	0	6030.03	11742.8	0	0	2767.69	1	0.0103476	0.856329	0.0428757	0.00276799	3.00033e-06	0	1.50017e-05	0	0.00603069	0.0117441	0	0	13.8904	8.99009	4.51317	-1.8809	-2.2051
963227	1.93445	13.0388	77.5407	82.8	49.5	7.77235	13936.6	656750	2810.07	0	0	0	1771.19	1392.04	4270.88	0	0	2541.53	1	0.0144686	0.681823	0.00291728	0.00263855	0	0	0	0.00183881	0.00144518	0.00443393	0	0	-0.229853	0.00345146	1.13494	-0.12774	-0.276085
965623	1.75418	15.0538	77.6581	84.7	50.6	7.65523	13638.8	421095	239.76	0	0	0	0	2265.08	3093.47	0	0	2319.02	1	0.0141244	0.436086	0.000248544	0.00240158	0	0	0	0	0.00234572	0.0032036	0	0	-0.229853	0.00345146	0.636071	-0.701403	-0.569533
965756	1.75682	15.7065	77.8548	84.5	50.8	9.1334	10975.5	317574	525.121	0	0	0	0	0	1505.32	0	0	0	1	0.0113647	0.328835	0.000543616	0	0	0	0	0	0	0.0015587	0	0	-0.229853	0.00345146	-0.727295	-0.283312	-0.0054045
966154	2.07687	15.849	77.7671	83.8	49.9	8.1098	12357.7	225351	2023.73	0	0	0	0	1542.42	3837.09	0	0	1686.46	1	0.0127907	0.233246	0.0020949	0.00174554	0	0	0	0	0.00159645	0.00397151	0	0	-0.229853	0.00345146	0.57738	-0.681351	-0.552047
966287	2.41026	16.4922	77.6855	79.5	48	5.64329	12803.3	520615	3901.35	0	0	0	0	1366.09	4959.46	0	0	13638	1	0.01325	0.538779	0.0040371	0.0141138	0	0	0	0	0.00141375	0.0051325	0	0	-0.229853	0.00345146	0.846759	-0.761912	-0.670285
966552	1.7821	14.8389	77.1869	83.6	50.2	7.36879	11461.2	471376	1260.99	0	0	0	0	1130.41	2118.11	0	0	252981	1	0.0118578	0.487688	0.00130464	0.261736	0	0	0	0	0.00116953	0.00219141	0	0	-0.229853	0.00345146	-0.102147	-0.475318	-0.263091
966552	1.76394	15.3249	77.2688	84.4	50.3	6.53762	21561.3	267611	73.8521	0	0	0	0	0	1798.16	0	0	93994.9	1	0.0223075	0.276872	7.65608e-05	0.0972476	0	0	0	0	0	0.00186039	0	0	-0.229853	0.00345146	-0.6394	-0.309787	-0.0433589
967215	2.35436	16.7219	77.6937	81.2	48.2	7.41771	12706.2	628513	14170.3	0	0	0	1725.18	5214.58	6563.73	0	0	1396.35	1	0.0131369	0.649817	0.0146503	0.00144368	0	0	0	0.00178366	0.00539133	0.00678622	0	0	-0.229853	0.00345146	3.29323	-0.811968	-1.18224
967347	1.75381	15.1755	76.7243	83.9	50.2	8.16412	22214.6	345264	2583.6	0	0	0	2279.51	0	2267.13	0	0	145203	1	0.0229644	0.356918	0.00267122	0.150104	0	0	0	0.00235646	0	0.00234366	0	0	-0.229853	0.00345146	0.116337	0.386644	0.294525
968273	2.39963	16.813	77.828	79.8	47.5	7.5792	11627.2	196111	375.023	0	0	0	0	0	4529.56	2364.7	0	740.329	1	0.0120082	0.202537	0.000387287	0.000764587	0	0	0	0	0	0.00467797	0.00244218	0	-0.229853	0.00345146	0.548698	1.55924	-0.555652
969726	2.97336	16.8897	78.5122	80.3	47.1	2.65686	22018	295314	652.658	0	0	0	0	1939.23	695.686	0	0	10836	1	0.0227054	0.304533	0.000673386	0.0111743	0	0	0	0	0.00199977	0.000717405	0	0	-0.229853	0.00345146	-0.21865	-0.442856	-0.204077
969990	2.26766	16.9143	76.3499	81.7	48.2	8.9171	14631.9	448709	777.803	0	0	0	1732.21	871.287	0	0	0	27613.7	1	0.0150846	0.462592	0.00080207	0.0284681	0	0	0	0.0017858	0.000898244	0	0	0	-0.229853	0.00345146	-0.376818	0.308562	0.356043
970517	2.44571	16.8335	77.4996	83.1	47.2	8.65915	53070.2	710053	1899.85	0	0	0	0	1178.95	4041.72	0	0	39382.2	1	0.0546824	0.731623	0.00195772	0.0405786	0	0	0	0	0.00121477	0.00416451	0	0	-0.229853	0.00345146	0.489744	-0.653745	-0.518206
970912	2.1125	16.8164	76.5309	84.3	50	13.4868	17283.8	513258	4762.15	0	0	0	2264.57	1669.34	2113.89	0	0	5487.71	1	0.0178016	0.528635	0.00490467	0.00565212	0	0	0	0.00233242	0.00171936	0.00217722	0	0	-0.229853	0.00345146	0.709627	0.193065	0.0495847
971044	2.85663	16.9753	78.312	90.4	57	3.37987	156760	519150	17.559	0	0	1	0	1792.01	0	699.175	0	58876	1	0.161434	0.534631	1.85368e-05	0.0606317	0	0	1.02982e-06	0	0.00184545	0	0.000720025	0	0.338766	-0.212639	-0.377555	0.262048	-0.136856
971044	2.84537	17.019	78.2282	90.7	57.2	1.79009	309514	558634	0	0	0	0	0	0	0	0	0	52750.6	1	0.318744	0.575292	0	0.0543236	0	0	0	0	0	0	0	0	-0.229853	0.00345146	-1.1814	-0.146529	0.190688
971307	2.86936	16.8343	78.1382	91.2	57.2	1.15731	16528.9	372359	89.6773	0	3	0	0	2823.77	0	1780.84	0	815.615	1	0.0170172	0.383359	9.26587e-05	0.000839708	0	3.08862e-06	0	0	0.00290719	0	0.00183345	0	0.468826	-0.401609	0.190058	1.10298	-0.370487
973146	2.7131	17.1565	78.0746	80.4	46.9	8.89898	23923.7	145227	1632.33	0	0	0	0	861.7	0	0	0	21274.4	1	0.0245839	0.149235	0.00167704	0.0218614	0	0	0	0	0.000885479	0	0	0	-0.229853	0.00345146	-0.847652	-0.249864	0.055853
973801	2.40176	16.685	76.155	83.6	48.6	15.8223	34283	438653	5295.09	0	0	0	0	3403.68	6316.99	0	0	74.642	1	0.0352053	0.450454	0.00543746	7.66502e-05	0	0	0	0	0.00349525	0.00648694	0	0	-0.229853	0.00345146	2.02591	-1.12368	-1.15764
973801	2.73267	16.7468	77.7898	81.2	47.1	9.65099	31830.5	307985	816.057	0	0	0	1577.92	226.584	0	0	0	27670	1	0.0326869	0.316271	0.000837954	0.0284144	0	0	0	0.00162037	0.00023268	0	0	0	-0.229853	0.00345146	-0.67085	0.334365	0.429402
973932	2.39429	16.791	75.9843	84.3	48.9	11.8934	52687.6	391791	3117.25	0	0	0	0	2184.39	3603.57	0	0	24997.5	1	0.0540978	0.402277	0.00320043	0.0256666	0	0	0	0	0.00224286	0.00370002	0	0	-0.229853	0.00345146	0.741927	-0.732962	-0.616323
973932	2.36503	16.6163	76.1871	85.4	49.1	14.1304	10320.8	794340	27916.4	0	0	0	0	4885.53	5962.06	0	0	1709.22	1	0.010597	0.815601	0.0286632	0.00175497	0	0	0	0	0.00501629	0.00612164	0	0	-0.229853	0.00345146	2.49279	-1.26913	-1.3433
973932	2.63498	16.4979	77.7448	81.8	47.4	8.75855	10480.1	475682	918.299	0	0	0	862.184	195.766	0	0	0	168239	1	0.0107606	0.488414	0.000942571	0.172742	0	0	0	0.000885261	0.000201006	0	0	0	-0.229853	0.00345146	-0.874623	0.107576	0.309855
974063	2.35151	16.6484	76.2818	85.8	49.2	13.4602	14744.3	927148	26895.7	0	0	1	0	6350.06	3900.12	1814.98	0	0	1	0.0151369	0.951836	0.0276122	0	0	0	1.02663e-06	0	0.00651915	0.00400397	0.00186331	0	0.337003	-0.211969	2.72247	0.35598	-1.42614
974194	2.42825	16.6227	76.3254	83.6	48.6	11.1897	88498	330692	1195.65	0	0	0	0	340.055	1178.89	0	0	36243.4	1	0.0908423	0.339452	0.00122768	0.0372035	0	0	0	0	0.000349063	0.00121012	0	0	-0.229853	0.00345146	-0.697281	-0.293458	-0.0147048
976284	2.49684	16.5864	76.9362	85.7	49.1	14.15	10705.4	828289	13414.8	0	0	0	0	2290.6	551.798	0	0	58.3449	1	0.0109655	0.84841	0.0137409	5.97622e-05	0	0	0	0	0.00234625	0.000565202	0	0	-0.229853	0.00345146	-0.132399	-0.469933	-0.237689
948650	3.48074	17.13	79.0941	69.6	40.1	24.742	9656.66	511466	13120.8	0	0	0	0	1179.64	4621.55	0	0	839.847	1	0.0101794	0.539151	0.0138312	0.000885307	0	0	0	0	0.0012435	0.00487172	0	0	-0.229853	0.00345146	0.70661	-0.719159	-0.611552
948650	3.12827	16.7603	79.9129	72	41.3	16.1518	16040.8	248947	182.955	0	0	0	0	0	0	0	0	31.8869	1	0.0169091	0.262422	0.000192906	3.3613e-05	0	0	0	0	0	0	0	0	-0.229853	0.00345146	-1.1814	-0.146529	0.190688
949059	3.2459	16.6002	80.3783	72.2	41.2	19.4874	20850.9	514497	812.333	0	0	0	0	1442	0	0	0	26186.1	1	0.02197	0.542112	0.000855584	0.0275916	0	0	0	0	0.0015194	0	0	0	-0.229853	0.00345146	-0.608715	-0.323843	-0.040677
949196	3.37976	16.8598	80.0257	72.2	41.2	21.0895	24989.6	341129	295.901	0	0	0	0	2573.72	251.038	0	0	197117	1	0.0263272	0.359388	0.000311843	0.207667	0	0	0	0	0.00271147	0.000264475	0	0	-0.229853	0.00345146	-0.0823521	-0.486165	-0.25547
949332	2.96955	16.4595	80.5691	71.7	41.2	11.3359	23715.2	102000	463.364	0	0	0	1951.51	0	0	0	0	35770	1	0.0249809	0.107444	0.000487711	0.0376791	0	0	0	0.00205566	0	0	0	0	-0.229853	0.00345146	-0.644957	0.497999	0.538479
950695	3.89314	17.6031	79.8939	73.2	42	10.9917	46793.6	260985	1392.19	0	0	0	0	0	0	0	0	45.9368	1	0.0492204	0.27452	0.00146419	4.83192e-05	0	0	0	0	0	0	0	0	-0.229853	0.00345146	-1.1814	-0.146529	0.190688
951375	3.63321	17.3572	80.0366	74.6	42.4	13.6045	10642.7	580341	11419.9	0	0	0	872.015	842.734	2533.82	0	0	4727.87	1	0.0111867	0.610002	0.0120037	0.00496951	0	0	0	0.000916583	0.000885806	0.00266333	0	0	-0.229853	0.00345146	0.167594	-0.196237	-0.124184
951375	3.55488	17.6071	80.0351	75	42.6	15.0769	107538	605284	12958.5	3	0	0	287.814	844.873	1096.23	0	0	108.398	1	0.113034	0.63622	0.0136203	0.000113938	3.15333e-06	0	0	0.000302525	0.000888055	0.00115225	0	0	5.90483	12.7567	-0.432038	-0.256427	-0.0383158
951375	3.64794	17.2876	80.0073	75.3	42.7	13.1527	17459.1	712879	7495.56	0	0	0	0	844.963	1734.29	0	0	0	1	0.0183514	0.749314	0.00787912	0	0	0	0	0	0.00088815	0.00182293	0	0	-0.229853	0.00345146	-0.315556	-0.410146	-0.173888
951375	3.3338	17.3219	80.1226	75.5	42.8	10.1333	12288.3	546475	1335.14	0	0	0	0	1880.66	892.928	0	0	136.857	1	0.0129163	0.574405	0.00140323	0.000143852	0	0	0	0	0.00197678	0.000938565	0	0	-0.229853	0.00345146	-0.162882	-0.459581	-0.2284
951783	3.37185	17.5016	80.4917	74.8	43.1	9.9618	13611.1	243470	146.244	0	0	0	0	0	0	0	0	0	1	0.0143007	0.255804	0.000153396	0	0	0	0	0	0	0	0	0	-0.229853	0.00345146	-1.1814	-0.146529	0.190688
953412	3.70352	17.6261	77.6186	75.7	42.5	19.9934	33168.5	466033	2003.13	0	0	0	1653.78	660.437	862.814	0	0	221247	1	0.0347893	0.488806	0.00210088	0.232059	0	0	0	0.00173459	0.00069271	0.000904976	0	0	-0.229853	0.00345146	-0.203997	0.237076	0.264825
953547	3.63126	17.6428	78.3413	76.6	42.3	14.0583	75406.2	545092	3726.74	0	0	0	0	0	2772.77	0	0	4843.26	1	0.0790797	0.571647	0.00390856	0.00507921	0	0	0	0	0	0.00290784	0	0	-0.229853	0.00345146	-0.334237	-0.401705	-0.175134
953547	3.72151	17.5986	78.6532	76.7	42.3	12.0945	52632.9	233047	745.212	0	0	0	2327.76	935.805	1904.01	0	0	40357.9	1	0.0551969	0.2444	0.000781293	0.042324	0	0	0	0.00244116	0.000981393	0.00199677	0	0	-0.229853	0.00345146	0.407283	0.329115	0.203056
953953	3.5369	17.6238	77.36	76.1	42.7	19.8802	67193.5	555247	8281.93	0	0	0	0	1877.97	747.216	0	0	0	1	0.0704368	0.582048	0.00868176	0	0	0	0	0	0.00196862	0.000783284	0	0	-0.229853	0.00345146	-0.211197	-0.445002	-0.207622
954224	3.59651	17.6701	77.4835	76.5	42.9	19.3925	44130	543396	2491.42	0	0	0	0	2736.41	0	3156.96	0	8737.94	1	0.046247	0.569464	0.0026105	0.00915712	0	0	0	0	0.00286768	0	0.0033084	0	-0.229853	0.00345146	0.396952	2.38572	-0.459789
954224	3.51076	17.5152	78.2959	76.6	42.4	13.7225	153491	382984	867.395	0	0	0	0	2845.92	2089.34	0	0	139717	1	0.160854	0.401356	0.000908591	0.146419	0	0	0	0	0.00298244	0.00218957	0	0	-0.229853	0.00345146	0.580635	-0.686722	-0.538919
954360	3.54153	17.5813	77.7798	75.7	41.7	16.3917	51655.8	678759	9621.48	0	0	0	0	3061.5	798.915	0	0	112.356	1	0.0541261	0.711219	0.0100811	0.00011773	0	0	0	0	0.00320791	0.000837122	0	0	-0.229853	0.00345146	0.271596	-0.594351	-0.403106
954360	3.51507	17.3973	78.2012	75.8	42.2	12.7714	63571.3	64101	149.694	0	0	0	0	864.914	0	0	0	7845.75	1	0.0666115	0.0671665	0.000157173	0.00822096	0	0	0	0	0.000906277	0	0	0	-0.229853	0.00345146	-0.839813	-0.252291	0.052686
954630	3.49917	17.5421	77.5282	77	43	16.2001	16163.1	466043	12603.5	0	0	0	0	1863.89	2510.05	0	0	0	1	0.0169312	0.488193	0.013202	0	0	0	0	0	0.00195248	0.00262934	0	0	-0.229853	0.00345146	0.320547	-0.605118	-0.437408
954630	3.51387	17.5323	77.6622	77	42.6	16.5815	11995.8	575373	13425.6	0	0	0	0	2019.64	874.077	860.912	0	0	1	0.0125659	0.602719	0.0140641	0	0	0	0	0	0.00211563	0.000915618	0.000901828	0	-0.229853	0.00345146	0.0183728	0.307712	-0.304936
954630	3.48443	17.5163	77.3444	77	42.5	14.8445	9720.74	722795	15234.1	0	0	0	0	5574.3	112.914	3295.92	0	5.64028	1	0.0101827	0.757147	0.015958	5.90834e-06	0	0	0	0	0.00583923	0.000118281	0.00345256	0	-0.229853	0.00345146	1.57312	2.15349	-0.936475
954765	3.46248	17.5268	77.4753	77.3	42.8	13.046	13146.5	828069	24401.6	0	0	0	2050.2	8297.34	1246.86	0	0	0	1	0.0137693	0.867301	0.0255581	0	0	0	0	0.00214734	0.00869045	0.00130594	0	0	-0.229853	0.00345146	3.03501	-0.602028	-0.933632
955441	3.52434	17.6119	76.9486	76.9	43.7	11.7459	33395.4	297906	274.566	0	0	0	1574.69	392.176	1494.34	2046.91	0	127919	1	0.0349528	0.311799	0.000287825	0.133885	0	0	0	0.00164813	0.000410466	0.00156403	0.00214237	0	-0.229853	0.00345146	0.181212	2.04155	0.0718121
955981	2.77037	16.5852	77.4328	79.1	45.8	23.8209	39932.7	716116	16848.1	0	0	0	0	2769.88	1369.05	0	0	0	1	0.0417714	0.749089	0.0176238	0	0	0	0	0	0.00289742	0.00143209	0	0	-0.229853	0.00345146	0.327904	-0.610327	-0.430676
956251	3.19156	17.4884	77.5348	77.7	44.3	16.2995	96430.6	400199	4189.3	0	0	0	2350.66	479.493	525.626	0	0	0	1	0.100842	0.418508	0.00438065	0	0	0	0	0.00245821	0.00050143	0.000549673	0	0	-0.229853	0.00345146	-0.190771	0.517459	0.461078
956251	3.22805	17.4273	77.4379	77.8	44.3	15.7384	124902	276280	1391.52	0	0	0	0	1145.66	696.636	0	0	0	1	0.130616	0.28892	0.00145568	0	0	0	0	0	0.00119808	0.000728508	0	0	-0.229853	0.00345146	-0.517586	-0.350274	-0.0833977
956791	2.91881	17.2698	77.7228	78.4	45.1	18.0888	27007.4	651238	2999.31	0	0	0	0	3340.6	0	0	0	279552	1	0.0282271	0.680649	0.00313444	0.292176	0	0	0	0	0.00349147	0	0	0	-0.229853	0.00345146	0.134588	-0.55398	-0.34097
957330	2.98328	17.3182	77.7991	78.8	45.5	13.6205	24073.8	745361	16138.9	0	0	0	3841.41	2019.9	0	0	0	0	1	0.0251468	0.778583	0.0168584	0	0	0	0	0.00401263	0.00210994	0	0	0	-0.229853	0.00345146	0.661004	0.865354	0.548284
959078	2.85983	17.254	77.9029	78	46.7	8.92862	16596.6	476355	1646.75	0	0	0	1288.2	678.723	2450.59	1705.58	0	17440.5	1	0.0173047	0.49668	0.00171727	0.0181847	0	0	0	0.00134316	0.000707683	0.00255515	0.00177835	0	-0.229853	0.00345146	0.447668	1.50883	-0.126206
959078	2.90032	17.3747	77.723	77	46.6	7.18221	22428.6	274970	583.468	0	0	0	0	0	1764.87	0	0	577.237	1	0.0233855	0.286703	0.000607875	0.000601866	0	0	0	0	0	0.00184017	0	0	-0.229853	0.00345146	-0.645291	-0.308012	-0.0408151
959347	2.78314	17.2493	78.0243	78.3	47.3	8.77528	10627.7	447456	785.784	0	0	0	2260.22	0	0	0	0	285959	1	0.011078	0.466417	0.000819308	0.298077	0	0	0	0.002356	0	0	0	0	-0.229853	0.00345146	-0.566581	0.592166	0.589292
959883	2.25685	15.9455	78.6989	80.6	47.6	9.67483	29057.7	529401	2249.15	0	0	0	0	2966.11	0	0	0	1526.28	1	0.0302721	0.551527	0.00234299	0.00159007	0	0	0	0	0.00309007	0	0	0	-0.229853	0.00345146	-0.0167038	-0.507138	-0.279848
960017	2.7773	17.6873	78.0726	78.9	47.8	8.10876	14870.1	410973	387.118	0	0	0	2224.7	0	0	853.254	0	26875.5	1	0.0154894	0.428089	0.000403118	0.0279948	0	0	0	0.00231735	0	0	0.00088879	0	-0.229853	0.00345146	-0.44302	1.35023	0.525315
960285	2.82462	17.5986	78.0203	78.5	47.6	7.55545	71092	758315	3935.18	0	0	0	0	0	850.176	0	0	346309	1	0.0740321	0.789676	0.00409774	0.360631	0	0	0	0	0	0.000885337	0	0	-0.229853	0.00345146	-0.923471	-0.224222	0.079308
960419	2.80234	17.3445	77.9991	79.1	47.7	4.35799	14513	595614	1027.3	0	0	0	0	0	0	0	0	294145	1	0.0151111	0.62016	0.00106932	0.306268	0	0	0	0	0	0	0	0	-0.229853	0.00345146	-1.1814	-0.146529	0.190688
960419	2.77772	17.6159	78.0928	79.5	47.8	5.04229	12580.5	831525	2349.56	0	0	0	0	0	0	0	0	125358	1	0.013099	0.865794	0.00244685	0.130524	0	0	0	0	0	0	0	0	-0.229853	0.00345146	-1.1814	-0.146529	0.190688
960419	2.86402	17.1372	78.0849	78.3	47.9	5.24355	34097.2	428363	957.896	0	0	0	0	901.268	0	0	0	41.7892	1	0.0355024	0.446017	0.000997481	4.35114e-05	0	0	0	0	0.00093841	0	0	0	-0.229853	0.00345146	-0.827701	-0.256041	0.047793
960553	2.59548	16.614	78.4306	79.1	48.1	5.58093	24257.4	635733	1700.75	0	0	0	0	136.13	208.665	0	0	181358	1	0.0252536	0.66184	0.00177085	0.188805	0	0	0	0	0.000141721	0.000217234	0	0	-0.229853	0.00345146	-1.0647	-0.182131	0.141779
960687	2.48522	16.722	78.6292	80	48.1	4.91845	12151.3	939918	10983.1	0	0	0	0	1982.46	1132.03	0	0	0	1	0.0126486	0.978381	0.0114324	0	0	0	0	0	0.00206358	0.00117836	0	0	-0.229853	0.00345146	-0.0603046	-0.490754	-0.271784
960821	2.59653	16.7016	78.4131	79.8	48.1	5.93564	13230.8	869688	10268.9	0	0	0	0	3137.63	569.333	0	0	0	1	0.0137703	0.905151	0.0106877	0	0	0	0	0	0.00326558	0.000592548	0	0	-0.229853	0.00345146	0.222079	-0.579618	-0.381119
960955	2.48609	16.5736	78.6141	79.9	48.2	4.90363	10622.8	585764	3843.53	0	0	0	1820.94	818.859	0	0	0	30797.4	1	0.0110544	0.609565	0.00400019	0.0320488	0	0	0	0.00189492	0.000852131	0	0	0	-0.229853	0.00345146	-0.365721	0.348158	0.381527
972096	2.16571	15.2462	76.4331	86.5	51.4	19.2356	38374.1	245030	1796.63	0	0	0	0	836.961	330.211	0	0	139008	1	0.0394756	0.252064	0.00184858	0.142999	0	0	0	0	0.000860987	0.000339689	0	0	-0.229853	0.00345146	-0.757919	-0.276815	0.0168478
977066	2.45487	16.743	75.7603	85.3	49.6	17.3777	19576	67357.7	208.995	0	0	0	0	0	1540.09	916.944	0	5844.29	1	0.0200355	0.0689388	0.000213906	0.00598146	0	0	0	0	0	0.00157624	0.000938467	0	-0.229853	0.00345146	-0.581069	0.528381	-0.0682595
977587	2.36325	16.8761	73.8229	83.9	50.5	22.1341	21136.3	443289	1672.03	0	0	0	5645.68	0	5478.15	0	0	1817.69	1	0.0216209	0.453453	0.00171033	0.00185936	0	0	0	0.00577512	0	0.00560375	0	0	-0.229853	0.00345146	1.95826	1.17244	0.462781
978107	2.37146	16.7369	73.9	83.9	50.7	19.6761	32146.3	102187	132.717	0	0	0	297.265	0	3759.77	0	0	0	1	0.0328658	0.104474	0.000135977	0	0	0	0	0.000303918	0	0.00384393	0	0	-0.229853	0.00345146	0.0177923	-0.388561	-0.24148
978237	2.32422	16.8977	73.8391	85	52	22.1943	58962.9	681487	18791.2	0	0	0	2277.54	3855.44	6431.06	2217.56	0	0	1	0.0602747	0.696648	0.019209	0	0	0	0	0.00232821	0.00394122	0.00657413	0.00226689	0	-0.229853	0.00345146	3.16785	1.51099	-0.989112
978237	2.32341	16.9439	73.8493	85	52.4	23.3764	48148	768720	17602.4	0	0	0	0	4758.68	5266.74	4430.24	0	0	1	0.0492192	0.785822	0.0179936	0	0	0	0	0	0.00486455	0.00538391	0.0045288	0	-0.229853	0.00345146	2.90166	2.73777	-1.52005
978367	2.32853	16.8895	73.9086	85.1	52.3	22.6651	44833	795765	18803.7	0	0	0	4020.49	4173.75	7078.76	1345.16	0	0	1	0.0458244	0.813361	0.0192198	0	0	0	0	0.00410939	0.00426604	0.00723529	0.00137491	0	-0.229853	0.00345146	3.81359	1.20058	-0.762754
978497	2.33642	16.7998	73.8475	84.5	51.6	19.9929	36947.1	383089	8900.62	0	0	0	0	2150.07	6423.09	0	0	0	1	0.0377591	0.391508	0.00909661	0	0	0	0	0	0.00219732	0.00656425	0	0	-0.229853	0.00345146	1.55922	-0.978996	-0.969723
978497	2.34001	16.8154	73.849	84.3	51.7	22.0378	10518.6	680389	21002.8	0	0	0	0	8466.94	8255.81	0	0	0	1	0.0107497	0.695341	0.0214646	0	0	0	0	0	0.00865301	0.00843724	0	0	-0.229853	0.00345146	4.53815	-1.89673	-2.18839
978497	2.34282	16.8152	73.854	84.6	51.9	23.5897	37162.8	855858	19978.8	1	0	0	0	7768.65	5903.81	0	0	0	1	0.0379795	0.874666	0.0204181	0	1.02198e-06	0	0	0	0.00793937	0.00603355	0	0	1.75836	4.13671	3.56889	-1.60252	-1.77732
978497	2.32625	16.8062	73.9165	84.8	52.1	22.8752	21632.6	798761	21941.2	1	0	0	2467.76	5472.83	5703.32	0	0	0	1	0.022108	0.816314	0.0224232	0	1.02198e-06	0	0	0.00252199	0.0055931	0.00582865	0	0	1.75836	4.13671	3.28298	-0.519989	-0.967582
978497	2.37184	16.8578	73.8547	85.3	52	22.5985	68233.2	563549	10976.3	0	0	0	0	4831.6	6436.04	0	0	0	1	0.0697327	0.575934	0.0112172	0	0	0	0	0	0.00493778	0.00657748	0	0	-0.229853	0.00345146	2.596	-1.29997	-1.38869
978497	2.38725	16.7761	73.9888	84.9	51	21.0989	9825.21	314615	92.8201	0	0	0	216.97	0	6563.67	1388.67	0	6145.37	1	0.0100411	0.321529	9.50438e-05	0.00628042	0	0	0	0.000221738	0	0.00670791	0.00141918	0	-0.229853	0.00345146	1.04414	0.564143	-0.707403
978886	2.47851	16.6356	76.6302	87.4	49.8	17.8755	21433.7	859300	13401.5	0	0	0	865.949	5291.14	4772.59	0	0	0	1	0.021896	0.877835	0.0136911	0	0	0	0	0.000884627	0.00540526	0.00487554	0	0	-0.229853	0.00345146	2.50722	-0.927804	-1.09609
978886	2.4336	16.627	76.7157	87.5	49.9	17.067	19829.9	592878	12401.6	0	0	0	866.179	4259.14	2628.04	0	0	254.797	1	0.0202576	0.605665	0.0126695	0.000260292	0	0	0	0.000884862	0.00435101	0.00268473	0	0	-0.229853	0.00345146	1.47164	-0.612447	-0.659902
979016	2.52341	16.6033	76.6563	87.1	49.6	18.1443	13440.9	834575	20879.8	0	0	0	2261.12	7207.56	2355.11	0	0	74778.6	1	0.013729	0.852463	0.0213275	0.0763814	0	0	0	0.00230958	0.00736204	0.00240559	0	0	-0.229853	0.00345146	2.89703	-0.492632	-0.842242
979535	2.35484	16.7598	74.1759	85.8	51.3	23.0575	36297.2	217725	169.58	0	0	0	0	0	4751.51	0	0	31903.8	1	0.0370556	0.222274	0.000173552	0.0325704	0	0	0	0	0	0.00485079	0	0	-0.229853	0.00345146	0.231818	-0.572207	-0.419567
981605	2.66218	16.5438	76.1402	90.9	50.3	19.4077	13417.4	102910	158.593	0	0	0	405.792	0	0	298.953	0	3551.95	1	0.0136688	0.104839	0.00016198	0.00361851	0	0	0	0.000413396	0	0	0.000304555	0	-0.229853	0.00345146	-1.02773	0.246999	0.240947
983797	2.57276	16.5132	74.724	89.2	51.9	26.336	15789.1	581699	3684.97	0	0	0	337.911	625.848	6858.2	0	0	296.51	1	0.0160491	0.59128	0.00374569	0.000301393	0	0	0	0.000343477	0.000636156	0.00697115	0	0	-0.229853	0.00345146	1.17897	-0.724824	-0.725078
983925	2.57835	16.4787	74.7315	88.8	51.7	27.8568	12609	563828	4661.7	0	0	0	882.382	0	5023.82	0	0	0	1	0.012815	0.573039	0.00473816	0	0	0	0	0.000896797	0	0.0051059	0	0	-0.229853	0.00345146	0.54017	-0.313414	-0.299935
968802	2.83858	16.4411	76.8223	91	52.8	100.592	12412.6	237011	1002.71	0	0	0	1194.92	0	3467.44	0	0	1133.77	1	0.0128123	0.244643	0.0010353	0.00117028	0	0	0	0.0012334	0	0.0035791	0	0	-0.229853	0.00345146	0.183193	-0.0738942	-0.050907
969066	2.84275	16.062	77.1233	91.5	53	97.9231	44679.1	473325	12527.1	0	0	0	0	4389.34	1675.8	1801.53	0	304.152	1	0.0461053	0.488434	0.0129269	0.000313861	0	0	0	0	0.00452946	0.00172929	0.00185904	0	-0.229853	0.00345146	1.30918	0.784093	-0.836724
969198	2.84829	16.0532	77.0973	92.5	53.3	103.256	10086.3	806180	31592.9	0	0	0	0	5702.57	4951.18	0	0	0	1	0.0104068	0.831801	0.032597	0	0	0	0	0	0.0058838	0.00510853	0	0	-0.229853	0.00345146	2.52461	-1.28146	-1.34794
969330	2.77986	16.3692	77.3968	91.7	53.2	104.096	31257.6	205260	1334.3	0	0	0	0	1728.88	3634.62	0	0	9924.17	1	0.0322466	0.211755	0.00137621	0.0102382	0	0	0	0	0.00178358	0.00374962	0	0	-0.229853	0.00345146	0.583267	-0.683717	-0.552626
969330	2.63949	15.8211	77.3791	91.7	53.2	96.9406	111335	308624	1929.62	0	0	0	0	2345.5	1719.86	0	0	1699.53	1	0.114858	0.318389	0.00199107	0.0017533	0	0	0	0	0.00241971	0.00177428	0	0	-0.229853	0.00345146	0.247543	-0.584609	-0.400984
970254	2.72021	15.6495	77.1596	95.1	54.5	83.5426	61797.7	267661	2500.8	0	0	0	0	858.737	6230.96	0	0	16146.6	1	0.0636923	0.275867	0.00257768	0.0166416	0	0	0	0	0.000885064	0.006422	0	0	-0.229853	0.00345146	1.02317	-0.813374	-0.752005
971175	3.08258	16.2533	76.346	82.8	47.9	186.118	17908.1	185512	173.317	0	0	0	0	0	0	0	0	67534.8	1	0.0184397	0.191018	0.000178135	0.0695393	0	0	0	0	0	0	0	0	-0.229853	0.00345146	-1.1814	-0.146529	0.190688
972358	2.61772	15.3194	76.7479	91.1	52.3	104.538	12794.1	473085	4758.55	0	0	0	2438.25	871.731	0	0	0	0	1	0.0131578	0.486534	0.00489429	0	0	0	0	0.00250757	0.000896512	0	0	0	-0.229853	0.00345146	-0.189117	0.535066	0.47842
972490	2.75453	16.2027	76.9676	100.7	56.9	79.1815	22914.2	622432	6462.52	0	0	0	0	1365.24	5809.6	0	0	123000	1	0.0235624	0.640039	0.00664583	0.126479	0	0	0	0	0.00140386	0.00597395	0	0	-0.229853	0.00345146	1.08818	-0.834599	-0.774638
972490	2.72344	16.2378	76.9894	101.3	57.2	78.5051	34092.7	359272	3924.78	0	0	0	2507.08	2932.32	1181.3	0	0	4916.54	1	0.0350571	0.369435	0.00403603	0.00505562	0	0	0	0.002578	0.00301528	0.00121472	0	0	-0.229853	0.00345146	0.981755	0.203296	0.0148874
972752	2.67058	16.4593	76.7455	103.1	58	77.8667	11351.3	499927	1158.69	0	0	0	0	2393.44	5654.46	912.925	0	111922	1	0.0116692	0.513931	0.00119146	0.115057	0	0	0	0	0.00246049	0.00581285	0.000938497	0	-0.229853	0.00345146	1.58062	-0.130511	-0.975917
972883	2.83045	16.0163	76.332	95.4	54.1	93.0922	10871.8	295149	720.668	0	0	0	6721.03	0	930.266	0	0	682.418	1	0.0111748	0.303375	0.000741096	0.000701438	0	0	0	0.00690836	0	0.000956194	0	0	-0.229853	0.00345146	0.899982	1.93559	1.2392
973146	2.46563	16.7409	76.6357	95	55.1	47.145	66774.2	453346	3403.58	0	0	0	865.912	0	6486.45	0	0	36417.3	1	0.0686168	0.465857	0.00349793	0.0374223	0	0	0	0.000889808	0	0.00666544	0	0	-0.229853	0.00345146	0.992702	-0.452462	-0.497316
973277	2.36908	16.6709	76.4641	92.3	53.9	44.333	15476.2	441046	666.122	0	0	0	0	0	660.754	0	0	0	1	0.0159012	0.453156	0.000684286	0	0	0	0	0	0	0.000678896	0	0	-0.229853	0.00345146	-0.983615	-0.206106	0.105279
973408	2.38989	16.6754	76.3754	91.7	53.7	43.8182	65238.2	430788	1373.79	0	0	0	0	140.046	5556.79	0	0	1611.26	1	0.0670204	0.442556	0.00141154	0.00165528	0	0	0	0	0.000143872	0.00570859	0	0	-0.229853	0.00345146	0.535957	-0.664273	-0.549391
973539	2.73747	15.9863	75.93	92.7	52.9	110.133	10128.7	255469	371.153	0	0	0	0	2124.32	3207.62	0	0	94023.1	1	0.010404	0.262413	0.000381084	0.0965787	0	0	0	0	0.00218206	0.0032948	0	0	-0.229853	0.00345146	0.600956	-0.690308	-0.556086
973670	2.46862	16.8121	76.4334	95.2	55.1	49.8815	50528.5	352877	1042.65	0	0	0	0	861.413	3550.99	0	0	10.8715	1	0.0518949	0.362419	0.0010712	1.11655e-05	0	0	0	0	0.000884707	0.00364701	0	0	-0.229853	0.00345146	0.214573	-0.569815	-0.402843
973801	2.6898	16.2118	75.9961	104.2	57.8	85.9508	37727.3	638472	20480.1	0	0	0	1723.06	4378.58	3857.81	0	0	528.662	1	0.0387423	0.655649	0.021031	0.000542885	0	0	0	0.00176941	0.00449638	0.0039616	0	0	-0.229853	0.00345146	2.12927	-0.464122	-0.693021
973801	2.56401	16.3948	76.192	96.4	55.4	56.7995	17232.5	577457	1969.99	0	0	0	0	1269.77	4269.29	0	0	0	1	0.0176961	0.592993	0.002023	0	0	0	0	0	0.00130393	0.00438415	0	0	-0.229853	0.00345146	0.587341	-0.683425	-0.559415
973801	2.39245	16.7213	76.1016	91.6	53.7	41.3952	15054.3	274145	929.34	0	0	0	0	0	1493.8	0	0	80914.2	1	0.0154593	0.28152	0.000953994	0.0830911	0	0	0	0	0	0.00153399	0	0	-0.229853	0.00345146	-0.734492	-0.281144	-0.00229635
973932	2.49251	16.5895	76.3124	96.3	55.4	50.8049	33286.6	89607.9	223.106	0	0	0	0	1163.55	0	0	0	1674.14	1	0.0341776	0.0920063	0.000228969	0.00171895	0	0	0	0	0.0011947	0	0	0	-0.229853	0.00345146	-0.731102	-0.28595	0.00876706
974194	2.6038	16.3438	75.8233	107.7	57.5	79.803	13188.7	661245	22359.1	0	0	0	2008.55	5701.62	673.853	0	0	0	1	0.013538	0.678761	0.0229513	0	0	0	0	0.00206176	0.00585265	0.000691703	0	0	-0.229853	0.00345146	1.76412	-0.24379	-0.438715
974194	2.58648	16.3944	75.86	100.4	58.2	75.9555	20108.3	609981	32142.7	0	0	0	2979.12	6780.42	2711.49	0	0	0	1	0.0206409	0.626139	0.0329945	0	0	0	0	0.00305804	0.00696003	0.00278332	0	0	-0.229853	0.00345146	3.05086	-0.244197	-0.701918
974194	2.35002	16.6942	75.9062	93.4	54.2	43.7005	45563.4	447332	1446.38	0	0	0	1820.81	0	5898.49	0	0	1562.64	1	0.0467703	0.459182	0.0014843	0.00160404	0	0	0	0.00186905	0	0.00605474	0	0	-0.229853	0.00345146	1.07032	-0.0918424	-0.254813
974325	2.59134	16.3839	75.5245	104.6	57.6	80.6841	49044.6	511531	12452.1	0	0	0	2589.46	319.01	3370.35	0	0	80626.3	1	0.050337	0.52501	0.0127801	0.082751	0	0	0	0.0026577	0.000327416	0.00345916	0	0	-0.229853	0.00345146	0.643347	0.344994	0.155297
974325	2.55255	16.3814	75.824	106.1	58.6	69.4098	10762.9	644196	34262.1	0	0	1	1724.53	1690.67	2765.01	0	0	0	1	0.0110465	0.661172	0.0351649	0	0	0	1.02635e-06	0.00176997	0.00173522	0.00283788	0	0	0.336851	-0.211911	0.761305	-0.0431101	-0.131104
974325	2.36402	16.7175	75.8853	94.2	54.6	43.2051	18949.7	313494	357.964	0	0	0	0	2884.29	2820.17	0	0	21505.3	1	0.0194491	0.321755	0.000367434	0.022072	0	0	0	0	0.0029603	0.00289449	0	0	-0.229853	0.00345146	0.777659	-0.745998	-0.62423
974325	2.38598	16.6869	75.7988	92.2	53.7	43.5128	24856.1	542364	606.806	0	0	0	1226.66	0	5140.08	0	0	5306.97	1	0.0255111	0.556657	0.000622996	0.00544682	0	0	0	0.00125898	0	0.00527554	0	0	-0.229853	0.00345146	0.684109	-0.214741	-0.259999
974456	2.54618	16.3383	75.6405	104.4	57.8	77.1857	11537.1	663687	22487	0	0	2	1724.53	4040.84	2525.4	0	0	0	1	0.0118396	0.681085	0.0230765	0	0	0	2.05243e-06	0.00176974	0.00414677	0.0025916	0	0	0.903402	-0.427216	1.59845	-0.302996	-0.467375
974586	2.51698	16.4807	75.5641	101.6	58	75.7298	24398.8	701621	16738.9	0	0	0	4117.37	2861.33	1245.17	9385.44	0	111.698	1	0.0250351	0.719917	0.0171755	0.00011461	0	0	0	0.00422473	0.00293594	0.00127764	0.00963017	0	-0.229853	0.00345146	2.84799	9.06841	-0.324694
974586	2.52298	16.7232	75.8688	103.7	58.9	66.0039	15898.3	504345	5457.29	0	0	0	1726.42	1603.35	1210.88	0	0	2600.24	1	0.0163129	0.517496	0.0055993	0.00266804	0	0	0	0.00177143	0.00164516	0.00124245	0	0	-0.229853	0.00345146	0.262932	0.107863	0.0835702
974586	2.46767	16.7303	76.0015	97.7	55.9	55.1422	48584	727398	9606.03	0	0	1	1732.67	3869.39	3934.63	1738.17	0	36342	1	0.0498509	0.746366	0.00985649	0.0372897	0	0	1.02608e-06	0.00177785	0.00397029	0.00403723	0.00178349	0	0.336699	-0.211853	2.2234	1.13877	-0.736258
974717	2.53337	16.7323	75.5703	101	57.3	71.7935	13396.2	573981	20124.8	0	0	0	0	3375.24	1708.45	0	0	0	1	0.0137437	0.588869	0.020647	0	0	0	0	0	0.00346278	0.00175276	0	0	-0.229853	0.00345146	0.634425	-0.704446	-0.557109
974848	2.5174	16.5041	75.742	103.6	57.7	66.4195	19123.3	510432	5184.55	0	0	0	4104.04	4876.2	7648.24	0	0	0	1	0.0196167	0.523601	0.00531878	0	0	0	0	0.00420993	0.00500202	0.00784557	0	0	-0.229853	0.00345146	4.08828	-0.09877	-0.845737
974848	2.38894	16.7621	75.709	91.9	53.7	42.4657	48613.3	284189	1075.53	0	0	0	0	2264.09	1794.26	0	0	14974	1	0.0498676	0.291522	0.00110376	0.0153604	0	0	0	0	0.0023225	0.00184056	0	0	-0.229853	0.00345146	0.230212	-0.57908	-0.39452
975762	2.41161	16.4537	75.283	98.3	55.9	60.7931	17222.8	412866	736.468	0	0	0	0	867.323	5728.28	0	0	11997.9	1	0.0176506	0.423122	0.000754282	0.0122959	0	0	0	0	0.000888867	0.00587057	0	0	-0.229853	0.00345146	0.863948	-0.765427	-0.683212
975762	2.41021	16.6973	75.3244	99.2	56.4	59.4966	22374.2	401811	3492.39	0	0	0	2360.18	867.126	1865.93	0	0	99723.7	1	0.0229299	0.411791	0.00357874	0.102201	0	0	0	0.0024188	0.000888665	0.00191228	0	0	-0.229853	0.00345146	0.341883	0.34034	0.224023
976806	2.52503	16.4742	74.1338	85.6	49.4	161.47	22164.8	47907.9	75.2798	0	0	0	0	867.171	0	0	0	3324.94	1	0.0226911	0.0490455	7.67809e-05	0.00340389	0	0	0	0	0.000887762	0	0	0	-0.229853	0.00345146	-0.846791	-0.25013	0.0555054
976936	2.5027	16.4577	74.2232	85.3	49.4	163.715	26194.5	26424.9	9.04374	0	0	0	0	0	0	0	0	30.4114	1	0.0268129	0.0270488	9.21248e-06	3.11293e-05	0	0	0	0	0	0	0	0	-0.229853	0.00345146	-1.1814	-0.146529	0.190688
977717	2.44377	16.7001	74.7459	95.4	54.5	56.7591	28324.7	120600	2633.64	0	0	0	2283.5	1176.87	0	0	0	10348.9	1	0.0289703	0.123348	0.00269403	0.0105848	0	0	0	0.00233555	0.00120369	0	0	0	-0.229853	0.00345146	-0.118227	0.445283	0.402541
977717	2.43995	16.7018	74.6292	96.5	55.2	55.5357	15284.1	536437	2743.41	0	0	0	0	832.058	5135.74	0	0	2845.32	1	0.0156325	0.548663	0.00280552	0.00291016	0	0	0	0	0.000851022	0.00525279	0	0	-0.229853	0.00345146	0.669701	-0.706798	-0.599729
944952	2.0516	16.7172	79.1568	68.2	38.1	71.9049	20014.9	193582	218.279	0	0	0	190.609	0	0	0	0	7729.56	1	0.0211809	0.204859	0.0002307	0.00817985	0	0	0	0.000201712	0	0	0	0	-0.229853	0.00345146	-1.12876	-0.0832849	0.224815
945501	2.08156	17.3861	79.0168	68.2	38.8	72.8668	27089.7	183981	173.791	0	0	0	938.598	0	657.436	0	0	6199.83	1	0.0286512	0.194585	0.000184029	0.00655719	0	0	0	0.000992699	0	0.000695331	0	0	-0.229853	0.00345146	-0.719772	0.103701	0.271163
945775	2.08822	16.9458	79.3697	71	40	50.0964	17321.2	778100	11614.8	0	0	0	0	2930.07	16.423	0	0	1042.08	1	0.0183143	0.822711	0.0122809	0.00110183	0	0	0	0	0.00309807	1.73646e-05	0	0	-0.229853	0.00345146	-0.00863149	-0.509595	-0.28325
945775	2.12332	17.2893	79.3087	71.1	40	51.7278	33000.2	694442	3445.43	0	0	0	0	1925.05	437.059	0	0	24475.7	1	0.0348922	0.734257	0.00364251	0.025879	0	0	0	0	0.00203542	0.000462118	0	0	-0.229853	0.00345146	-0.279587	-0.424614	-0.177389
946050	2.17164	17.298	78.5447	66.6	37.7	79.4403	14835	228705	149.513	0	0	0	0	0	0	0	0	0	1	0.015681	0.241748	0.000158554	0	0	0	0	0	0	0	0	0	-0.229853	0.00345146	-1.1814	-0.146529	0.190688
946050	2.12555	17.0727	78.403	67	37.9	82.9124	149920	171029	88.1083	0	0	0	0	0	0	0	0	0	1	0.158469	0.180783	9.30184e-05	0	0	0	0	0	0	0	0	0	-0.229853	0.00345146	-1.1814	-0.146529	0.190688
947556	2.08258	16.5813	79.7622	71.1	41.2	26.0621	17249.4	351429	529.6	0	1	0	2053.93	0	0	0	0	7734.55	1	0.0182041	0.370879	0.000559334	0.00816263	0	1.05535e-06	0	0.00216761	0	0	0	0	0.00887772	-0.134953	-0.615743	0.533099	0.557419
948377	2.27848	16.4721	78.4719	70.5	40.1	78.913	26914.6	632519	483.761	0	0	0	0	835.955	3697.96	0	0	220836	1	0.0283796	0.666949	0.000510346	0.232857	0	0	0	0	0.000881459	0.00389925	0	0	-0.229853	0.00345146	0.286835	-0.591571	-0.434081
948650	2.21393	16.2796	78.6313	70.3	40.1	80.9569	206772	424346	45.8118	0	0	0	0	0	619.667	0	0	83802.1	1	0.217965	0.447315	4.849e-05	0.0883383	0	0	0	0	0	0.00065321	0	0	-0.229853	0.00345146	-0.991099	-0.203851	0.108511
949332	2.31216	17.4041	78.3785	70.6	40	76.1892	16260.4	438987	270.23	0	0	0	0	1738.01	644.012	417.404	0	25469.5	1	0.0171282	0.462417	0.00028441	0.0268288	0	0	0	0	0.00183077	0.000678384	0.000439681	0	-0.229853	0.00345146	-0.227603	-0.0387022	-0.201848
950014	2.12501	16.2457	80.4952	76.7	44.1	9.49367	18604.5	313477	218.269	0	0	0	913.58	841.512	926.693	0	0	3813	1	0.0195834	0.329971	0.00022947	0.00401363	0	0	0	0.000961649	0.000885789	0.000975452	0	0	-0.229853	0.00345146	-0.312396	-0.033987	0.095787
950150	2.10309	16.3659	80.666	76.2	44.3	6.87258	11586.2	309892	125.436	0	0	0	980.156	233.186	0	0	0	0	1	0.0121941	0.32615	0.000131558	0	0	0	0	0.00103158	0.000245421	0	0	0	-0.229853	0.00345146	-0.819699	0.14827	0.327847
950831	2.21459	15.924	80.7686	75.6	44.1	8.36818	10910.3	291581	1680.52	0	0	0	1367.18	517.444	0	0	0	46328	1	0.0114745	0.306659	0.00176793	0.0487236	0	0	0	0.00143788	0.000544202	0	0	0	-0.229853	0.00345146	-0.601056	0.240792	0.35109
951239	2.31589	15.7077	79.7509	79.1	44.7	79.4269	11160.3	331838	197.802	0	0	0	0	862.369	316.473	0	0	18124.9	1	0.0117323	0.348848	0.00020815	0.019054	0	0	0	0	0.000906574	0.000332695	0	0	-0.229853	0.00345146	-0.742774	-0.281521	0.0107859
951375	2.49846	14.6859	80.2888	79.4	45.1	37.7398	14567.8	215441	269.744	0	0	0	0	847.193	0	3045.76	0	0	1	0.0153123	0.226452	0.0002838	0	0	0	0	0	0.000890493	0	0.00320143	0	-0.229853	0.00345146	-0.364367	2.52376	-0.151803
951511	2.27877	15.6748	79.1513	74	42	48.9394	10870.2	461873	1228.99	0	0	0	845.182	377.061	816.675	20273.7	0	7922.12	1	0.0114242	0.48541	0.00129163	0.00832582	0	0	0	0.000888253	0.000396275	0.000858292	0.0213068	0	-0.229853	0.00345146	2.65369	18.4739	-1.20431
951647	2.24444	15.7031	79.4215	75.1	42.7	49.0249	19896.4	841292	190.306	0	0	0	0	0	0	0	0	360947	1	0.0209073	0.884038	0.000199654	0.379287	0	0	0	0	0	0	0	0	-0.229853	0.00345146	-1.1814	-0.146529	0.190688
951919	2.46371	15.4822	80.4591	81.9	46.5	31.6827	31281.5	339772	210.799	0	17	0	0	0	2826.72	2431.81	0	5700.38	1	0.0328615	0.356934	0.000221658	0.0059883	0	1.78587e-05	0	0	0	0.00296949	0.00255464	0	3.80996	-2.33864	0.0678614	1.80661	-0.347984
952055	2.47109	15.5443	80.2675	82.5	46.8	24.9559	62224.7	222725	315.993	0	0	0	1012.18	925.649	863.698	0	0	63444.4	1	0.0653583	0.233942	0.000331914	0.0666394	0	0	0	0.00106316	0.000972264	0.000907194	0	0	-0.229853	0.00345146	-0.273199	-0.00626203	0.10838
952326	2.47071	15.7113	80.3698	84.7	47.7	22.6313	33752.8	688180	6269.64	0	0	0	3854.13	1134.56	1764	0	0	31811.9	1	0.0354425	0.722631	0.00658388	0.0334044	0	0	0	0.00404707	0.00119136	0.00185231	0	0	-0.229853	0.00345146	0.863413	0.820801	0.460956
952598	2.35806	15.9826	80.5043	80.1	46	25.9738	15758.3	333831	200.495	0	0	0	2621.86	0	4166.3	0	0	3227.52	1	0.0165425	0.350443	0.000209952	0.00338812	0	0	0	0.00275232	0	0.00437361	0	0	-0.229853	0.00345146	0.811047	0.332625	0.106121
952734	2.45715	16.2755	80.0682	89.1	49.4	30.556	24247	708674	10294.3	0	1	0	0	1720.07	454.649	492.242	0	102532	1	0.02545	0.743832	0.0108047	0.107618	0	1.04961e-06	0	0	0.00180541	0.000477205	0.000516663	0	0.00758043	-0.134201	-0.284198	0.0486204	-0.177652
953005	2.39529	15.8178	80.1198	89.8	49.6	31.4762	12278.3	635349	12744	0	4	0	162.768	4250.33	7114.54	0	0	26670.7	1	0.0128838	0.666679	0.0133724	0.0279859	0	4.19725e-06	0	0.000170794	0.00445993	0.00746537	0	0	0.719609	-0.547001	2.71914	-1.26857	-1.39873
953140	2.07296	15.2027	81.0244	75.7	44.9	2.70945	69746.3	297126	746.24	0	0	0	0	1145	0	0	0	5626.51	1	0.0731753	0.311733	0.000782676	0.00590313	0	0	0	0	0.00120129	0	0	0	-0.229853	0.00345146	-0.728616	-0.286719	0.00776268
953140	2.36569	15.7711	80.3383	89.8	48.7	32.3563	10787.9	738904	9824.8	0	0	0	1883.29	1974.34	3245.2	0	0	0	1	0.0113182	0.775231	0.010308	0	0	0	0	0.00197588	0.0020714	0.00340474	0	0	-0.229853	0.00345146	1.1069	-0.0675285	-0.218774
953276	2.3774	15.4792	80.1323	87	48.1	27.5709	35991.7	737337	18971.6	0	7	5	4834.73	1551.12	4518.78	0	0	0	1	0.0377558	0.773477	0.0199019	0	0	7.3431e-06	5.24507e-06	0.0050717	0.00162715	0.00474027	0	0	4.32732	-2.06016	2.13643	0.837777	0.204631
953276	2.36336	15.4151	80.2349	87.4	47.8	18.235	23632.8	674126	9706.52	0	0	0	5240.22	1659.98	2846.65	4269.15	0	8173.11	1	0.0247912	0.707168	0.0101828	0.00857371	0	0	0	0.00549707	0.00174134	0.00298617	0.0044784	0	-0.229853	0.00345146	2.45285	4.99252	0.190466
953412	2.34849	16.1171	80.1794	84.7	46.8	14.0332	17528.7	405652	4143.48	0	0	0	1693.78	1229.52	1332.38	0	0	78005.3	1	0.0183853	0.425474	0.00434545	0.0818171	0	0	0	0.00177654	0.00128961	0.00139749	0	0	-0.229853	0.00345146	0.175421	0.137353	0.119071
953547	2.35711	15.9496	79.8729	83.3	46.3	12.7962	62406.1	315773	1389.21	0	0	0	0	0	2683.9	0	0	4224.62	1	0.0654462	0.331157	0.00145667	0.00443043	0	0	0	0	0	0.00281465	0	0	-0.229853	0.00345146	-0.361388	-0.393527	-0.16341
953547	2.35075	16.1366	79.9036	83	46.3	12.1542	96709.1	317751	359.61	0	0	0	0	0	2387.52	0	0	20638.7	1	0.10142	0.333231	0.000377538	0.0216442	0	0	0	0	0	0.00250383	0	0	-0.229853	0.00345146	-0.451943	-0.366251	-0.124306
953547	2.31537	15.8825	79.9737	82.4	46.1	14.2032	42308.3	615791	2063.89	0	0	0	4669.2	714.618	1383.06	0	0	41615.8	1	0.0443694	0.64579	0.00216455	0.0436432	0	0	0	0.00489666	0.000749431	0.00145044	0	0	-0.229853	0.00345146	0.801473	1.17402	0.722548
953547	2.29468	15.8613	79.9844	82.2	46	15.6725	9804.31	433159	579.165	0	0	0	3861.11	1149.12	2128.47	0	0	6713.28	1	0.0102819	0.45426	0.000607206	0.00704033	0	0	0	0.00404921	0.0012051	0.00223216	0	0	-0.229853	0.00345146	0.979816	0.786535	0.411438
953683	2.32573	15.5677	80.2672	82.5	46.3	15.9359	49352	191049	404.363	0	0	0	221.708	2593.83	1145.78	3593.36	0	7672.57	1	0.0517489	0.200328	0.000423621	0.0080452	0	0	0	0.000232475	0.0027198	0.00120143	0.00376788	0	-0.229853	0.00345146	0.820996	2.7686	-0.57878
953818	2.26319	16.4673	79.6384	79.1	45	18.4352	18837.1	432990	448.407	0	0	0	528.737	1935.91	2451.69	0	0	10414.7	1	0.0197491	0.453954	0.000469691	0.0109189	0	0	0	0.000554337	0.00202965	0.0025704	0	0	-0.229853	0.00345146	0.47712	-0.435145	-0.347956
953953	2.26453	15.8814	80.3073	78.7	45.7	6.90879	17628.6	395370	1417.05	0	0	0	1192.13	3875.07	185.689	2826.15	0	0	1	0.0184795	0.414455	0.0014854	0	0	0	0	0.00124967	0.00406212	0.000194652	0.00296257	0	-0.229853	0.00345146	1.17798	2.32139	-0.432382
954360	2.2677	15.9685	80.1014	77.7	44.6	5.63693	30450.2	354481	1367.48	0	0	0	0	542.434	874.589	0	0	27149	1	0.0319064	0.371433	0.00143237	0.0284474	0	0	0	0	0.000568375	0.000916414	0	0	-0.229853	0.00345146	-0.700187	-0.293278	-0.0111502
954901	2.16172	15.95	80.0906	76.6	44.2	8.90479	33860.3	684872	146.75	0	0	0	0	947.865	831.164	0	0	233471	1	0.0354595	0.717218	0.000153943	0.244498	0	0	0	0	0.000992632	0.000870419	0	0	-0.229853	0.00345146	-0.553677	-0.338752	-0.0699669
954901	2.12852	16.2546	79.4898	72.1	41.5	10.8035	30100.3	384348	733.062	0	0	0	0	0	1136.47	0	0	143096	1	0.031522	0.402501	0.000767619	0.149855	0	0	0	0	0	0.00119014	0	0	-0.229853	0.00345146	-0.834669	-0.25097	0.0409616
955171	2.21429	16.2182	80.0633	74.8	43.7	5.94069	30144.3	181835	316.739	0	0	0	459.63	866.402	0	0	0	30810.6	1	0.0315591	0.190369	0.000331878	0.0322566	0	0	0	0.000481202	0.000907065	0	0	0	-0.229853	0.00345146	-0.713941	-0.101508	0.133979
955981	2.12583	15.548	80.0206	74.2	43.3	5.40914	23739.7	560263	3751.34	0	0	0	1340.83	0	0	0	0	33997.5	1	0.0248328	0.586061	0.00392372	0.0355629	0	0	0	0.00140257	0	0	0	0	-0.229853	0.00345146	-0.815388	0.29323	0.427985
956116	2.12156	15.4628	79.6891	74	43.2	5.77919	78491	207824	408.725	0	0	0	0	910.205	0	0	0	21547.5	1	0.0820936	0.217363	0.000427772	0.0225365	0	0	0	0	0.000951982	0	0	0	-0.229853	0.00345146	-0.822586	-0.257625	0.0457264
956521	2.30326	15.7879	80.4473	75.1	45.7	1.99883	10192.6	359993	248.065	0	0	0	0	2122.21	0	0	0	241503	1	0.0106559	0.376357	0.000259273	0.252481	0	0	0	0	0.00221868	0	0	0	-0.229853	0.00345146	-0.345146	-0.405448	-0.147158
958003	2.22689	16.0753	79.1977	71.4	41.5	2.84214	32272	329530	475.399	0	0	0	0	0	1501.79	0	0	106.63	1	0.0336868	0.343976	0.000495823	0.000111304	0	0	0	0	0	0.00156763	0	0	-0.229853	0.00345146	-0.724693	-0.284096	-0.00652792
958406	2.20126	17.0716	78.1947	68	39.9	2.94191	11709.4	737197	5651.37	0	0	0	1590.09	3878.6	0	0	0	5242.94	1	0.0122176	0.769191	0.00589625	0.00547048	0	0	0	0.0016591	0.00404692	0	0	0	-0.229853	0.00345146	0.776908	-0.0986119	-0.144854
948103	2.55746	18.1951	77.6068	64.8	35.4	16.571	42345.9	646743	4454.6	0	0	0	127.64	973.166	1600.64	0	0	0	1	0.0446639	0.682144	0.00469886	0	0	0	0	0.000134627	0.00102644	0.00168825	0	0	-0.229853	0.00345146	-0.267537	-0.372255	-0.155225
948103	2.63021	18.1991	77.4996	64.5	35.4	23.314	27689.5	761167	11257.4	0	0	0	2743.89	494.685	13806.6	0	0	0	1	0.0292052	0.802831	0.0118732	0	0	0	0	0.00289409	0.000521763	0.0145624	0	0	-0.229853	0.00345146	4.01308	-0.577924	-1.23115
948103	2.42456	18.0366	77.3623	65.5	35.1	14.783	21179.8	665369	9764.61	1	2	2	1146.61	1223.97	9841.48	0	0	7589.59	1	0.0223391	0.70179	0.0102995	0.00800502	1.05474e-06	2.10947e-06	2.10947e-06	0.00120937	0.00129097	0.0103802	0	0	3.46404	3.54993	2.64493	-0.828905	-1.10716
948650	2.27975	16.9745	77.1877	63.9	36.9	24.0216	53763.3	624503	6760.5	0	1	4	0	4039.12	2595.84	8738.01	0	5865.6	1	0.0566735	0.658307	0.00712697	0.0061831	0	1.05413e-06	4.21652e-06	0	0.00425776	0.00273635	0.00921099	0	2.33677	-1.01956	2.60567	7.09829	-1.39717
948650	2.41582	17.9235	77.3225	67	38.9	2.18575	119017	121154	35.3292	0	0	0	2045.62	1258.12	0	0	0	0	1	0.12546	0.127712	3.68945e-05	0	0	0	0	0.00215634	0.00132622	0	0	0	-0.229853	0.00345146	-0.118809	0.374798	0.353565
948786	2.29988	17.9602	77.2126	65	36.2	3.02121	61046	270735	529.521	0	0	0	1816.81	1372.17	0	0	0	785.723	1	0.0643412	0.285348	0.000558608	0.000828135	0	0	0	0.00191488	0.00144624	0	0	0	-0.229853	0.00345146	-0.136586	0.285082	0.294436
948786	2.40005	17.8934	77.2861	68.8	40.8	1.76996	111143	184703	551.98	0	0	0	0	3864.8	0	0	0	0	1	0.117143	0.194673	0.000581796	0	0	0	0	0	0.00407342	0	0	0	-0.229853	0.00345146	0.353935	-0.621894	-0.429586
949059	2.22264	15.3142	78.6451	70.7	39.9	44.1004	26504.7	428935	214.081	0	0	0	0	593.855	0	0	0	10087.4	1	0.0279273	0.451958	0.000225486	0.0106288	0	0	0	0	0.00062573	0	0	0	-0.229853	0.00345146	-0.945555	-0.219552	0.0954059
952598	2.15521	15.8913	79.9799	72.1	41.1	26.5557	124050	426838	308.43	0	0	0	0	151.385	0	0	0	38737	1	0.130223	0.448078	0.000323326	0.0406646	0	0	0	0	0.000158918	0	0	0	-0.229853	0.00345146	-1.12151	-0.165075	0.166489
953412	2.17393	15.3024	78.9984	67	38.8	1.89544	12525	442767	827.645	0	0	0	0	1824.92	0	0	0	3728.22	1	0.013137	0.464403	0.00086846	0.0039104	0	0	0	0	0.0019141	0	0	0	-0.229853	0.00345146	-0.459948	-0.369903	-0.100779
990064	2.55007	16.1137	73.3005	96.3	54.4	70.8022	19861.7	175354	2682.84	0	0	0	0	890.78	2187.9	0	0	761.235	1	0.020061	0.177114	0.00270993	0.000768874	0	0	0	0	0.00089972	0.00220986	0	0	-0.229853	0.00345146	-0.198467	-0.445451	-0.224328
990064	2.54564	16.1064	73.3737	95.9	54.1	72.9439	11797.1	389441	930.979	0	0	0	1751.7	1449.68	2038.1	0	0	146967	1	0.0119155	0.393349	0.000940343	0.148442	0	0	0	0.00176928	0.00146422	0.00205855	0	0	-0.229853	0.00345146	0.431935	0.0566854	0.00808666
990191	2.72765	16.0677	74.5474	95.2	55.1	35.7026	64323.9	454892	681.349	0	0	0	0	4072.24	23.2081	0	0	231522	1	0.0649611	0.459398	0.000687746	0.233815	0	0	0	0	0.00411258	2.3438e-05	0	0	-0.229853	0.00345146	0.375524	-0.628521	-0.438498
990191	2.73797	16.0402	74.6098	95.6	55.2	36.5422	51757.4	735440	10635.5	0	0	0	0	3944.29	389.254	0	0	32632.1	1	0.0522701	0.742725	0.0107403	0.0329553	0	0	0	0	0.00398336	0.000393109	0	0	-0.229853	0.00345146	0.43452	-0.645881	-0.465328
990319	2.53205	16.1421	73.3698	98.4	55.4	60.0061	16553.6	662043	8980.54	0	0	0	3181.15	0	4821.14	0	0	149088	1	0.0167154	0.668516	0.0090688	0.150545	0	0	0	0.00321225	0	0.00486827	0	0	-0.229853	0.00345146	1.07518	0.43342	0.121703
990446	2.54786	16.0833	73.2092	97.4	54.7	66.6106	15518.8	262597	944.705	0	0	0	1814.97	696.939	0	0	0	75314.8	1	0.0156685	0.26513	0.000954116	0.0760414	0	0	0	0.00183248	0.000703662	0	0	0	-0.229853	0.00345146	-0.437976	0.345907	0.393571
990446	2.54178	16.0848	73.2525	98	55.2	67.1594	11077.2	581061	2955.52	0	0	0	3444.63	712.224	5261.45	2304.16	0	79778.3	1	0.0111841	0.586666	0.00298452	0.0805479	0	0	0	0.00347786	0.000719094	0.0053122	0.00232639	0	-0.229853	0.00345146	1.89469	2.40977	-0.14905
990700	2.6004	16.0927	73.1531	96.8	55.3	38.0931	58436.3	158439	879.333	0	0	0	0	1489.29	0	0	0	17021.4	1	0.0589849	0.159926	0.000887252	0.0171812	0	0	0	0	0.00150327	0	0	0	-0.229853	0.00345146	-0.614797	-0.321959	-0.0382198
990954	2.5273	15.9519	72.0015	90.3	50.5	318.401	32273.4	539912	1397.12	0	0	0	1263.94	0	0	404.002	0	40363.4	1	0.0325681	0.544841	0.00140975	0.0407319	0	0	0	0.00127548	0	0	0.000407691	0	-0.229853	0.00345146	-0.787249	0.606668	0.380136
990954	2.62933	16.1045	73.0374	96.8	55.5	40.1098	45765.4	488167	3836.04	0	0	0	0	3307.1	0	0	0	15603.4	1	0.0461832	0.492623	0.00387102	0.0157459	0	0	0	0	0.00333729	0	0	0	-0.229853	0.00345146	0.0764755	-0.535988	-0.317493
991588	2.51344	16.0312	72.2844	93.1	52	259.326	17748.3	483519	3642	0	0	0	0	0	877.375	0	0	19683.1	1	0.0178989	0.487621	0.0036729	0.0198501	0	0	0	0	0	0.000884818	0	0	-0.229853	0.00345146	-0.923622	-0.224176	0.0793733
991842	2.54763	16.1027	72.0596	95.9	53.8	201.177	42385.9	78469.1	527	0	0	0	2129.24	753.928	0	0	0	0	1	0.0427345	0.0791145	0.000531335	0	0	0	0	0.00214675	0.00076013	0	0	0	-0.229853	0.00345146	-0.33468	0.437853	0.438143
991968	2.53126	16.0538	72.11	98	54.9	112.299	23029.1	191104	104.064	0	0	0	0	0	0	0	0	4258.71	1	0.0232156	0.192652	0.000104842	0.0042932	0	0	0	0	0	0	0	0	-0.229853	0.00345146	-1.1814	-0.146529	0.190688
992095	2.52889	16.0878	72.112	97.5	54.6	135.072	123603	303905	2059.56	0	0	0	2052	765.391	169.562	0	0	15572.4	1	0.124588	0.306327	0.00207641	0.0156965	0	0	0	0.00206835	0.00077149	0.000170913	0	0	-0.229853	0.00345146	-0.301064	0.396948	0.401647
992222	2.53653	16.0676	72.0085	96.7	54	158.526	18999.6	156110	535.633	0	0	0	1619.59	1513.5	425.764	216.853	0	3836.76	1	0.0191485	0.157333	0.000540202	0.00386683	0	0	0	0.00163229	0.00152537	0.000429102	0.000218553	0	-0.229853	0.00345146	-0.0226266	0.338977	0.166469
992222	2.52512	16.0691	72.096	97.9	55	124.733	37597.8	206628	994.939	0	1	0	5698.24	0	0	0	0	3289.52	1	0.0378925	0.208248	0.0010028	0.00331531	0	1.00784e-06	0	0.00574291	0	0	0	0	-0.00186885	-0.128723	0.31727	1.65409	1.16231
992348	2.52996	16.108	72.0598	97.3	54.5	143.397	11181.3	209283	858.475	0	0	0	0	2300.86	0	0	0	362.84	1	0.0112675	0.210897	0.000864616	0.000365637	0	0	0	0	0.0023186	0	0	0	-0.229853	0.00345146	-0.307483	-0.417109	-0.162374
992348	2.52223	16.1143	72.1135	97.4	54.8	124.843	18093.2	286479	501.337	0	0	0	0	3460.46	0	615.827	0	825.511	1	0.0182327	0.288688	0.000504863	0.000831877	0	0	0	0	0.00348714	0	0.000620575	0	-0.229853	0.00345146	0.226275	-0.0157146	-0.380417
992601	2.40784	15.9754	72.0076	85.9	48.2	349.835	14477.5	206210	236.477	0	0	0	1775.76	0	0	0	0	0	1	0.0145854	0.207747	0.000237759	0	0	0	0	0.001789	0	0	0	0	-0.229853	0.00345146	-0.714545	0.41439	0.493363
993107	2.40367	15.9812	71.6979	91.3	51	301.874	39848.2	401146	804.148	0	0	0	2267.78	0	895.64	878.697	0	75914.4	1	0.0401248	0.40393	0.00080958	0.0764412	0	0	0	0.00228352	0	0.000901856	0.000884796	0	-0.229853	0.00345146	-0.189705	1.25702	0.406391
993107	2.47887	16.054	71.459	101.5	56.9	79.422	11178.2	436785	122.189	0	0	0	0	536.094	0	136.617	0	67173.9	1	0.0112557	0.439816	0.000122847	0.0676401	0	0	0	0	0.000539815	0	0.000137565	0	-0.229853	0.00345146	-0.957253	-0.0903181	0.0995984
993234	2.44989	16.0678	71.0817	109.5	58.8	55.9539	11625.2	477944	2894.94	0	0	0	2361.75	0	462.876	0	0	4030.43	1	0.0117044	0.4812	0.00291472	0.00405788	0	0	0	0.00237783	0	0.000466029	0	0	-0.229853	0.00345146	-0.425111	0.558116	0.534358
993234	2.71213	16.0054	72.7555	94.7	55.1	40.6611	51370.5	240521	367.177	0	0	0	582.225	0	900.192	0	0	84880.4	1	0.0517204	0.24216	0.0003695	0.0854586	0	0	0	0.000586191	0	0.000906324	0	0	-0.229853	0.00345146	-0.764384	-0.0422701	0.175844
993360	2.67487	16.0618	72.4289	95.3	55.5	41.0539	15510.2	256674	541.855	0	0	0	0	0	0	0	0	81696	1	0.0156139	0.25839	0.000545623	0.0822421	0	0	0	0	0	0	0	0	-0.229853	0.00345146	-1.1814	-0.146529	0.190688
993487	2.44501	16.0811	71.0009	105.7	57.6	59.3477	13428.6	870824	4330.78	0	0	0	0	0	0	0	0	10244.2	1	0.0135166	0.876533	0.00435939	0.0103113	0	0	0	0	0	0	0	0	-0.229853	0.00345146	-1.1814	-0.146529	0.190688
993613	2.43492	16.0307	71.6835	96.3	53.6	235.696	20801.7	501883	3135.03	0	0	0	1168.14	0	0	0	0	60680.9	1	0.0209354	0.50511	0.00315515	0.061071	0	0	0	0.00117565	0	0	0	0	-0.229853	0.00345146	-0.874606	0.222082	0.389593
993739	2.37381	15.9553	71.8314	92.8	51.6	244.153	18443.9	607347	2835.66	0	0	0	680.351	3629.95	0	0	0	347.922	1	0.0185601	0.611173	0.00285387	0.000350114	0	0	0	0.000684637	0.00365282	0	0	0	-0.229853	0.00345146	0.374068	-0.358151	-0.249708
993992	2.44736	16.0484	71.1876	101.6	56.8	70.5515	10265.2	243583	127.71	0	0	0	0	0	0	0	0	232.195	1	0.0103273	0.245056	0.000128774	0.000233598	0	0	0	0	0	0	0	0	-0.229853	0.00345146	-1.1814	-0.146529	0.190688
994118	2.43728	15.9894	70.918	103	57.4	60.8334	26115.2	491923	2263.63	0	0	0	0	0	0	477.113	0	21.2534	1	0.0262698	0.494834	0.0022774	2.13792e-05	0	0	0	0	0	0	0.000479936	0	-0.229853	0.00345146	-1.10924	0.269361	0.159672
994244	2.3676	15.9753	71.8495	94.6	52.5	256.056	23734.6	503702	1820.05	0	0	0	1852.64	293.778	0	713.469	0	72784.4	1	0.023872	0.506618	0.00183054	0.0732058	0	0	0	0.00186337	0.000295479	0	0.0007176	0	-0.229853	0.00345146	-0.475862	1.02506	0.414577
994370	2.34575	15.8765	71.5991	94.9	52.7	231.839	22292.1	324727	2712.61	0	0	0	0	1212.4	0	0	0	6295.53	1	0.0224183	0.326566	0.00272836	0.00633117	0	0	0	0	0.00121926	0	0	0	-0.229853	0.00345146	-0.721844	-0.288816	0.00502689
994874	2.50813	16.1077	71.0146	97.6	56.8	47.7342	16956.2	309710	684.125	0	0	0	0	883.361	1190.53	0	0	133848	1	0.0170436	0.311306	0.000687524	0.134537	0	0	0	0	0.000887912	0.00119666	0	0	-0.229853	0.00345146	-0.498102	-0.35516	-0.0950636
995000	2.35085	15.9388	71.3717	97.8	54.1	150.103	145476	599828	6253.46	0	0	0	2271.06	1780.44	2792.52	400.689	0	9119.48	1	0.146207	0.602842	0.00628442	0.00916531	0	0	0	0.00228247	0.00178939	0.00280655	0.000402703	0	-0.229853	0.00345146	0.966892	0.46297	-0.074727
995000	2.4338	16.1124	70.3255	100.5	57.4	57.6819	10514.2	704823	4069.08	0	0	0	899.076	1999.7	4327.79	0	0	3738.13	1	0.010567	0.708364	0.00408945	0.00375691	0	0	0	0.000903594	0.00200974	0.00434953	0	0	-0.229853	0.00345146	1.07909	-0.479444	-0.509661
995126	2.36203	15.9285	71.222	98.7	55.1	114.704	34482.4	444544	2732.95	0	0	0	2263.04	488.833	5598.94	582.791	0	812.791	1	0.0346513	0.446722	0.00274639	0.000816772	0	0	0	0.00227412	0.000491227	0.00562636	0.000585646	0	-0.229853	0.00345146	1.32444	0.522925	-0.245034
995252	2.35549	15.831	71.2601	99.1	55.2	115.233	50918.8	481461	18081.3	0	2	0	2535.19	3355.23	1190.7	236.933	0	0	1	0.0511617	0.483757	0.0181673	0	0	2.00954e-06	0	0.00254728	0.00337124	0.00119638	0.000238063	0	0.224727	-0.260092	1.13836	0.360026	-0.0575919
995756	2.47968	16.18	70.7178	97.3	56.8	53.4263	13646.3	156991	1069.2	0	0	0	2105.53	189.977	229.812	0	0	14034.6	1	0.0137044	0.15766	0.00107356	0.0140944	0	0	0	0.00211451	0.000190787	0.000230791	0	0	-0.229853	0.00345146	-0.490452	0.473931	0.490348
979535	2.44903	16.3878	75.3406	94.4	54.5	32.8705	27839.7	666064	1614.77	0	0	0	2793.41	925.971	4061.7	0	0	169948	1	0.0284214	0.67998	0.00164874	0.173499	0	0	0	0.00285177	0.000945317	0.00414656	0	0	-0.229853	0.00345146	1.12715	0.273412	0.00756367
979664	2.45145	16.368	75.3818	93.9	54.2	32.9409	69327.1	298384	362.01	0	0	0	0	0	1708.46	0	0	70354.9	1	0.0707662	0.304577	0.000369514	0.0718153	0	0	0	0	0	0.00174392	0	0	-0.229853	0.00345146	-0.673333	-0.299566	-0.0287063
979664	2.45567	16.3413	75.3357	94.5	54.4	32.9905	43865.9	795155	4291.47	0	0	0	1485.62	3244.64	5421.28	0	0	227302	1	0.0447764	0.811661	0.00438007	0.23202	0	0	0	0.00151646	0.00331199	0.00553381	0	0	-0.229853	0.00345146	2.07489	-0.543185	-0.753259
985082	2.49287	16.3297	74.9997	94.4	54.6	30.0256	19241.7	919611	29668.5	0	0	0	0	7430.02	7589.62	0	0	0	1	0.0195331	0.933537	0.0301173	0	0	0	0	0	0.00754254	0.00770456	0	0	-0.229853	0.00345146	3.90614	-1.70285	-1.92712
986236	2.59311	15.9945	74.1456	92.6	53	82.9958	42392	421612	1689.17	0	0	0	2262.64	0	0	0	0	55110.4	1	0.0429837	0.427496	0.00171257	0.0558795	0	0	0	0.00229421	0	0	0	0	-0.229853	0.00345146	-0.582704	0.572794	0.578839
986492	2.58685	16.0117	74.136	93.8	54.6	80.7855	56535	654716	3920.75	0	0	0	4851.69	872.705	853.834	0	0	886.173	1	0.0573092	0.663681	0.00397469	0.000898307	0	0	0	0.00491812	0.000884655	0.000865525	0	0	-0.229853	0.00345146	0.687634	1.2163	0.779172
986492	2.58209	16.0507	74.1564	93.1	54.3	72.8199	140338	610205	6659.81	0	0	0	1751.5	3300.84	4668.42	0	0	1383.61	1	0.14226	0.618561	0.0067512	0.00140255	0	0	0	0.00177548	0.00334603	0.00473235	0	0	-0.229853	0.00345146	1.92182	-0.395611	-0.613791
986492	2.563	16.1032	74.2399	92.3	51.2	64.8339	16074.2	506275	2546.87	0	0	0	1846.73	0	3002.71	0	0	5135.69	1	0.0162943	0.513208	0.00258188	0.00520601	0	0	0	0.00187202	0	0.00304383	0	0	-0.229853	0.00345146	0.193905	0.17331	0.124479
986492	2.53592	16.1166	74.3741	94.7	52.9	46.8705	11175.3	348284	712.591	0	0	0	2307.07	606.604	0	0	0	149447	1	0.0113283	0.353053	0.000722763	0.151493	0	0	0	0.00233866	0.00061491	0	0	0	-0.229853	0.00345146	-0.339336	0.514969	0.492724
986492	2.53834	16.1181	74.3853	94.1	52.7	46.2007	12687.1	513687	897.163	0	0	0	1765.9	1216.19	538.804	0	0	139151	1	0.0128609	0.520721	0.000909283	0.141057	0	0	0	0.00179008	0.00123285	0.000546182	0	0	-0.229853	0.00345146	-0.0904602	0.222926	0.237103
986620	2.56957	16.0829	74.1981	93.3	52.4	64.2707	36479.9	643414	4157.4	0	0	0	0	3223.86	5604.39	0	0	16136.1	1	0.0369747	0.652139	0.00421338	0.016355	0	0	0	0	0.00326758	0.00568039	0	0	-0.229853	0.00345146	1.70512	-1.02633	-1.0215
986620	2.56055	16.1114	74.2324	90.6	48.8	60.1708	10320.4	301601	432.669	0	0	0	0	2161.08	3836.96	0	0	81147.5	1	0.0104604	0.305691	0.000438872	0.082248	0	0	0	0	0.00219039	0.003889	0	0	-0.229853	0.00345146	0.777205	-0.743422	-0.632107
986748	2.58013	16.0673	73.9715	94.4	55.2	75.665	21534	554889	17053.4	0	0	0	0	4671.65	4317.98	0	0	0	1	0.0218232	0.562341	0.017282	0	0	0	0	0	0.00473439	0.00437597	0	0	-0.229853	0.00345146	1.87796	-1.08304	-1.08076
986748	2.5497	16.101	74.1193	92.9	50.9	56.4409	14721.4	134364	68.9561	0	0	0	0	1745.67	2256.7	0	0	446.498	1	0.0149191	0.136169	6.99267e-05	0.000452494	0	0	0	0	0.00176912	0.00228701	0	0	-0.229853	0.00345146	0.151699	-0.553679	-0.366419
986748	2.54587	16.0998	74.1377	93.4	51.3	54.4502	47361.1	112706	36.2785	0	0	0	2266.04	1745.67	954.518	0	0	2830.6	1	0.0479972	0.114219	3.64835e-05	0.00286862	0	0	0	0.00229647	0.00176912	0.000967337	0	0	-0.229853	0.00345146	0.366517	0.282159	0.188135
986876	2.62628	16.0517	73.3314	90.2	51.3	143.306	11275.1	157955	1031.14	0	0	0	3744.46	13.8856	887.647	0	0	3357.65	1	0.011425	0.160056	0.00104471	0.0034023	0	0	0	0.00379425	1.40702e-05	0.000899452	0	0	-0.229853	0.00345146	0.0760945	0.96254	0.717327
986876	2.57728	16.046	73.9787	95	55	83.7968	26895.5	594149	25165.6	0	0	0	2261.59	3495.79	6378	0	0	4853.16	1	0.0272532	0.60205	0.0255007	0.0049177	0	0	0	0.00229166	0.00354228	0.00646282	0	0	-0.229853	0.00345146	2.63464	-0.408528	-0.774046
986876	2.57554	16.0912	73.9697	94.3	54.4	76.9744	24052.9	766056	29640.5	0	2	0	0	6895.55	6786.13	0	0	0	1	0.0243728	0.776244	0.0300342	0	0	2.0266e-06	0	0	0.00698726	0.00687638	0	0	0.228585	-0.262329	3.45556	-1.56537	-1.73837
986876	2.56941	16.1162	74.0204	95.1	54	64.0416	10364.4	761219	8932.44	1	0	0	0	5545.46	2131.65	0	0	1346.09	1	0.0105022	0.771342	0.00905078	0.001364	1.0133e-06	0	0	0	0.0056192	0.00216	0	0	1.74148	4.10162	1.56586	-0.991835	-0.936708
986876	2.54233	16.0765	74.1641	94.5	52.3	56.7852	62628.6	408081	659.768	0	0	0	2275.07	888.832	1053.14	0	0	108618	1	0.0634614	0.413508	0.000668777	0.110063	0	0	0	0.00230533	0.000900652	0.00106714	0	0	-0.229853	0.00345146	0.0705663	0.377526	0.309321
986876	2.53689	16.1036	74.158	94.4	52.3	53.3954	41378.9	301210	499.026	0	0	0	1179.92	878.819	3464.79	0	0	69082.3	1	0.0419292	0.305216	0.000505636	0.070001	0	0	0	0.00119561	0.000890506	0.00351087	0	0	-0.229853	0.00345146	0.489103	-0.183675	-0.184317
986876	2.75795	16.3002	74.4147	90.8	52.5	30.0445	18630.9	254134	430.914	0	0	0	0	1124.87	862.178	0	0	11327.3	1	0.0188786	0.257514	0.000436732	0.0114779	0	0	0	0	0.00113983	0.000873644	0	0	-0.229853	0.00345146	-0.497256	-0.356213	-0.0927872
986876	2.76361	16.3599	74.2949	90.4	52.4	31.4245	163567	405823	1116.89	0	0	0	0	1152.54	3013.68	0	0	92490.9	1	0.165742	0.41122	0.00113185	0.0937209	0	0	0	0	0.00116787	0.00305376	0	0	-0.229853	0.00345146	0.148464	-0.550799	-0.371327
987004	2.57608	16.0481	73.9552	94.1	53.9	79.3771	24556.6	754267	30373.3	0	0	0	1768.69	3391.97	6697.36	209.24	0	10888.2	1	0.0248799	0.764199	0.0307729	0.0110315	0	0	0	0.00179198	0.00343663	0.00678555	0.000211995	0	-0.229853	0.00345146	2.59033	-0.397483	-0.8968
987004	2.54489	16.1044	74.1474	95.2	53.1	56.6094	40711.3	397416	2348.9	0	0	0	1750.49	0	6042.43	0	0	5774.05	1	0.0412473	0.402649	0.00237993	0.00585008	0	0	0	0.00177354	0	0.006122	0	0	-0.229853	0.00345146	1.06499	-0.127689	-0.279432
987004	2.78573	16.3118	74.492	91.3	52.6	32.446	39146	857505	17952.1	0	0	1	3509.48	5097.17	6838.15	5099.29	0	0	1	0.0396615	0.868796	0.0181884	0	0	0	1.01317e-06	0.00355569	0.00516429	0.00692819	0.00516644	0	0.329571	-0.209145	4.48832	4.23467	-1.19961
987004	2.77068	16.3973	74.3163	90.3	52.4	30.4213	67422.2	320424	273.837	0	0	0	0	1063.69	4588.66	0	0	3451.46	1	0.06831	0.324643	0.000277608	0.00349691	0	0	0	0	0.00107769	0.00464908	0	0	-0.229853	0.00345146	0.579252	-0.680272	-0.558295
987132	2.57049	16.0448	73.9398	95.8	55.1	85.3357	13215	687129	21011.4	0	0	0	3648.19	2029.92	4494.86	0	0	52594.5	1	0.0133872	0.696087	0.0212849	0.0532802	0	0	0	0.00369575	0.00205638	0.00455346	0	0	-0.229853	0.00345146	1.88472	0.372665	-0.0700215
987132	2.56431	16.0576	73.9712	94.8	53.9	75.3475	14399.4	805981	12165.2	0	1	0	0	4676.66	5120.69	1305.96	0	8385.7	1	0.0145871	0.816488	0.0123236	0.00849502	0	1.01304e-06	0	0	0.00473763	0.00518745	0.00132299	0	-0.00069326	-0.129404	2.31453	-0.0081874	-1.26883
987132	2.53123	16.1385	74.2118	94.4	52.5	52.2861	25698.3	235180	170.001	0	0	0	1748.06	0	2829.61	0	0	28444.4	1	0.0260333	0.238246	0.000172216	0.0288152	0	0	0	0.00177084	0	0.0028665	0	0	-0.229853	0.00345146	0.115838	0.15715	0.129671
987259	2.57636	16.0215	73.882	95.4	54.7	91.5382	86305.1	430636	3015.19	0	0	0	1243.02	2491.74	1694.81	0	0	86930.4	1	0.0874189	0.436193	0.00305391	0.0880523	0	0	0	0.00125906	0.0025239	0.00171668	0	0	-0.229853	0.00345146	0.598594	-0.19695	-0.196586
987259	2.56938	16.0461	73.9394	95.8	55.2	83.8431	27644.3	639284	2424.51	0	9	0	1130.78	1747.06	1701.62	1019.83	0	202418	1	0.0280011	0.647534	0.00245629	0.20503	0	9.11615e-06	0	0.00114537	0.00176961	0.00172358	0.00103299	0	1.83232	-1.19209	0.441962	0.749969	-0.168587
987387	2.56769	16.0606	73.9434	95.9	55.1	76.5305	61481.5	377918	1844.26	0	0	0	2336.99	995.845	3644.64	2001.5	0	16603.1	1	0.0622669	0.382746	0.00186756	0.0168151	0	0	0	0.00236684	0.00100857	0.00369119	0.00202707	0	-0.229853	0.00345146	1.19659	1.91051	-0.157822
987387	2.77371	16.2853	74.5908	91.7	53.1	31.3269	18569.2	378797	760.315	0	0	0	0	1479.91	3581.57	0	0	93161.4	1	0.0188064	0.383635	0.000769708	0.0943515	0	0	0	0	0.00149881	0.00362732	0	0	-0.229853	0.00345146	0.440302	-0.639753	-0.493878
987387	2.77072	16.2725	74.5815	91.3	53	30.4188	77643.1	399740	702.346	0	0	0	0	2380.08	1273.18	0	0	167583	1	0.0786349	0.404846	0.000710967	0.169724	0	0	0	0	0.00241049	0.00128944	0	0	-0.229853	0.00345146	0.102814	-0.540985	-0.338584
987515	2.7668	16.2673	74.6139	91.7	53.1	30.67	228989	281060	213.354	0	0	0	0	981.007	3263.41	0	0	23214.2	1	0.231884	0.284613	0.000215693	0.0235077	0	0	0	0	0.000993409	0.00330467	0	0	-0.229853	0.00345146	0.155806	-0.552458	-0.376327
987643	2.57205	16.0461	73.8418	95.2	54.6	89.3658	53291.5	599055	996.494	0	0	0	3319.43	777.888	3710.63	0	0	29552.6	1	0.0539583	0.60655	0.00100846	0.0299224	0	0	0	0.00336096	0.000787621	0.00375706	0	0	-0.229853	0.00345146	1.08712	0.485646	0.166726
987643	2.7744	16.2445	74.7158	91	52.8	30.5915	28650	491216	1967.68	0	0	0	0	2550.35	6060.13	0	0	8796.08	1	0.0290085	0.497362	0.00199262	0.00890613	0	0	0	0	0.00258226	0.00613595	0	0	-0.229853	0.00345146	1.57953	-0.986333	-0.974458
987898	2.71303	16.2534	75.3382	93.3	53.9	32.7914	15680.2	848626	14569.2	0	0	0	0	6681.95	893.911	0	0	0	1	0.0158723	0.859022	0.0147475	0	0	0	0	0	0.00676381	0.000904862	0	0	-0.229853	0.00345146	1.63161	-1.01527	-0.953098
988791	2.56654	16.0333	73.5195	94.6	53.7	89.8307	42936.1	158155	362.191	0	0	0	499.525	1091.93	0	0	0	642.594	1	0.0434228	0.159948	0.000366104	0.000649878	0	0	0	0.000505187	0.00110431	0	0	0	-0.229853	0.00345146	-0.633337	-0.117006	0.108002
988919	2.56582	16.0532	73.5243	94.6	53.6	86.8972	10310.3	386474	896.181	0	0	0	1784.99	868.829	210.23	0	0	850.169	1	0.0104259	0.390805	0.00090604	0.000859695	0	0	0	0.001805	0.000878565	0.000212586	0	0	-0.229853	0.00345146	-0.317291	0.298222	0.335543
989173	2.56025	16.0788	73.4891	95.5	54.1	77.3227	21392.3	572548	422.966	0	0	0	0	1302.06	0	0	0	1383.2	1	0.0216264	0.578814	0.00042763	0.00139834	0	0	0	0	0.00131631	0	0	0	-0.229853	0.00345146	-0.685264	-0.300142	-0.00975157
989173	2.53834	16.1449	73.8252	95.3	53.5	61.5589	15623.9	269950	149.953	0	0	0	0	2261.58	0	0	0	591.815	1	0.0157949	0.272905	0.000151642	0.000598292	0	0	0	0	0.00228633	0	0	0	-0.229853	0.00345146	-0.319647	-0.413342	-0.15746
989301	2.53842	16.1002	73.5905	96	53.9	60.9063	18083.6	542963	787.38	0	0	0	1750.96	2625.09	4950.67	0	0	2298.2	1	0.0182792	0.548835	0.000795511	0.00232305	0	0	0	0.0017699	0.00265348	0.00500422	0	0	-0.229853	0.00345146	1.73853	-0.3404	-0.543481
989428	2.57674	16.0082	73.0622	94.3	53.3	124.363	61989.6	305318	4886.49	0	0	0	1753.05	0	1932.51	892.273	0	0	1	0.062652	0.30858	0.00493821	0	0	0	0	0.00177178	0	0.00195316	0.000901807	0	-0.229853	0.00345146	-0.0144056	1.01906	0.186453
989428	2.55676	16.0708	73.4142	95.9	54.2	74.7999	24738.6	314286	359.33	0	0	0	0	0	0	0	0	18.5918	1	0.0250029	0.317644	0.000362836	1.87904e-05	0	0	0	0	0	0	0	0	-0.229853	0.00345146	-1.1814	-0.146529	0.190688
989428	2.77782	16.0806	74.5028	92.4	53.2	31.0765	12806	463800	673.704	0	0	0	1091.28	540.771	561.656	0	0	377847	1	0.0129429	0.468756	0.000681202	0.381884	0	0	0	0.00110294	0.000546549	0.000567658	0	0	-0.229853	0.00345146	-0.522196	0.0856876	0.222651
989555	2.60456	16.1307	72.255	91.7	51.4	231.747	20574.7	355496	1981.18	0	0	0	1024.44	406.16	0	1214.91	0	63965.4	1	0.0207918	0.359248	0.00200191	0.0646406	0	0	0	0.00103526	0.000410447	0	0.00122774	0	-0.229853	0.00345146	-0.571925	1.19406	0.223997
989555	2.56855	16.02	73.0998	94.7	53.6	95.0805	27567	380405	1992.85	0	0	0	0	1130.44	0	0	0	0	1	0.027858	0.38442	0.00201404	0	0	0	0	0	0.00114238	0	0	0	-0.229853	0.00345146	-0.750823	-0.279844	0.0167343
989555	2.55873	16.0599	73.4011	95.8	54.1	75.027	32503.5	504624	2264.02	0	0	0	1758.95	905.079	1426.14	517.302	0	35.8155	1	0.0328466	0.50995	0.0022879	3.61935e-05	0	0	0	0.00177751	0.000914632	0.00144119	0.000522762	0	-0.229853	0.00345146	0.12568	0.630582	0.137052
989683	2.78697	16.0527	74.5881	92.8	53.5	33.4962	23307.3	461046	6857.37	0	0	0	833.678	1951.18	0	0	0	13615.9	1	0.0235503	0.465852	0.00692848	0.0137578	0	0	0	0.000842369	0.00197152	0	0	0	-0.229853	0.00345146	-0.218478	-0.11249	0.0329949
989810	2.5932	16.055	72.1588	90.6	50.9	278.278	41902.2	533547	173.541	0	0	0	0	0	0	0	0	8608.95	1	0.0423336	0.539039	0.000175791	0.00869758	0	0	0	0	0	0	0	0	-0.229853	0.00345146	-1.1814	-0.146529	0.190688
989937	2.77632	16.0635	74.6154	92.4	53.4	32.6171	47941.2	156407	858.75	0	0	0	0	2372.2	5775.86	0	0	0	1	0.0484286	0.157997	0.000867732	0	0	0	0	0	0.00239632	0.00583457	0	0	-0.229853	0.00345146	1.42164	-0.938187	-0.908228
955711	2.49245	16.7281	78.3324	78	45.7	37.2974	22437.4	319174	460.609	0	0	0	0	0	0	0	0	5584.49	1	0.0234772	0.333965	0.000482363	0.00584328	0	0	0	0	0	0	0	0	-0.229853	0.00345146	-1.1814	-0.146529	0.190688
956386	2.18152	17.0038	78.2126	78.8	46.1	38.4186	11424.1	116327	184.977	0	0	0	4805.89	0	0	1376.64	0	985.058	1	0.0119451	0.121632	0.000193436	0.00102998	0	0	0	0.00502505	0	0	0.00143942	0	-0.229853	0.00345146	0.346379	2.67635	0.947837
956521	2.05201	15.6077	77.8823	78.9	46.1	43.4528	37966.6	657888	6879.56	0	0	0	1694.19	0	402.684	0	0	1319.1	1	0.0396923	0.687793	0.00719273	0.00137906	0	0	0	0.0017712	0	0.000420989	0	0	-0.229853	0.00345146	-0.596541	0.371865	0.437389
956791	2.00334	16.1631	78.0938	80	46.6	36.1632	13681.2	286033	573.019	0	0	0	2461.45	0	0	1231.72	0	59747.2	1	0.014299	0.29895	0.000598877	0.0624454	0	0	0	0.00257262	0	0	0.00128735	0	-0.229853	0.00345146	-0.316476	1.77564	0.542746
957060	2.15558	16.3114	77.7631	81.7	47.2	32.7383	44092.6	761325	4402.75	0	0	0	563.535	826.831	0	158.327	0	0	1	0.0460709	0.795483	0.00460055	0	0	0	0	0.000588818	0.000863927	0	0.000165431	0	-0.229853	0.00345146	-0.677241	0.0806226	0.148064
960017	2.04755	17.1491	76.5018	83.5	49	26.2177	19390.9	629435	2440.25	0	0	0	0	0	0	0	0	0	1	0.0201985	0.655649	0.00254162	0	0	0	0	0	0	0	0	0	-0.229853	0.00345146	-1.1814	-0.146529	0.190688
960017	1.93178	16.0365	77.5403	82.9	48.7	16.5776	11058.9	881524	14534.6	0	0	0	0	5190.94	352.872	0	0	6.60187	1	0.0115195	0.918237	0.0151404	6.87682e-06	0	0	0	0	0.00540713	0.000367569	0	0	-0.229853	0.00345146	0.963723	-0.809793	-0.678918
960285	1.96319	15.7142	78.3038	81.6	48.4	12.3734	10553.6	228600	141.696	0	0	0	0	1133.99	0	0	0	99.1066	1	0.01099	0.238054	0.000147873	0.000103205	0	0	0	0	0.00118089	0	0	0	-0.229853	0.00345146	-0.736306	-0.284338	0.0108696
960821	1.87694	16.1357	75.8576	84.2	49.9	16.7184	12802.4	602663	3216.24	0	0	0	0	0	0	0	0	0	1	0.0133245	0.627237	0.00334714	0	0	0	0	0	0	0	0	0	-0.229853	0.00345146	-1.1814	-0.146529	0.190688
960821	1.87594	16.2086	75.4293	84	49.8	16.1437	12479.9	344499	793.803	0	0	0	1858.59	1255.91	0	0	0	0	1	0.0129888	0.358546	0.000826376	0	0	0	0	0.00193438	0.00130712	0	0	0	-0.229853	0.00345146	-0.18393	0.307432	0.318919
961089	1.85732	16.3897	75.8655	82.9	49.7	14.7177	21450.3	250331	1522.21	0	0	0	9354.04	66.4171	0	0	0	37748	1	0.0223187	0.260466	0.00158362	0.0392762	0	0	0	0.00973275	6.9106e-05	0	0	0	-0.229853	0.00345146	1.38451	2.89699	1.82682
961223	2.15074	16.9198	77.0045	84.7	49.6	24.7959	13648.1	653793	943.344	0	0	0	0	1810.95	3361	0	0	389941	1	0.0141986	0.680168	0.000981042	0.405672	0	0	0	0	0.00188401	0.00349659	0	0	-0.229853	0.00345146	0.547403	-0.673233	-0.536087
961223	1.99334	16.8373	76.3983	82.8	49.6	21.3056	10866.6	267113	908.772	0	0	0	894.065	0	0	0	0	3897.51	1	0.011305	0.277889	0.00094567	0.00405474	0	0	0	0.000930133	0	0	0	0	-0.229853	0.00345146	-0.938676	0.145103	0.348054
961223	1.885	17.1326	76.019	84.4	50.3	19.145	34441.5	461595	2655.86	0	0	0	873.964	0	911.968	1867.26	0	1063.75	1	0.0358309	0.480216	0.00276315	0.00110666	0	0	0	0.000909221	0	0.000948758	0.00194258	0	-0.229853	0.00345146	-0.375619	1.73864	0.0996178
961223	2.05197	17.095	76.0186	84.7	50.2	17.6034	17397	460902	2332.2	0	0	0	1655.09	0	556.185	129.599	0	41068.7	1	0.0180988	0.479495	0.00242608	0.0427254	0	0	0	0.00172186	0	0.000578622	0.000134827	0	-0.229853	0.00345146	-0.543219	0.459396	0.400496
961223	1.83861	16.0444	76.1805	83.7	49.6	13.1249	224223	435474	2454.22	0	0	0	0	1153.78	689.975	0	0	0	1	0.233268	0.453042	0.002553	0	0	0	0	0	0.00120032	0.000717809	0	0	-0.229853	0.00345146	-0.519857	-0.349597	-0.0823933
961357	2.05401	16.9897	76.0618	85.6	50.6	19.1075	42588	687124	3987.91	0	0	0	1748.99	451.726	547.452	0	0	13868.3	1	0.0442999	0.714744	0.0041483	0.0144258	0	0	0	0.00181929	0.000469884	0.000569458	0	0	-0.229853	0.00345146	-0.363629	0.31908	0.355296
961357	2.04606	17.1568	76.0107	85.1	50.2	16.5781	86820.3	725941	1770.66	0	0	0	505.049	1171.25	4560.5	0	0	29352.2	1	0.0903102	0.755122	0.00184219	0.0305321	0	0	0	0.00052535	0.00121834	0.00474382	0	0	-0.229853	0.00345146	0.796961	-0.540282	-0.502748
961491	1.9395	17.1594	75.9395	84.1	50.1	14.9257	11710.6	417337	617.568	0	1	0	2674.46	0	0	0	0	18144.4	1	0.0121796	0.434052	0.000642752	0.0188711	0	1.04005e-06	0	0.00278158	0	0	0	0	0.00541796	-0.132947	-0.455522	0.7256	0.661294
961624	2.25018	16.8116	77.7398	84.3	49.2	38.237	23644.6	827948	3277.41	0	0	0	1124.97	0	0	0	0	193016	1	0.0245882	0.860989	0.00340778	0.200718	0	0	0	0.00116987	0	0	0	0	-0.229853	0.00345146	-0.876114	0.220269	0.388614
961624	1.87652	16.0169	75.8611	85	50.5	20.6761	17854.2	759853	4017.29	0	0	0	0	2675.72	1459.56	0	0	146274	1	0.0185667	0.790176	0.00417731	0.152111	0	0	0	0	0.0027825	0.00151781	0	0	-0.229853	0.00345146	0.309562	-0.604439	-0.423961
961624	1.86368	16.6762	75.6858	84.8	50.5	17.8634	22584.1	630867	4885.4	0	0	0	0	1960.17	42.0718	0	0	6552.68	1	0.0234854	0.656043	0.00507995	0.00681418	0	0	0	0	0.00203839	4.37507e-05	0	0	-0.229853	0.00345146	-0.400354	-0.388247	-0.125209
961624	1.7916	16.3666	76.1031	83.4	49.8	12.1838	335500	234848	720.758	0	0	0	0	1454.89	16.9328	0	0	0	1	0.348888	0.244221	0.000749773	0	0	0	0	0	0.00151296	1.76086e-05	0	0	-0.229853	0.00345146	-0.606015	-0.324635	-0.0419104
962025	1.94269	16.1217	76.9853	84.7	49.6	25.1034	9632.45	65790.9	232.765	0	0	0	1364.25	0	0	0	0	4894.33	1	0.0100127	0.0683879	0.000242197	0.00508753	0	0	0	0.0014181	0	0	0	0	-0.229853	0.00345146	-0.811335	0.298099	0.430612
962159	2.26407	16.3629	76.837	85	49.6	27.8922	19394.5	445396	760.579	0	0	0	0	0	0	0	0	5033.64	1	0.0201573	0.462913	0.00079093	0.00523161	0	0	0	0	0	0	0	0	-0.229853	0.00345146	-1.1814	-0.146529	0.190688
962293	2.20524	16.9038	77.5125	85.5	49.8	37.4821	32209.3	657826	2122.74	0	0	0	0	1788.97	76.6296	0	0	6167.72	1	0.0334715	0.683603	0.00220619	0.0064094	0	0	0	0	0.00185907	7.96324e-05	0	0	-0.229853	0.00345146	-0.457489	-0.370469	-0.102417
962560	1.8075	15.9201	76.4165	85.2	50.8	10.4198	14010.5	701510	15139.7	0	0	0	0	5785.39	1816.94	0	0	0	1	0.0145554	0.728796	0.0157289	0	0	0	0	0	0.00601042	0.00188761	0	0	-0.229853	0.00345146	1.63396	-1.01359	-0.962012
962693	1.82446	15.8402	77.033	84.6	50.9	8.09093	42617.7	688396	5393.59	0	0	0	0	931.556	5978.15	0	0	23942.4	1	0.0442692	0.715074	0.00560303	0.0248702	0	0	0	0	0.000967656	0.00620982	0	0	-0.229853	0.00345146	0.992484	-0.804393	-0.737889
962960	1.99863	16.8156	76.9869	87.1	50.7	25.4015	18726.4	546971	666.407	0	0	0	0	754.574	0	0	0	39035.7	1	0.0194467	0.56801	0.000691617	0.0405372	0	0	0	0	0.000783598	0	0	0	-0.229853	0.00345146	-0.886052	-0.237975	0.0713667
963360	1.99729	16.3289	76.7317	85.5	48.8	23.531	16207.5	687058	4334	0	0	0	0	0	0	1664.19	0	118645	1	0.0168239	0.713189	0.00449884	0.123158	0	0	0	0	0	0	0.00172748	0	-0.229853	0.00345146	-0.921644	1.35043	0.0790492
963494	1.7174	16.3781	76.2037	81	50.2	21.7947	11366.2	841094	23086.5	0	0	4	0	2934.07	4340.35	0	0	0	1	0.0117969	0.872963	0.0239618	0	0	0	4.15156e-06	0	0.00304524	0.00450481	0	0	2.06244	-0.867684	1.27882	-0.897222	-0.83975
963627	1.87305	16.1376	75.6662	83.8	50.6	10.2163	10674.1	281043	856.366	0	0	0	0	0	0	0	0	6.87153	1	0.011077	0.291651	0.000888311	7.1309e-06	0	0	0	0	0	0	0	0	-0.229853	0.00345146	-1.1814	-0.146529	0.190688
963760	1.92758	16.5513	76.3795	88.1	50.7	17.706	39725.2	589858	9355.19	0	0	2	572.91	0	3686.02	926.348	0	6321.19	1	0.041219	0.612038	0.00970677	0.00655888	0	0	2.07521e-06	0.000594452	0	0.00382462	0.000961181	0	0.915979	-0.431996	0.232517	0.537142	-0.252013
963893	2.10231	16.8095	76.883	89.7	51.3	22.3338	18395.9	84681.7	449.778	0	0	0	0	365.953	85.84	426.909	0	17988.3	1	0.019085	0.0878538	0.000466857	0.0186622	0	0	0	0	0.000379661	8.90555e-05	0.000442901	0	-0.229853	0.00345146	-0.945759	0.185147	0.0930495
964027	1.70845	16.7771	76.2053	90.2	51.3	18.6869	34667.6	641866	7203.74	1	0	0	0	2261.76	661.316	0	0	41505.8	1	0.0359613	0.665818	0.00747282	0.0430546	1.03732e-06	0	0	0	0.00234616	0.000685994	0	0	1.78821	4.19875	-0.0972405	-0.480523	-0.252872
964027	1.8236	15.464	75.5043	85.9	51.3	12.0907	20461.5	485800	1615.04	0	0	0	0	872.981	0	0	0	0	1	0.021225	0.503928	0.00167527	0	0	0	0	0	0.000905557	0	0	0	-0.229853	0.00345146	-0.840084	-0.252207	0.0527956
964293	2.28811	17.1708	77.548	86.8	51.1	30.4387	18842.4	488245	3666.68	1	0	0	1869.84	0	0	935.134	0	15569.6	1	0.0195401	0.506325	0.00380279	0.0161461	1.03703e-06	0	0	0.00193908	0	0	0.000969761	0	1.78765	4.1976	-0.52956	1.30179	0.456083
964426	1.813	15.72	75.4098	84.6	50.8	8.23436	11573.3	299470	360.867	0	0	0	0	0	0	0	0	26.9686	1	0.0120002	0.310517	0.000374316	2.79634e-05	0	0	0	0	0	0	0	0	-0.229853	0.00345146	-1.1814	-0.146529	0.190688
964825	1.87317	16.6693	76.2395	87.3	51.3	18.7057	23587.9	419459	1643.47	0	0	0	2260.41	1567.43	0	0	0	5361.84	1	0.0244478	0.434751	0.0017029	0.00555732	0	0	0	0.00234282	0.00162457	0	0	0	-0.229853	0.00345146	0.0423081	0.398447	0.339683
964825	1.87845	16.6177	76.2518	87.6	51.2	19.0455	84051.3	579641	2947.64	0	0	0	0	1718.53	0	0	0	602.168	1	0.0871155	0.600774	0.00305548	0.000624122	0	0	0	0	0.00178119	0	0	0	-0.229853	0.00345146	-0.510045	-0.354392	-0.0805395
964825	1.86382	16.8043	76.1174	87.5	51.2	20.2636	59320.4	701838	13006.2	0	0	0	0	3345.19	320.035	0	0	0	1	0.061483	0.727425	0.0134802	0	0	0	0	0	0.00346714	0.000331703	0	0	-0.229853	0.00345146	0.222059	-0.580251	-0.378997
964825	1.84642	15.8052	76.0646	85.9	51	15.2449	10695.1	562245	525.466	0	0	0	0	0	0	68.5066	0	3064.16	1	0.011085	0.582742	0.00054414	0.00317587	0	0	0	0	0	0	7.10041e-05	0	-0.229853	0.00345146	-1.17073	-0.0850005	0.186099
964958	2.60694	17.0942	76.4348	89.7	51.6	70.4626	12674.4	748221	5832.9	0	0	0	856.537	1940.43	43.8036	0	0	0	1	0.0131346	0.775393	0.00604482	0	0	0	0	0.000887642	0.00201089	4.53942e-05	0	0	-0.229853	0.00345146	-0.178601	-0.106873	0.0289489
964958	1.87855	16.4541	76.0103	86.8	51.2	14.2692	23690.2	258598	398.31	0	0	0	2242	227.731	0	0	0	156.146	1	0.0245505	0.267989	0.000412453	0.000161816	0	0	0	0.00232341	0.000236001	0	0	0	-0.229853	0.00345146	-0.486132	0.554408	0.547842
965490	2.58566	16.9895	76.064	86.8	50.4	98.5213	33410.8	398097	6012.12	0	0	0	881.812	0	1067.19	0	0	19359.7	1	0.034605	0.412326	0.00622689	0.0200517	0	0	0	0.000913331	0	0.00110534	0	0	-0.229853	0.00345146	-0.621032	0.0428364	0.206154
968141	2.65931	16.4622	77.0469	92.4	53.5	58.1017	11313.5	908241	40622.5	0	0	0	1887.94	3514.53	5576.76	0	0	0	1	0.0116858	0.938128	0.0419598	0	0	0	0	0.00195006	0.00363018	0.00576027	0	0	-0.229853	0.00345146	2.37395	-0.464238	-0.756841
968273	2.44491	16.3299	77.2106	93.2	54	54.2342	16117.5	729017	12164.1	0	0	0	913.594	675.826	6924.4	0	0	1844.58	1	0.0166456	0.752904	0.0125626	0.00190502	0	0	0	0.000943529	0.00069797	0.00715129	0	0	-0.229853	0.00345146	1.41134	-0.559707	-0.655632
970254	2.58425	15.9374	77.2488	93.2	54.5	44.421	24043.5	592848	1291.86	0	0	0	0	586.821	2661.48	0	0	146092	1	0.0247806	0.611024	0.00133161	0.150571	0	0	0	0	0.000604812	0.00274307	0	0	-0.229853	0.00345146	-0.154277	-0.457827	-0.246502
970517	2.20052	16.046	77.2448	89	52.4	29.6262	23077.7	558219	546.598	0	0	0	0	0	6112.25	0	0	0	1	0.0237788	0.575177	0.000563617	0	0	0	0	0	0	0.00629793	0	0	-0.229853	0.00345146	0.653426	-0.6992	-0.601625
935683	3.08272	18.5953	77.0216	56.2	27.5	887.954	25633.6	741133	18584.6	0	0	0	0	3025.42	861.667	0	0	0	1	0.0273956	0.792078	0.0198625	0	0	0	0	0	0.00323338	0.000920896	0	0	-0.229853	0.00345146	0.305605	-0.604675	-0.417524
937353	2.4241	17.7658	78.2295	57.9	28.4	1089.18	91156.8	273127	2493.41	0	0	0	1072.5	299.052	1433.68	0	0	525.02	1	0.0972492	0.291381	0.00265962	0.000560109	0	0	0	0.00114418	0.000319039	0.0015295	0	0	-0.229853	0.00345146	-0.316963	0.0407632	0.143268
939849	2.24984	17.6206	78.8493	63	31.4	665.524	75208.1	132018	189.395	0	0	0	949.939	0	0	996.507	0	14476.3	1	0.0800214	0.140467	0.000201096	0.0154028	0	0	0	0.00101074	0	0	0.00106028	0	-0.229853	0.00345146	-0.758208	1.08917	0.29317
940679	2.31052	17.6256	78.3587	63.5	31.3	598.971	24455.7	421497	2660.51	0	0	0	1103.41	1606.24	0	192.272	0	10385.6	1	0.0259979	0.448077	0.00282881	0.0110406	0	0	0	0.00117299	0.00170753	0	0.000204397	0	-0.229853	0.00345146	-0.200968	0.199101	0.115921
944814	2.11237	16.6955	79.6097	64.5	31.5	862.16	139722	234819	1138.19	0	1	0	5453.13	0	0	0	0	2384.55	1	0.147884	0.248535	0.00120447	0.00252383	0	1.05841e-06	0	0.00577164	0	0	0	0	0.00957054	-0.135355	0.324767	1.6631	1.16717
946461	2.43285	17.6843	78.6468	68.5	33	957.882	54895.5	260013	211.831	0	0	0	0	0	60.789	5556.09	0	561.665	1	0.0580008	0.274722	0.000223992	0.000593438	0	0	0	0	0	6.42277e-05	0.00587039	0	-0.229853	0.00345146	-0.279969	4.93484	-0.196767
1.0144e+06	2.50204	15.5807	64.4438	90.4	51.8	104.852	16334.9	377114	2379.66	0	0	0	0	1448.33	590.236	0	0	46870.8	1	0.016103	0.371762	0.00234622	0.0462056	0	0	0	0	0.00142778	0.000581859	0	0	-0.229853	0.00345146	-0.473732	-0.364211	-0.0999257
1.01476e+06	2.4359	15.8725	62.9166	92.7	54	124.701	12279.4	54095.7	258.328	0	0	0	1133.41	0	0	0	0	0	1	0.0121008	0.0533088	0.000254247	0	0	0	0	0.00111693	0	0	0	0	-0.229853	0.00345146	-0.88993	0.203669	0.379657
1.01488e+06	2.49258	15.6269	64.3522	91.3	51.6	103.902	153479	679725	3517.83	0	0	0	0	4719.01	421.925	0	0	195942	1	0.151229	0.669758	0.00346641	0.193069	0	0	0	0	0.00464981	0.000415738	0	0	-0.229853	0.00345146	0.69231	-0.725642	-0.569658
1.015e+06	2.48202	15.6504	64.4205	91.1	51.9	108.21	376381	337208	3298.81	0	0	0	0	4056.25	2391.41	0	0	11652.2	1	0.370817	0.332223	0.00325024	0.01148	0	0	0	0	0.0039963	0.00235606	0	0	-0.229853	0.00345146	1.01128	-0.819648	-0.714248
1.015e+06	2.48317	15.6587	64.4518	91.2	51.9	107.488	232630	518100	6719.57	0	0	0	10.079	4056.28	3370.52	0	0	2154.82	1	0.229192	0.510441	0.00662067	0.00212297	0	0	0	9.93003e-06	0.00399633	0.0033207	0	0	-0.229853	0.00345146	1.29492	-0.90119	-0.833929
1.015e+06	2.49106	15.6594	64.4034	91.1	51.6	111.777	11111.4	864709	9467.12	0	0	0	202.438	3747.98	1507.91	0	0	271012	1	0.0109471	0.851928	0.00932707	0.267006	0	0	0	0.000199445	0.00369258	0.00148562	0	0	-0.229853	0.00345146	0.695258	-0.645286	-0.52475
1.01512e+06	2.48339	15.5611	64.5616	91.6	51.6	111.035	39634.4	868513	11869.7	0	0	0	3181.4	5228.11	898.833	0	0	226755	1	0.0390439	0.855574	0.0116932	0.223377	0	0	0	0.003134	0.00515022	0.000885442	0	0	-0.229853	0.00345146	1.83561	0.15737	-0.174717
1.01524e+06	2.46157	15.8494	63.9453	92.5	52.9	143.62	19721.1	894026	18754.4	0	0	0	0	3275.04	3767.62	1806.26	0	63258.9	1	0.019425	0.880601	0.0184724	0.062309	0	0	0	0	0.00322586	0.00371105	0.00177914	0	-0.229853	0.00345146	1.38318	0.693076	-0.882373
1.01524e+06	2.46682	15.6664	64.2645	90.9	52.2	127.085	16946.9	117083	411.543	0	0	0	1257.91	0	0	917.949	0	22823	1	0.0166924	0.115325	0.000405813	0.0224803	0	0	0	0.00123902	0	0	0.000904165	0	-0.229853	0.00345146	-0.72211	1.02546	0.341882
1.01537e+06	2.55649	15.449	65.0985	88.9	51.3	89.4949	22853.6	617047	11428.7	0	0	0	0	7640.72	3358.06	0	0	0	1	0.0225078	0.607709	0.011256	0	0	0	0	0	0.00752509	0.00330724	0	0	-0.229853	0.00345146	2.61846	-1.31493	-1.37125
1.01549e+06	2.41475	15.5889	64.3708	91.3	51.8	131.375	109664	184871	329.498	0	0	0	0	0	0	0	0	11198.2	1	0.107991	0.182052	0.000323983	0.0110274	0	0	0	0	0	0	0	0	-0.229853	0.00345146	-1.1814	-0.146529	0.190688
1.01597e+06	2.41929	15.5382	64.5392	91.3	51.5	138.259	42301.4	206851	242.171	0	0	0	2539.79	1811.81	5857.75	0	0	4283.52	1	0.0416365	0.2036	0.000238196	0.00421618	0	0	0	0.00249987	0.00178333	0.00576568	0	0	-0.229853	0.00345146	1.82289	-0.0768025	-0.383275
1.01814e+06	2.62928	15.734	64.4992	89	52.1	124.224	227495	333581	5442.78	0	0	0	0	2459.27	1448.77	0	0	5204.25	1	0.223442	0.327638	0.00534604	0.00511154	0	0	0	0	0.00241546	0.00142296	0	0	-0.229853	0.00345146	0.143588	-0.553283	-0.356139
1.01826e+06	2.62897	15.7104	64.5242	88.5	52.1	125.013	87024	132076	91.117	0	0	0	0	2582.86	251.357	0	0	12304.4	1	0.0854636	0.129708	8.93684e-05	0.0120838	0	0	0	0	0.00253655	0.00024685	0	0	-0.229853	0.00345146	-0.153419	-0.464205	-0.226616
1.01838e+06	2.59233	15.7538	64.3794	88.7	52.2	148.768	32583.5	372456	1184.89	0	0	0	0	52.3738	0	0	0	0	1	0.0319954	0.365735	0.00116362	0	0	0	0	0	5.14287e-05	0	0	0	-0.229853	0.00345146	-1.16202	-0.152531	0.182857
1.01838e+06	2.59454	15.6821	64.4412	88.4	52.2	135.118	159353	41828.8	232.291	0	0	0	0	1960.76	0	0	0	566.211	1	0.156477	0.041074	0.000227813	0.000555993	0	0	0	0	0.00192538	0	0	0	-0.229853	0.00345146	-0.455696	-0.371219	-0.102496
1.0185e+06	2.60318	15.6971	64.4611	88.4	52.2	141.37	39454.4	66336.3	264.349	0	0	0	0	2294.17	0	0	0	3583.12	1	0.0387378	0.0651315	0.000259205	0.00351804	0	0	0	0	0.0022525	0	0	0	-0.229853	0.00345146	-0.332399	-0.409394	-0.152308
1.01874e+06	2.59392	15.5898	63.7462	88.2	52.1	121.683	66820	113665	220.84	0	0	0	0	909.254	1135.71	0	0	354.922	1	0.0655909	0.111574	0.000216935	0.000348394	0	0	0	0	0.00089253	0.00111482	0	0	-0.229853	0.00345146	-0.520204	-0.348517	-0.0854711
1.01886e+06	2.52229	15.687	63.8203	88.1	52.1	144.187	12090.9	222644	2067.71	0	0	0	1952.28	802.574	4346.54	0	0	0	1	0.0118671	0.218524	0.00202972	0	0	0	0	0.00191615	0.00078772	0.00426609	0	0	-0.229853	0.00345146	0.858417	-0.0120378	-0.141771
1.01886e+06	2.57517	15.6098	63.754	87.9	52	142.17	10712.7	88648.9	600.353	0	0	0	159.2	245.137	409.56	0	0	9681.58	1	0.0105144	0.0870081	0.000588895	0.00950239	0	0	0	0.000156253	0.0002406	0.00040198	0	0	-0.229853	0.00345146	-0.93283	-0.160891	0.129916
1.01934e+06	2.47029	15.3698	62.8431	88	52.1	126.422	130908	132076	550.955	0	0	0	0	589.55	0	0	0	492.705	1	0.128424	0.129571	0.000540547	0.000483359	0	0	0	0	0.000578366	0	0	0	-0.229853	0.00345146	-0.963408	-0.214024	0.102618
1.02018e+06	2.48838	11.6089	62.7127	85.6	50.1	291.812	11195.7	443243	1314.72	0	1	0	928.659	0	0	999.826	0	168859	1	0.0109743	0.434478	0.00128899	0.165519	0	9.80224e-07	0	0.000910293	0	0	0.000980053	0	-0.00811583	-0.125101	-0.796484	0.988151	0.281362
1.01476e+06	2.50512	15.5353	65.7544	91.1	54	69.5765	14704.8	320291	1441.38	0	0	0	0	2187.97	2506.38	0	0	9598.51	1	0.0144909	0.315632	0.00142004	0.00945889	0	0	0	0	0.00215615	0.00246993	0	0	-0.229853	0.00345146	0.350869	-0.614896	-0.448366
1.01549e+06	2.63911	15.1033	66.2085	92.3	54.8	72.8311	16403.9	482154	1305.52	0	0	0	0	1947.08	336.954	2716.08	0	132283	1	0.0161538	0.474801	0.00128608	0.130265	0	0	0	0	0.00191739	0.000331815	0.00267466	0	-0.229853	0.00345146	0.0401477	1.91833	-0.315874
1.01549e+06	2.34914	15.876	63.5179	92.3	53.5	258.443	13032.6	242743	672.502	0	0	0	0	0	0	0	0	4806.92	1	0.0128338	0.239041	0.000662737	0.00473361	0	0	0	0	0	0	0	0	-0.229853	0.00345146	-1.1814	-0.146529	0.190688
1.01597e+06	2.32513	13.3014	62.1869	91.9	53.2	167.138	49889.3	280984	820.129	0	0	0	0	2227.71	0	0	0	53243.6	1	0.0491052	0.276567	0.000807111	0.0524067	0	0	0	0	0.00219269	0	0	0	-0.229853	0.00345146	-0.354942	-0.402414	-0.143201
1.01621e+06	2.5017	12.4895	63.0257	92	51.4	212.621	100346	261220	144.313	0	0	0	0	698.775	0	0	0	88501.5	1	0.0987449	0.257053	0.000141703	0.0870897	0	0	0	0	0.000687628	0	0	0	-0.229853	0.00345146	-0.922225	-0.226775	0.0859805
1.01621e+06	2.3761	13.2888	63.4008	91.7	52.5	156.686	66263.1	525902	3605.4	0	0	0	803.353	0	0	1181.7	0	8997.04	1	0.0652061	0.517512	0.00354749	0.00885352	0	0	0	0.000790538	0	0	0.00116284	0	-0.229853	0.00345146	-0.800249	1.109	0.249288
1.01621e+06	2.34721	13.9385	63.4791	91.7	53.1	127.697	14547.6	411193	1182.22	0	0	2	2592.43	0	0	5436.57	0	26795.3	1	0.0143156	0.404633	0.00116314	0.0263679	0	0	1.9681e-06	0.00255107	0	0	0.00534984	0	0.856837	-0.40952	0.288773	5.28925	0.276561
1.01645e+06	2.50202	12.1055	63.1651	92.9	51.3	169.379	84725.5	754964	6165.81	0	0	0	2259.82	1815.53	0	1198.32	0	249600	1	0.0833541	0.742744	0.0060662	0.24556	0	0	0	0.00222324	0.00178614	0	0.00117893	0	-0.229853	0.00345146	0.249275	1.3637	0.21866
1.01645e+06	2.43026	12.9079	62.9672	94.5	52.1	161.431	27988.5	855521	8149.26	0	0	0	0	2673.2	2136.03	17109.2	0	31776.9	1	0.0275355	0.841673	0.0080171	0.0312625	0	0	0	0	0.00262993	0.00210145	0.0168323	0	-0.229853	0.00345146	2.95315	13.9482	-1.56194
1.01657e+06	2.59708	11.4368	62.3752	91.7	51.3	178.928	44226	685350	1770.3	0	1	0	7381.41	0	784.668	0	0	218005	1	0.043505	0.674177	0.00174114	0.214451	0	9.83697e-07	0	0.00726108	0	0.000771875	0	0	-0.00733001	-0.125556	0.938328	2.06236	1.32206
1.01657e+06	2.38979	12.6229	62.7333	91.7	53.1	136.766	17054.9	903490	22812.9	0	0	2	2025.39	3735.94	4894.46	0	0	39917.6	1	0.0167768	0.88876	0.0224411	0.0392668	0	0	1.96739e-06	0.00199237	0.00367503	0.00481467	0	0	0.856451	-0.409373	2.12641	-0.373227	-0.637551
1.01669e+06	2.48653	12.3382	62.8209	95.4	52	167.208	14652.3	767156	5055.97	0	0	0	1234.71	1570.34	10927.3	0	0	452198	1	0.0144118	0.75456	0.00497298	0.444774	0	0	0	0.00121444	0.00154456	0.0107478	0	0	-0.229853	0.00345146	2.84895	-0.889177	-1.19118
1.01669e+06	2.46906	12.1253	62.972	93.1	51.3	158.953	20740.9	937275	27209.7	0	2	10	3439.95	5813.88	8255.58	0	0	9176.8	1	0.0204003	0.921886	0.0267632	0.00902612	0	1.96716e-06	9.83581e-06	0.00338347	0.00571842	0.00812003	0	0	5.64601	-2.31841	4.2226	-0.465585	-1.12918
1.01669e+06	2.44132	12.5744	62.5833	93.4	51.3	138.572	15857.4	895447	21029.6	0	2	1	7723.79	497.393	18527.2	0	0	6518.89	1	0.015597	0.880744	0.0206847	0.00641186	0	1.96716e-06	9.83581e-07	0.00759697	0.000489226	0.018223	0	0	0.758227	-0.460922	6.29458	0.579167	-0.891056
1.01669e+06	2.43663	12.5241	62.5912	93.5	51.4	134.829	20489.8	608488	10540.9	0	0	0	692.198	2844.41	4863.23	0	0	3514.67	1	0.0201534	0.598497	0.0103679	0.00345696	0	0	0	0.000680832	0.00279771	0.00478338	0	0	-0.229853	0.00345146	1.44435	-0.679315	-0.721916
1.01669e+06	2.41095	12.418	62.7099	91.9	52.6	127.646	81836.7	393557	6727.39	0	0	0	0	2175.3	771.941	0	0	9378.45	1	0.080493	0.387095	0.00661655	0.00922446	0	0	0	0	0.00213959	0.000759266	0	0	-0.229853	0.00345146	-0.153754	-0.462846	-0.230634
1.01669e+06	2.37985	12.9792	62.7357	91	52.8	129.628	18892.4	416380	769.409	0	0	0	2275.85	1164.93	262.508	0	0	38671.2	1	0.0185822	0.409543	0.000756374	0.0380362	0	0	0	0.00223848	0.0011458	0.000258198	0	0	-0.229853	0.00345146	-0.090155	0.398947	0.362451
1.01681e+06	2.54438	11.3561	62.4023	92	50.9	203.061	198763	304354	1415.1	0	6	0	1148.57	1279.38	2181.18	0	0	368.912	1	0.195476	0.299321	0.0013916	0.000362812	0	5.90079e-06	0	0.00112958	0.00125822	0.00214511	0	0	1.10497	-0.770413	0.212571	-0.127441	-0.0796638
1.01681e+06	2.42328	12.4566	62.5054	90.9	52.3	133.564	47525.7	405428	1404.82	0	0	0	0	0	0	0	0	116158	1	0.0467398	0.398724	0.00138177	0.114237	0	0	0	0	0	0	0	0	-0.229853	0.00345146	-1.1814	-0.146529	0.190688
1.01693e+06	2.52777	11.3236	62.3962	90.1	50.6	240.507	13535.2	445537	655.932	0	0	0	1062.75	0	89.8158	0	0	87520.2	1	0.0133098	0.438118	0.000645076	0.0860628	0	0	0	0.00104506	0	8.83202e-05	0	0	-0.229853	0.00345146	-0.882954	0.173385	0.356387
1.01693e+06	2.40624	12.7223	62.6898	90.2	52.1	133.219	21270	421107	2022.52	0	2	0	2266.11	905.446	0	830.937	0	103088	1	0.0209158	0.414095	0.00198931	0.101372	0	1.9667e-06	0	0.00222837	0.000890368	0	0.0008171	0	0.215034	-0.254473	-0.141426	1.15631	0.379314
1.01718e+06	2.42581	12.8039	62.3877	89.7	51.3	135.072	19572	401526	1100.19	0	2	0	1282.64	3562.2	1019.74	0	0	35379.2	1	0.0192415	0.394746	0.00108143	0.0347818	0	1.96623e-06	0	0.00126098	0.00350206	0.00100252	0	0	0.214929	-0.254412	0.75972	-0.247826	-0.255364
1.01742e+06	2.4165	13.1613	62.3624	89.1	51.4	127.743	19122	64504.3	38.937	0	0	0	298.279	1716.65	0	0	0	0	1	0.0187947	0.0634001	3.83324e-05	0	0	0	0	0.000293173	0.00168727	0	0	0	-0.229853	0.00345146	-0.468937	-0.251512	-0.0166376
1.01778e+06	2.52822	12.6463	62.2106	87.5	49.9	160.386	71150.2	555323	921.341	0	0	0	0	1005.38	829.668	825.014	0	239278	1	0.0699075	0.545623	0.000904914	0.235099	0	0	0	0	0.000987824	0.000815177	0.000810604	0	-0.229853	0.00345146	-0.449694	0.369089	-0.114671
1.0191e+06	2.56516	13.4152	61.3369	87.5	50.4	173.806	77429.5	446251	572.946	0	0	0	2264.8	1805.45	0	0	0	59881.3	1	0.0759784	0.437889	0.000562262	0.0587592	0	0	0	0.00222236	0.00177161	0	0	0	-0.229853	0.00345146	0.066294	0.343519	0.296912
1.0197e+06	2.6341	12.8305	61.3401	87.2	50.3	219.286	17217.3	960923	26238.8	0	0	0	0	4574.73	0	0	0	0	1	0.0168847	0.942362	0.0257322	0	0	0	0	0	0.00448637	0	0	0	-0.229853	0.00345146	0.509584	-0.670085	-0.492468
1.0197e+06	2.62431	13.2657	61.2367	87.2	50.3	193.499	24915.7	859443	12529.9	0	0	0	3034.79	2566.58	345.106	0	0	1162.69	1	0.0244344	0.842842	0.012288	0.00114023	0	0	0	0.00297617	0.002517	0.00033844	0	0	-0.229853	0.00345146	0.64256	0.463183	0.268367
1.02256e+06	2.56005	11.8857	62.916	86.2	50.1	228.807	39111.9	729637	7170.33	0	0	0	594.302	2136.98	957.863	0	0	842.306	1	0.0382489	0.713539	0.0070118	0.000823722	0	0	0	0.00058119	0.00208983	0.000936729	0	0	-0.229853	0.00345146	0.0308617	-0.290388	-0.147054
1.0228e+06	2.58442	11.8643	63.1458	86.4	50	215.014	16011	927950	23376.9	0	0	0	0	2600.05	865.887	0	0	0	1	0.0156541	0.907265	0.0228559	0	0	0	0	0	0.00254209	0.000846586	0	0	-0.229853	0.00345146	0.0233953	-0.517481	-0.30291
1.02375e+06	2.65356	10.6003	63.0322	81.7	48.2	340.026	18033.6	151296	483.598	0	0	0	0	0	0	0	0	28804.4	1	0.0176152	0.147786	0.000472772	0.0281362	0	0	0	0	0	0	0	0	-0.229853	0.00345146	-1.1814	-0.146529	0.190688
1.02517e+06	3.03434	10.1706	61.8533	85.7	51.5	113.331	64745.1	690716	11611.2	0	0	0	0	3966.98	0	0	0	285.884	1	0.0631554	0.673757	0.0113259	0.000278865	0	0	0	0	0.00386957	0	0	0	-0.229853	0.00345146	0.277103	-0.598105	-0.398546
1.02541e+06	3.02402	10.3188	61.7426	85.1	51.5	103.334	74629	287215	1563.65	0	0	0	1130.27	0	0	0	0	48366.6	1	0.0727798	0.280099	0.00152525	0.0471681	0	0	0	0.00110226	0	0	0	0	-0.229853	0.00345146	-0.893757	0.199072	0.377176
1.02553e+06	2.87824	10.8604	62.4957	83.4	49.5	220.639	12668.6	614623	2894.19	0	0	0	0	0	0	0	0	3057.44	1	0.0123532	0.599324	0.00282196	0.00298134	0	0	0	0	0	0	0	0	-0.229853	0.00345146	-1.1814	-0.146529	0.190688
1.02671e+06	2.99762	10.9331	61.7887	84.7	50.7	131.723	35633	140119	488.696	0	0	0	0	275.266	0	0	0	58.7832	1	0.0347061	0.136474	0.00047628	5.72541e-05	0	0	0	0	0.000268105	0	0	0	-0.229853	0.00345146	-1.08035	-0.177817	0.149863
1.02706e+06	3.01884	10.6732	60.6985	83.7	51.5	111.886	16436.1	480473	4539.85	0	1	3	0	1397.06	0	1148.01	0	32394.3	1	0.0160031	0.467814	0.00442038	0.0315408	0	9.73652e-07	2.92096e-06	0	0.00136025	0	0.00111776	0	1.60321	-0.737153	-0.500627	0.663331	-0.0886772
1.02753e+06	2.87366	10.5981	60.7869	83.5	52.5	119.505	11355.5	353363	7073.35	0	0	11	1997.52	2351.62	2215.9	0	0	0	1	0.0110513	0.343895	0.00688349	0	0	0	1.07053e-05	0.001944	0.00228861	0.00215653	0	0	5.6811	-2.24287	0.816799	0.00666521	-0.10021
1.02788e+06	2.78007	11.0835	62.1146	82.4	49.8	129.016	10980.3	880549	16683.7	0	0	0	958.136	2113.76	0	0	0	3489.11	1	0.0106824	0.856662	0.0162314	0.00339446	0	0	0	0.000932144	0.00205642	0	0	0	-0.229853	0.00345146	-0.163051	-0.0942497	0.0352556
1.028e+06	2.77901	11.0889	60.5833	84.4	51.9	113.179	13658.3	148892	865.995	0	0	3	4.28765	1032.82	0	0	0	4941.3	1	0.0132862	0.144836	0.000842411	0.0048067	0	0	2.91828e-06	4.17086e-06	0.00100468	0	0	0	1.38149	-0.608901	-0.801633	-0.262468	0.0384068
1.02824e+06	2.75302	10.9009	60.663	83.7	51.7	98.6715	17539.3	432463	1609.28	0	0	1	0	0	4627.65	0	0	106.048	1	0.0170577	0.420587	0.00156481	0.000103136	0	0	9.72538e-07	0	0	0.00450057	0	0	0.307138	-0.200619	0.129787	-0.541474	-0.375508
1.02835e+06	2.72461	10.8774	60.725	83.6	51.4	93.0107	13717.2	96353.3	683.1	0	0	0	0	947.839	692.456	0	0	4407.17	1	0.013339	0.0936966	0.000664168	0.00428565	0	0	0	0	0.000921705	0.000673363	0	0	-0.229853	0.00345146	-0.637821	-0.313182	-0.034376
1.02847e+06	2.69014	10.7868	60.0027	86.4	51.7	86.6378	31286.8	370975	879.123	0	0	0	847.382	0	859.499	0	0	7871.84	1	0.0304207	0.360705	0.000854666	0.00765392	0	0	0	0.000823923	0	0.000835705	0	0	-0.229853	0.00345146	-0.722919	0.0384651	0.224949
1.02847e+06	2.68422	10.8206	60.5882	86.4	51.7	83.4377	27126.1	147760	554.775	0	0	0	2104.28	0	498.603	0	0	11119.7	1	0.0263751	0.14367	0.000539636	0.0108119	0	0	0	0.00204603	0	0.0004848	0	0	-0.229853	0.00345146	-0.50623	0.452435	0.475859
1.02976e+06	2.58736	11.5694	60.2492	84.1	51.2	90.8639	12704.9	321263	1522.63	0	0	0	1717.47	0	0	0	0	23696.5	1	0.0123377	0.311978	0.00147898	0.0230116	0	0	0	0.00166783	0	0	0	0	-0.229853	0.00345146	-0.746165	0.3764	0.472864
998265	2.3167	15.5588	72.0452	83.2	47.2	301.981	82510.4	565051	2977.27	0	0	0	0	956.241	13327.8	0	0	31079.2	1	0.0826538	0.566033	0.00298217	0.0311332	0	0	0	0	0.000957903	0.013351	0	0	-0.229853	0.00345146	3.0693	-1.42992	-1.6348
998265	2.3098	15.5587	71.9177	83.8	47.5	303.722	39680.3	679511	7264.59	0	0	0	2286.27	2716.77	10422.6	0	0	13895.4	1	0.0397492	0.680692	0.00727763	0.0139196	0	0	0	0.00229025	0.00272149	0.0104407	0	0	-0.229853	0.00345146	3.48381	-0.662261	-1.14974
998891	2.36384	15.9966	69.767	104.5	59.5	71.1356	19427.5	390760	2198.55	0	0	0	411.834	889.643	59.1151	0	0	35145.4	1	0.0194491	0.391194	0.00220144	0.0351844	0	0	0	0.000412291	0.000890631	5.91808e-05	0	0	-0.229853	0.00345146	-0.720876	-0.12639	0.117377
999016	2.35674	15.9476	70.023	105.2	60.1	75.9664	10719.2	843737	29390.4	0	0	0	1878.31	3583.02	2690.02	0	0	4447.59	1	0.0107298	0.844569	0.029419	0.00445197	0	0	0	0.00188016	0.00358655	0.00269267	0	0	-0.229853	0.00345146	1.44556	-0.211867	-0.376102
999016	2.36678	15.999	69.7298	105	59.5	70.0347	88428.9	682192	2820.9	0	0	0	2094.28	525.601	0	0	0	10432.5	1	0.088516	0.682864	0.00282378	0.0104428	0	0	0	0.00209634	0.000526119	0	0	0	-0.229853	0.00345146	-0.436038	0.449357	0.465248
999266	2.34702	15.4871	71.833	85.8	48.4	296.711	24599.2	386812	349.789	0	0	0	3198.52	444.749	2245.61	0	0	17590.2	1	0.0246172	0.387096	0.000350257	0.0176032	0	0	0	0.00320087	0.000445076	0.00224726	0	0	-0.229853	0.00345146	0.476369	0.607919	0.381742
999266	2.3508	15.8663	70.3692	105.7	60.5	80.118	19379.9	855513	17466.7	0	0	0	1771.42	3862.04	8267.58	0	0	0	1	0.0193941	0.856141	0.0174798	0	0	0	0	0.00177272	0.00386488	0.00827366	0	0	-0.229853	0.00345146	3.14838	-0.767792	-1.13878
999266	2.35335	15.8842	70.2974	105.5	60.2	77.6806	25461.3	855095	19208.4	0	0	0	1497.16	5069.45	6387.47	0	0	9095.6	1	0.0254801	0.855723	0.0192221	0.00910229	0	0	0	0.00149826	0.00507318	0.00639216	0	0	-0.229853	0.00345146	2.98403	-0.829744	-1.13251
999266	2.35699	15.9204	70.1607	105.8	60	73.384	11697.5	870431	19008.7	0	0	0	0	4249.01	19528.9	0	0	752.497	1	0.0117061	0.871071	0.019023	0.00075305	0	0	0	0	0.00425213	0.0195433	0	0	-0.229853	0.00345146	6.115	-2.35776	-2.91545
999266	2.36214	15.9328	69.9904	105	59.4	65.626	23635.4	613535	9204.45	0	0	0	2260.43	5083.59	2488.6	0	0	6909.84	1	0.0236528	0.613986	0.00921076	0.00691492	0	0	0	0.00226209	0.00508732	0.00249043	0	0	-0.229853	0.00345146	2.05197	-0.24951	-0.514571
999266	2.36775	15.9902	69.8175	103.9	59.8	64.7417	32468.9	632389	3258.05	0	0	0	1779.97	3519.81	0	0	0	24481.2	1	0.0324928	0.632853	0.00326039	0.0244992	0	0	0	0.00178128	0.00352239	0	0	0	-0.229853	0.00345146	0.611088	0.000908034	-0.0443111
999390	2.37544	15.5697	71.0105	84.6	48.1	308.894	37572.7	585672	10006.8	0	0	0	3411.74	989.737	1455.15	0	0	1553.1	1	0.0375957	0.58603	0.0100131	0.00155405	0	0	0	0.00341383	0.00099034	0.00145604	0	0	-0.229853	0.00345146	0.506947	0.680489	0.434282
999390	2.35077	15.8017	70.3829	105.6	60.5	75.96	20484.6	864599	15426.7	0	0	0	274.319	5217.17	4678.4	0	0	36287.1	1	0.0204971	0.865126	0.0154364	0.0363093	0	0	0	0.000274487	0.00522035	0.00468125	0	0	-0.229853	0.00345146	2.22169	-1.08048	-1.14672
999515	2.3738	15.5454	71.5542	85.7	48.4	299.495	67483.8	852967	22704.6	0	0	0	1922	5648.22	7091.82	0	0	924.857	1	0.0675165	0.853381	0.022716	0.000925306	0	0	0	0.00192293	0.00565096	0.00709526	0	0	-0.229853	0.00345146	3.51747	-0.825718	-1.23709
999515	2.36949	15.5326	71.5562	85.5	48.3	309.066	36789.9	748535	16206.6	0	0	0	444.266	3335.13	5268.53	0	0	0	1	0.0368077	0.748898	0.0162149	0	0	0	0	0.000444482	0.00333675	0.00527109	0	0	-0.229853	0.00345146	1.72794	-0.859124	-0.905341
999765	2.40292	15.4773	71.4868	85.1	48.4	312.856	26504.9	873495	25021.1	0	0	0	2448.54	4041.71	3941.86	0	0	1606.41	1	0.0265111	0.8737	0.0250269	0.00160679	0	0	0	0.00244911	0.00404266	0.00394279	0	0	-0.229853	0.00345146	2.13015	-0.196411	-0.506569
999765	2.39231	15.4668	71.4488	85.9	48.6	317.011	198574	561601	14454.5	0	0	0	1584.33	4190.85	2631.59	0	0	9173.96	1	0.198621	0.561733	0.0144574	0.00917612	0	0	0	0.0015847	0.00419183	0.00263221	0	0	-0.229853	0.00345146	1.57898	-0.369836	-0.510653
999765	2.3482	15.7475	70.7122	105.1	60.4	70.9053	13489.1	683771	10246	0	0	0	0	6525.77	103.525	0	0	138650	1	0.0134923	0.683932	0.0102484	0.138683	0	0	0	0	0.0065273	0.00010355	0	0	-0.229853	0.00345146	1.30901	-0.917347	-0.816275
999765	2.35884	15.7766	70.521	104.5	59.7	68.416	13056.7	667100	15433.2	0	0	0	0	5548.64	0	0	0	699.089	1	0.0130597	0.667257	0.0154366	0.000699254	0	0	0	0	0.00554994	0	0	0	-0.229853	0.00345146	0.910462	-0.794203	-0.654422
999890	2.34882	15.742	70.7726	104.1	60.1	70.5667	13178.2	582047	1250.65	0	0	0	2243.77	4417.18	478.003	76.6159	0	77219.1	1	0.0131796	0.582112	0.00125114	0.0772277	0	0	0	0.00224402	0.00441767	0.000478056	7.66243e-05	0	-0.229853	0.00345146	1.22009	0.065964	-0.167442
1.00001e+06	2.42056	15.5415	71.166	84.5	48.1	318.703	11107.5	420933	1352.88	0	0	0	2640.21	650.002	3865.55	0	0	42039.7	1	0.0111074	0.420927	0.00135298	0.0420391	0	0	0	0.00264017	0.000649992	0.00386549	0	0	-0.229853	0.00345146	0.878738	0.266199	0.0520947
1.00001e+06	2.41317	15.5186	71.4939	85.2	48.4	310.161	31954.8	516653	4040.71	0	0	0	0	3387.54	1839.75	0	0	451.151	1	0.0319543	0.516646	0.00404094	0.000451145	0	0	0	0	0.00338749	0.00183972	0	0	-0.229853	0.00345146	0.631381	-0.70329	-0.556584
1.00001e+06	2.3534	15.7234	70.7495	103.4	59.8	66.842	205468	276761	220.01	0	0	0	4631.12	533.167	12.0436	0	0	43509.8	1	0.205465	0.276757	0.000219997	0.0435091	0	0	0	0.00463105	0.00053316	1.20435e-05	0	0	-0.229853	0.00345146	0.231582	1.2422	0.891499
1.00026e+06	2.34944	15.7084	70.8977	102.4	59.6	78.4491	20147.5	435313	1025.72	0	0	0	2278.62	736.39	1294.48	1143.98	0	131190	1	0.0201422	0.435198	0.00102573	0.131155	0	0	0	0.00227802	0.000736196	0.00129413	0.00114368	0	-0.229853	0.00345146	0.239558	1.35929	0.227276
1.00039e+06	2.35523	15.6982	70.9045	102.2	59.5	75.8866	10433.8	291659	894.576	0	0	0	0	2655.68	4030.53	0	0	1394.1	1	0.0104297	0.291545	0.000894652	0.00139356	0	0	0	0	0.00265465	0.00402897	0	0	-0.229853	0.00345146	0.992973	-0.809885	-0.720411
1.00039e+06	2.3527	15.7227	70.7679	101.9	59.5	69.589	17126	473820	586.454	0	0	0	2260.36	0	526.47	0	0	3268.16	1	0.0171194	0.473636	0.000585772	0.00326689	0	0	0	0.00225948	0	0.000526266	0	0	-0.229853	0.00345146	-0.438448	0.515721	0.506755
1.00039e+06	2.35744	15.7788	70.6619	101.8	59.6	65.7343	33721	296229	288.195	0	0	0	0	3147.82	3696.86	0	0	22152	1	0.0337079	0.296114	0.000287888	0.0221434	0	0	0	0	0.00314659	0.00369543	0	0	-0.229853	0.00345146	1.08122	-0.838024	-0.753359
1.00051e+06	2.36186	15.714	70.6466	101.2	59.4	62.4139	16347.5	158962	139.102	2	0	0	2303.2	0	3267.94	0	0	4308.12	1	0.0163391	0.15888	0.000138929	0.00430591	1.99897e-06	0	0	0.00230201	0	0.00326626	0	0	3.65908	8.08807	0.37092	0.288611	0.169245
1.00584e+06	2.45841	15.5279	69.2977	95.1	56.9	65.8249	20456.6	893698	15655.2	0	0	0	2436.36	4111.43	5140.31	0	0	5467.22	1	0.0203377	0.888506	0.0155641	0.00543546	0	0	0	0.00242221	0.00408755	0.00511045	0	0	-0.229853	0.00345146	2.48023	-0.312552	-0.664853
1.00597e+06	2.45882	15.5104	69.1058	95.3	56.8	63.4713	12712.4	879649	27043.4	0	0	0	0	6743.74	10628.2	0	0	0	1	0.012637	0.874432	0.0268826	0	0	0	0	0	0.00670374	0.0105652	0	0	-0.229853	0.00345146	4.42339	-1.85599	-2.15927
1.00609e+06	2.45534	15.5094	69.3698	94.8	56.8	65.1592	37353.8	538360	3844.86	0	0	0	2412	4891.68	0	0	0	68819.4	1	0.0371277	0.535102	0.00382173	0.0684028	0	0	0	0.0023974	0.00486207	0	0	0	-0.229853	0.00345146	1.27682	0.0377483	-0.144068
1.00671e+06	2.58306	16.0324	63.5283	93.4	52.7	109.896	16848.5	581595	2772.8	0	0	0	2308.75	1022.84	3474.3	0	0	58345.5	1	0.0167363	0.577721	0.00275453	0.0579568	0	0	0	0.00229338	0.00101603	0.00345116	0	0	-0.229853	0.00345146	0.805492	0.151107	-0.010192
1.00695e+06	2.54622	16.0478	62.7535	93.8	53.1	107.708	28686.6	851999	8193	0	0	0	0	2494.39	8145.06	0	0	0	1	0.0284886	0.846117	0.00813644	0	0	0	0	0	0.00247717	0.00808883	0	0	-0.229853	0.00345146	2.10887	-1.14544	-1.20414
1.0072e+06	2.5329	16.0562	62.6618	93.4	52.8	85.2331	16180	750448	16280.5	0	0	0	1323.95	2649.11	8178.81	0	0	1981.33	1	0.0160644	0.745085	0.0161647	0.00196717	0	0	0	0.00131449	0.00263018	0.00812036	0	0	-0.229853	0.00345146	2.51876	-0.753925	-1.00901
1.00732e+06	2.4675	15.912	65.2999	93.2	54	75.3383	11215.1	276132	346.893	0	1	0	0	900.183	894.139	172.282	0	31001.5	1	0.0111336	0.274125	0.000344478	0.0307762	0	9.92733e-07	0	0	0.000893641	0.000887641	0.00017103	0	-0.00528615	-0.126741	-0.560254	-0.180504	-0.0681127
1.00744e+06	2.47216	15.9654	64.8432	92.6	53.6	74.5315	143667	255483	331.785	0	0	0	3618.93	0	429.019	0	0	49649.6	1	0.142606	0.253596	0.000329547	0.0492828	0	0	0	0.0035922	0	0.000425849	0	0	-0.229853	0.00345146	-0.119916	0.942391	0.744866
1.00744e+06	2.46245	15.8653	65.6126	92.9	54.2	70.4432	207832	427661	2618.63	0	0	0	0	2362.48	5312.22	741.189	0	14475.8	1	0.206296	0.424502	0.00259965	0.0143688	0	0	0	0	0.00234503	0.00527297	0.000735713	0	-0.229853	0.00345146	1.34933	-0.245384	-0.877312
1.00757e+06	2.47941	15.89	64.3944	91.8	52.7	78.0187	187557	88136.2	270.859	0	0	0	0	59.9147	0	0	0	71282.8	1	0.186148	0.0874743	0.000268965	0.0707475	0	0	0	0	5.94648e-05	0	0	0	-0.229853	0.00345146	-1.15899	-0.153469	0.181633
1.00757e+06	2.47386	15.8831	64.403	92	52.9	79.7721	100919	448074	909.313	0	0	0	0	4012.89	918.018	0	0	228402	1	0.100162	0.44471	0.000902174	0.226687	0	0	0	0	0.00398275	0.000911125	0	0	-0.229853	0.00345146	0.585208	-0.691268	-0.530404
1.00769e+06	2.47941	15.9665	63.8958	92.2	52.5	99.7371	127572	373087	703.657	0	0	0	0	0	0	0	0	65434.7	1	0.126599	0.370241	0.000698628	0.0649354	0	0	0	0	0	0	0	0	-0.229853	0.00345146	-1.1814	-0.146529	0.190688
1.00769e+06	2.47118	15.9154	64.2769	91.8	52.6	77.0546	53347.8	557721	1077.09	0	0	0	3214.23	0	7372.76	0	0	112850	1	0.0529408	0.553465	0.00106878	0.111989	0	0	0	0.0031897	0	0.0073165	0	0	-0.229853	0.00345146	1.78256	0.211508	-0.190112
1.00769e+06	2.46463	15.8931	65.5411	93.5	54.1	69.8549	15860.5	744807	16066.8	0	0	0	0	3237.27	3412.9	0	0	7897.9	1	0.0157394	0.739123	0.0159444	0.00783763	0	0	0	0	0.00321257	0.00338686	0	0	-0.229853	0.00345146	1.01619	-0.818645	-0.724586
1.00806e+06	2.47521	16.1321	64.2626	92.6	54	71.1004	100091	477840	8035.68	0	0	0	1820.76	3696.62	758.191	0	0	35375.5	1	0.0992906	0.474021	0.00797177	0.0350927	0	0	0	0.0018062	0.00366707	0.000752131	0	0	-0.229853	0.00345146	0.891248	-0.0741631	-0.156746
1.0083e+06	2.44669	16.0806	63.3093	92.8	53.2	73.3442	36594.3	457578	771.826	0	0	0	0	1573.16	0	0	0	135319	1	0.036293	0.45381	0.000765643	0.134205	0	0	0	0	0.00156021	0	0	0	-0.229853	0.00345146	-0.593336	-0.328604	-0.04689
1.00879e+06	2.43074	16.1496	62.34	91.4	51.9	75.9995	15511.2	465581	789.078	0	0	0	0	1342.37	6104.98	0	0	19762	1	0.015376	0.461523	0.000782123	0.0195897	0	0	0	0	0.00133067	0.00605177	0	0	-0.229853	0.00345146	1.08326	-0.832886	-0.773282
1.00879e+06	2.4318	16.222	62.959	93.3	53.3	71.2542	13763.3	522287	1097.69	0	0	0	0	0	271.64	0	0	127261	1	0.0136433	0.517735	0.00108843	0.126152	0	0	0	0	0	0.000269272	0	0	-0.229853	0.00345146	-1.10295	-0.170159	0.156812
1.00892e+06	2.43171	16.1761	62.4022	91.3	51.8	73.7183	14872.1	249560	557.578	0	0	0	0	513.291	4683.83	0	0	3108.58	1	0.0147406	0.247355	0.000553069	0.00308111	0	0	0	0	0.000508755	0.00464244	0	0	-0.229853	0.00345146	0.362878	-0.613295	-0.470826
1.00904e+06	2.4177	16.2839	62.8071	99.1	56.8	76.5091	11709.2	808201	20398.5	0	0	0	756.064	5290.2	4546.9	0	0	2443.48	1	0.0116044	0.800962	0.0202163	0.00242159	0	0	0	0.000749292	0.00524281	0.00450617	0	0	-0.229853	0.00345146	2.30306	-0.918866	-1.04778
1.00941e+06	2.45257	16.0901	63.5003	92.8	54	71.5597	13085.1	313229	1098.55	0	0	0	0	4942.75	0	0	0	40990.9	1	0.0129631	0.31031	0.00108876	0.040609	0	0	0	0	0.00489669	0	0	0	-0.229853	0.00345146	0.664241	-0.717969	-0.554949
1.00965e+06	2.39489	16.5016	61.3125	92.5	51.8	79.4005	19322.4	831996	8728.84	0	5	0	0	2420.46	5739.95	2923.76	0	129560	1	0.0191377	0.824044	0.00864557	0.128322	0	4.95221e-06	0	0	0.00239732	0.00568508	0.00289581	0	0.890389	-0.646011	1.81391	1.58419	-1.07672
1.00977e+06	2.44734	16.1276	63.4187	92.7	54.1	76.5813	217660	72980.6	569.698	0	0	0	0	105.845	3287.2	0	0	23447.3	1	0.215554	0.0722743	0.000564483	0.0232203	0	0	0	0	0.000104821	0.00325538	0	0	-0.229853	0.00345146	-0.193476	-0.444436	-0.234818
1.0099e+06	2.43315	16.2885	63.435	93.2	54	76.8277	15054.7	562533	925.46	0	0	0	0	511.056	0	0	0	7534.16	1	0.0149072	0.557021	0.000915937	0.00746034	0	0	0	0	0.000506048	0	0	0	-0.229853	0.00345146	-0.990666	-0.205585	0.11363
1.01026e+06	2.42332	16.2852	62.8788	93	53.1	78.255	34031	500101	863.241	0	0	0	0	231.504	0	189.334	0	0	1	0.0336853	0.495022	0.000854234	0	0	0	0	0	0.000229152	0	0.000187411	0	-0.229853	0.00345146	-1.06685	-0.0108698	0.143683
1.01209e+06	2.60855	15.5998	64.9321	92.2	53.4	80.7593	26239.5	939489	21305.8	0	0	0	0	5815.36	6840.27	0	0	0	1	0.025926	0.928266	0.0210515	0	0	0	0	0	0.00574589	0.00675856	0	0	-0.229853	0.00345146	2.95335	-1.41016	-1.53452
1.01209e+06	2.60744	15.6182	64.9636	91.9	53.5	78.2087	34685.6	315293	1462.91	0	0	0	0	1954.43	4692.77	0	0	21111.5	1	0.0342712	0.311526	0.00144552	0.0208593	0	0	0	0	0.00193108	0.0046367	0	0	-0.229853	0.00345146	0.897305	-0.778776	-0.686687
1.01221e+06	2.6181	15.3427	65.0452	91.7	53.2	80.3141	11168.2	672241	11559.4	0	0	0	0	2813.22	6706.07	0	0	9990.11	1	0.0110335	0.664131	0.0114195	0.00986958	0	0	0	0	0.00277928	0.00662516	0	0	-0.229853	0.00345146	1.79632	-1.05225	-1.066
1.01233e+06	2.59187	15.5276	64.6699	91.6	53.3	81.6345	141052	413890	1964.93	0	0	0	2820.58	3125.29	2313.11	0	0	111607	1	0.139333	0.408847	0.00194106	0.110247	0	0	0	0.00278621	0.00308722	0.00228493	0	0	-0.229853	0.00345146	1.375	0.166266	-0.0954792
1.01318e+06	2.58334	15.9751	64.0486	90.2	52.3	95.1076	45360.3	467617	3749.51	0	0	0	0	965.63	8739.15	0	0	18201.1	1	0.04477	0.461532	0.0037012	0.0179642	0	0	0	0	0.000953064	0.00862542	0	0	-0.229853	0.00345146	1.69074	-1.01467	-1.03956
998891	2.5165	15.7511	72.0423	94.2	56.1	47.6609	49863.3	131812	1492.43	0	0	0	1134.03	814.992	0	0	0	33306.3	1	0.0499187	0.131958	0.00149366	0.0333433	0	0	0	0.00113529	0.000815897	0	0	0	-0.229853	0.00345146	-0.577612	0.114213	0.258525
999141	2.53697	15.7612	72.0149	94.2	56.2	47.6899	13047.9	260432	1345.93	0	0	0	1132.66	0	0	0	0	24532.9	1	0.0130592	0.260656	0.00134716	0.024554	0	0	0	0.00113363	0	0	0	0	-0.229853	0.00345146	-0.88557	0.208908	0.382484
1.00225e+06	2.4946	15.4349	71.725	94.1	55.2	47.7232	20771.8	846592	34601.8	0	0	0	1674.18	7037.3	6662.58	0	0	7549.19	1	0.0207251	0.844687	0.0345242	0.00753221	0	0	0	0.00167041	0.00702147	0.00664759	0	0	-0.229853	0.00345146	3.83772	-1.02555	-1.43219
1.00288e+06	2.34295	15.5932	70.3607	93.5	57.2	52.3374	61562.9	471997	158.86	0	0	0	2629.6	2287.28	0	0	0	0	1	0.0613864	0.470644	0.000158544	0	0	0	0	0.00262206	0.00228072	0	0	0	-0.229853	0.00345146	0.362491	0.409429	0.287013
1.00288e+06	2.47878	15.5082	71.7917	93.4	55.1	49.658	43915.7	137327	696.149	0	0	0	0	611.428	1829.87	0	0	4504.59	1	0.0437898	0.136933	0.000694004	0.00449167	0	0	0	0	0.000609675	0.00182462	0	0	-0.229853	0.00345146	-0.420024	-0.377797	-0.131697
1.00337e+06	2.41072	15.4573	70.856	96.6	56.2	52.5578	61928.9	819857	14634.8	0	0	0	1807.98	3160.92	6670.12	0	0	0	1	0.0617209	0.817102	0.0145858	0	0	0	0	0.00180191	0.0031503	0.0066477	0	0	-0.229853	0.00345146	2.41296	-0.532566	-0.820478
1.0035e+06	2.41084	15.4415	70.8013	94	57.8	50.6735	16813.1	737732	9790.82	0	0	0	2273.63	2521.12	1583.34	0	0	14584.2	1	0.0167546	0.735163	0.0097569	0.0145334	0	0	0	0.00226571	0.00251234	0.00157782	0	0	-0.229853	0.00345146	0.816481	0.13221	-0.00704414
1.00362e+06	2.39251	15.5184	70.5494	92.1	57.6	51.7234	26259.9	454703	2110.35	0	3	0	1777.84	261.546	0	3098.84	0	112120	1	0.0261652	0.453064	0.00210239	0.111716	0	2.98918e-06	0	0.00177143	0.000260603	0	0.00308766	0	0.446332	-0.388568	-0.156618	3.05409	0.251167
1.00362e+06	2.41169	15.4234	70.785	93.9	57.4	49.896	82645.2	451204	1628.62	0	0	0	2874.85	0	637.782	899.985	0	2577.04	1	0.0823472	0.449577	0.00162313	0.00256775	0	0	0	0.00286448	0	0.000635482	0.000896739	0	-0.229853	0.00345146	-0.113905	1.4729	0.537422
1.00374e+06	2.41135	15.4634	70.5277	93.5	57.6	50.2134	150330	136152	101.531	0	0	0	0	814.848	895.35	0	0	4435.24	1	0.14977	0.135644	0.00010162	0.0044187	0	0	0	0	0.000811809	0.000892011	0	0	-0.229853	0.00345146	-0.615542	-0.319545	-0.0451488
1.00387e+06	2.39892	15.4805	70.5539	94.3	57.6	51.2655	290014	585519	3584.75	0	0	0	1782.13	4487.97	1968.58	0	0	43188.1	1	0.288897	0.583264	0.00357119	0.0430218	0	0	0	0.00177526	0.00447068	0.001961	0	0	-0.229853	0.00345146	1.53826	-0.283728	-0.436432
1.00387e+06	2.42321	15.4247	70.8513	94.3	56.9	49.5721	97226.4	353209	570.238	0	0	0	1800.81	1966.44	1538.96	0	0	124738	1	0.0968519	0.351848	0.000567804	0.124257	0	0	0	0.00179387	0.00195886	0.00153303	0	0	-0.229853	0.00345146	0.471686	0.0527889	0.00304018
1.00411e+06	2.38741	15.5206	70.3249	94	57.3	51.7058	27846.2	379515	7779.04	0	0	0	2588.84	265.521	3299.49	0	0	8446.15	1	0.0277321	0.37796	0.00774713	0.00841154	0	0	0	0.00257823	0.000264433	0.00328597	0	0	-0.229853	0.00345146	0.548414	0.342627	0.173232
1.00411e+06	2.413	15.4821	70.4122	95.1	57.7	53.3584	145511	837324	35315	0	0	0	2261.36	1276.94	6872.19	0	0	2002.44	1	0.144914	0.833893	0.0351703	0.00199423	0	0	0	0.0022521	0.0012717	0.00684404	0	0	-0.229853	0.00345146	1.87956	-0.189411	-0.48295
1.00411e+06	2.41148	15.4749	70.5561	94.7	57.4	52.8381	254571	547786	8864.93	0	0	0	0	4071.07	4691.38	0	0	1659.31	1	0.253528	0.545541	0.00882868	0.00165252	0	0	0	0	0.00405439	0.00467216	0	0	-0.229853	0.00345146	1.70794	-1.02968	-1.01447
1.00411e+06	2.43635	15.4911	70.6944	94.7	57.1	53.3567	183511	508408	1345.85	0	0	0	1903.51	0	2738.78	0	0	19557.9	1	0.182759	0.506325	0.00134048	0.0194778	0	0	0	0.00189571	0	0.00272756	0	0	-0.229853	0.00345146	0.107946	0.208492	0.168275
1.00424e+06	2.40858	15.4949	70.4324	93.8	57.3	52.5029	81224.2	652018	13500.2	0	0	0	3151.72	0	1907.55	0	0	1402.76	1	0.0808815	0.649267	0.013443	0.00139684	0	0	0	0.00313842	0	0.0018995	0	0	-0.229853	0.00345146	0.190996	0.670794	0.4827
1.01524e+06	2.76194	15.3053	65.8157	90.2	52.4	67.1805	14708.1	511166	6573.82	0	0	0	1199.62	385.558	0	0	0	9373.61	1	0.0144873	0.50349	0.00647529	0.00923286	0	0	0	0.0011816	0.000379769	0	0	0	-0.229853	0.00345146	-0.729911	0.179629	0.332771
1.0173e+06	2.72762	15.4886	65.2687	89.8	52.8	60.9513	55301.7	576830	1484.4	0	0	0	1132.73	1803.84	0	0	0	114938	1	0.0543614	0.567023	0.00145877	0.112984	0	0	0	0.00111348	0.00177317	0	0	0	-0.229853	0.00345146	-0.222493	-0.00433998	0.109066
1.01742e+06	2.72536	15.4543	65.3059	89	52.6	59.9737	43521.8	558554	585.882	0	0	0	1129.73	901.588	0	0	0	250485	1	0.0427768	0.548993	0.000575969	0.246198	0	0	0	0.00111039	0.000886155	0	0	0	-0.229853	0.00345146	-0.557628	0.098208	0.243614
1.01862e+06	2.72299	15.2671	65.4709	84.7	51.7	47.2739	10513	298244	1590.21	0	0	0	0	1453.8	3252.58	0	0	0	1	0.0103208	0.292793	0.00156094	0	0	0	0	0	0.00142723	0.00319313	0	0	-0.229853	0.00345146	0.286827	-0.593297	-0.428355
1.01886e+06	2.7401	15.3365	65.5082	84.5	51.5	50.9104	37642	371422	376.26	0	0	0	0	0	0	0	0	39862.9	1	0.0369453	0.364548	0.000369041	0.0391251	0	0	0	0	0	0	0	0	-0.229853	0.00345146	-1.1814	-0.146529	0.190688
1.0191e+06	2.7526	15.2641	65.4352	83.9	51.2	49.7366	86114.9	448938	465.346	0	0	0	3711.39	0	0	194.323	0	138253	1	0.0845012	0.440525	0.000456286	0.135663	0	0	0	0.00364184	0	0	0.000190681	0	-0.229853	0.00345146	-0.202356	1.16056	0.794516
1.01922e+06	2.74292	15.2611	65.3609	82.1	51.7	52.1177	111367	675494	2379.46	0	0	0	0	2489.63	1706.42	0	0	106066	1	0.109267	0.662758	0.00233414	0.104066	0	0	0	0	0.00244269	0.00167424	0	0	-0.229853	0.00345146	0.227057	-0.578511	-0.391897
1.01922e+06	2.73798	15.2389	65.372	82.8	52.1	53.1663	65304.7	892437	6905.25	0	0	0	875.247	4065.78	3115.98	0	0	27486.6	1	0.0640734	0.87561	0.00677481	0.0269683	0	0	0	0.000858744	0.00398912	0.00305723	0	0	-0.229853	0.00345146	1.43695	-0.611093	-0.656078
1.01922e+06	2.73808	15.2842	65.3248	83.3	52.1	51.9322	216776	686469	3853.28	0	0	0	1912.29	1093.38	2470.23	409.466	0	2702.71	1	0.212689	0.673526	0.00378035	0.00265175	0	0	0	0.00187623	0.00107277	0.00242366	0.000401745	0	-0.229853	0.00345146	0.479077	0.451997	0.0138957
1.01934e+06	2.75204	15.1073	65.7836	87.7	52	57.7824	62112.9	928862	19549.9	0	0	0	0	2899.09	1232.71	0	0	18910	1	0.0609346	0.911241	0.0191791	0.0185513	0	0	0	0	0.00284409	0.00120933	0	0	-0.229853	0.00345146	0.242905	-0.584556	-0.394532
1.01934e+06	2.73413	15.2061	65.3644	83.2	52.7	53.8234	18090.2	919727	5923.08	0	0	0	2258.64	0	2209.71	0	0	1277.74	1	0.0177471	0.902279	0.00581064	0.0012535	0	0	0	0.00221579	0	0.00216779	0	0	-0.229853	0.00345146	0.0283921	0.357971	0.29285
1.01934e+06	2.72947	15.3224	65.3477	84	52.3	48.7938	285696	551660	2470.11	0	0	0	0	3675.92	3123.69	0	0	91241.5	1	0.280276	0.541195	0.00242314	0.0895106	0	0	0	0	0.00360619	0.00306443	0	0	-0.229853	0.00345146	1.07062	-0.836285	-0.743961
1.01946e+06	2.72855	15.288	65.2745	84.3	52.2	48.6745	39583.1	186273	331.854	0	0	0	2258.46	2108.55	866.13	0	0	34744.5	1	0.0388276	0.182718	0.000325664	0.0340814	0	0	0	0.00221535	0.00206831	0.0008496	0	0	-0.229853	0.00345146	0.423816	0.232142	0.143664
1.0197e+06	2.73577	15.2518	65.4026	82.8	51.9	52.4639	25436.1	958211	17392.8	0	0	0	0	3285.66	3830.47	0	0	21707.6	1	0.0249448	0.939702	0.017057	0.0212883	0	0	0	0	0.00322219	0.00375648	0	0	-0.229853	0.00345146	1.1275	-0.852204	-0.772551
1.0197e+06	2.72969	15.1866	65.3639	82.8	54.4	50.4665	80382.7	677282	6746.78	0	0	0	2261.38	1810.92	3522.52	0	0	0	1	0.07883	0.664199	0.00661667	0	0	0	0	0.0022177	0.00177594	0.00345448	0	0	-0.229853	0.00345146	1.07313	0.0384085	-0.139126
1.01982e+06	2.73142	15.3042	65.3891	83.4	52.3	52.3761	26682.8	811918	21786.9	0	0	0	43.8388	4438.08	569.519	0	0	0	1	0.0261643	0.796141	0.0213636	0	0	0	0	4.2987e-05	0.00435184	0.000558452	0	0	-0.229853	0.00345146	0.632794	-0.689914	-0.534966
1.01994e+06	2.73919	15.394	65.5104	84.3	51.6	49.8548	62502.6	309714	610.992	0	0	0	1806.73	0	0	0	0	14377.6	1	0.0612809	0.30366	0.000599057	0.0140966	0	0	0	0.00177141	0	0	0	0	-0.229853	0.00345146	-0.719135	0.408876	0.490388
1.01994e+06	2.73228	15.377	65.4481	86.1	52.5	52.3515	10727.3	900879	17698	0	0	0	1806.96	4202.98	4264.36	0	0	3730.39	1	0.0105176	0.88327	0.0173521	0.00365748	0	0	0	0.00177164	0.00412083	0.004181	0	0	-0.229853	0.00345146	2.05222	-0.438852	-0.66306
1.01994e+06	2.70402	15.3636	65.0726	84.1	51.6	47.5166	115856	614129	3457.73	0	0	0	0	1812.41	1743.53	906.68	0	2393.54	1	0.113591	0.602125	0.00339041	0.00234676	0	0	0	0	0.00177699	0.00170945	0.000888957	0	-0.229853	0.00345146	0.120073	0.266415	-0.352407
1.01994e+06	2.7032	15.3336	65.0644	84.3	51.6	48.3285	167513	469153	7858.6	0	0	0	0	1819.99	1523.13	1127.94	0	691.974	1	0.164239	0.459983	0.00770538	0.000678448	0	0	0	0	0.00178442	0.00149336	0.00110589	0	-0.229853	0.00345146	0.092537	0.472496	-0.340372
1.01994e+06	2.70429	15.3434	65.0452	84.3	51.6	47.2129	28706.9	581896	6465.46	0	0	0	0	1820.03	0	1807.42	0	732.478	1	0.0281458	0.570522	0.00633863	0.000718161	0	0	0	0	0.00178445	0	0.00177209	0	-0.229853	0.00345146	-0.242347	1.18083	-0.195558
1.01994e+06	2.72155	15.3276	64.8923	83.7	51.4	46.8111	14886.4	345849	953.683	0	0	0	0	903.65	0	903.711	0	19648	1	0.0145954	0.339089	0.000935353	0.019264	0	0	0	0	0.000885987	0	0.000886047	0	-0.229853	0.00345146	-0.714227	0.517884	-0.00148532
1.02006e+06	2.71961	15.253	65.4193	85.6	53	52.0995	17155.3	864637	22331.4	0	0	0	1815.64	4076.28	3754.39	0	0	283.152	1	0.016818	0.847637	0.0218919	0.000277585	0	0	0	0.00177994	0.00399614	0.00368058	0	0	-0.229853	0.00345146	1.8616	-0.377781	-0.579711
1.02006e+06	2.72192	15.391	64.8522	85	51.7	49.8775	16523.1	967300	20399.6	0	0	0	0	2961.16	1990.52	0	0	0	1	0.0161982	0.948281	0.0199989	0	0	0	0	0	0.00290294	0.00195138	0	0	-0.229853	0.00345146	0.481274	-0.656542	-0.496847
1.02018e+06	2.74176	15.2929	65.5236	83.9	51.5	49.9385	87843.6	360228	1837.15	0	0	0	2474.26	1615.28	125.401	0	0	18919.8	1	0.0861064	0.353104	0.00180067	0.0185456	0	0	0	0.00242532	0.00158333	0.000122921	0	0	-0.229853	0.00345146	0.0841067	0.418341	0.344457
1.0203e+06	2.74129	15.2305	65.5279	83.7	51.5	49.4811	103137	180739	190.003	0	0	0	2.71921	1241.76	0	0	0	0	1	0.101085	0.177144	0.000186221	0	0	0	0	2.66512e-06	0.00121706	0	0	0	-0.229853	0.00345146	-0.721977	-0.287724	0.00581244
1.0203e+06	2.73816	15.2499	65.5555	84.2	51.9	46.6924	35539	154968	347.432	0	0	0	0	1090.85	2947.18	0	0	0	1	0.0348321	0.151886	0.000340098	0	0	0	0	0	0.00106915	0.00288856	0	0	-0.229853	0.00345146	0.0631263	-0.524782	-0.335512
1.0203e+06	2.72522	15.2779	65.2659	84.4	52.1	48.7461	41064	157198	382.037	0	0	0	659.4	0	301.83	3440.94	0	35551.5	1	0.0402472	0.154071	0.000374402	0.0348443	0	0	0	0.000646283	0	0.000295826	0.00337249	0	-0.229853	0.00345146	-0.419447	2.95259	0.0448665
1.06043e+06	2.14168	11.4135	57.768	58.4	35.6	30.6397	13431.9	775791	10852.2	0	0	0	0	2334.04	3107.39	0	0	12790.8	1	0.0126665	0.731582	0.0102336	0.0120619	0	0	0	0	0.00220104	0.00293032	0	0	-0.229853	0.00345146	0.501919	-0.660537	-0.513122
1.06184e+06	2.66128	8.01803	55.8585	58.9	36.3	31.5059	20337.9	460217	3554.39	0	0	0	0	3437.47	0	0	0	52754.8	1	0.0191536	0.433417	0.00334704	0.0496827	0	0	0	0	0.00323729	0	0	0	-0.229853	0.00345146	0.0387853	-0.524318	-0.302266
1.06216e+06	2.80839	8.00404	55.5899	59.4	37	22.9173	26649.2	333272	1368.89	0	0	0	0	851.408	3852.54	0	0	0	1	0.0250896	0.313768	0.00128888	0	0	0	0	0	0.000801582	0.00362709	0	0	-0.229853	0.00345146	0.177438	-0.558366	-0.387679
1.06302e+06	2.86303	6.44237	55.1371	57.9	36.6	23.5436	35804.3	801073	35419.8	1	0	2	8158.41	3501.46	1252.41	0	0	6.18905	1	0.0336816	0.753581	0.0333201	5.82214e-06	9.40715e-07	0	1.88143e-06	0.00767474	0.00329388	0.00117816	0	0	2.63911	3.41328	2.40616	1.77201	0.839364
1.06324e+06	2.35668	9.16038	56.0036	61.4	37.6	26.0322	13618.3	476074	3210.03	0	0	0	1289.63	1612.55	58.269	0	0	1708.23	1	0.0128083	0.44776	0.00301909	0.00160663	0	0	0	0.00121293	0.00151664	5.48034e-05	0	0	-0.229853	0.00345146	-0.277264	0.051969	0.15806
1.06324e+06	2.35201	9.08684	55.7953	61.6	37.5	24.0345	11289.4	534827	843.545	0	0	0	1941.45	0	0	0	0	123547	1	0.010618	0.503018	0.000793803	0.116199	0	0	0	0.00182599	0	0	0	0	-0.229853	0.00345146	-0.704893	0.425987	0.499621
1.06367e+06	2.73352	7.61546	54.7515	56.9	37.1	23.72	27457.4	564844	14766.6	1	0	4	5506.65	265.704	5802.14	0	0	0	1	0.0258139	0.531035	0.0138831	0	9.40145e-07	0	3.76058e-06	0.00517704	0.000249801	0.00545486	0	0	3.67558	3.01666	1.85297	0.968832	0.342288
1.06388e+06	2.72054	8.35898	54.9134	59	36.3	23.5037	33562.6	595101	9629.12	0	0	0	4838.64	0	4433.88	0	0	0	1	0.0315474	0.559368	0.00905083	0	0	0	0	0.00454811	0	0.00416765	0	0	-0.229853	0.00345146	1.21967	0.913745	0.435855
1.06463e+06	2.77157	7.76125	56.2173	58.2	35.3	26.2059	34937.7	822099	1377.95	0	0	0	0	4547.39	100.515	0	0	443868	1	0.0328167	0.772191	0.00129435	0.416922	0	0	0	0	0.00427133	9.44133e-05	0	0	-0.229853	0.00345146	0.456039	-0.653275	-0.471601
1.06549e+06	2.87279	7.12898	54.2184	59.8	36.1	18.0681	24202.2	180342	305.163	0	0	0	3205.39	0	0	0	0	395.595	1	0.0227147	0.169258	0.000286254	0.000371281	0	0	0	0.00300838	0	0	0	0	-0.229853	0.00345146	-0.396335	0.796713	0.699667
1.0657e+06	2.89385	6.18572	54.341	58.7	35.7	83.8769	102531	301291	1147.12	0	0	0	0	3146.25	122.728	2246.95	0	2116.13	1	0.0962098	0.282716	0.00107629	0.00198567	0	0	0	0	0.00295228	0.000115162	0.00210843	0	-0.229853	0.00345146	0.281953	1.3259	-0.409612
1.06602e+06	2.83384	6.07914	53.8869	58	35.6	43.3864	80400.6	420379	2510.88	0	0	0	951.65	1078.52	2111.09	0	0	20211.1	1	0.0754212	0.394344	0.00235549	0.0189594	0	0	0	0.000892713	0.00101173	0.00198035	0	0	-0.229853	0.00345146	0.00984845	-0.158482	-0.0614747
1.04177e+06	2.51631	8.95054	57.9409	73.8	47.5	140.894	16051.8	548983	3856.36	0	0	0	571.28	2786.84	2862.64	0	0	18582.5	1	0.0154082	0.526973	0.00370141	0.0178375	0	0	0	0.000548376	0.00267511	0.00274787	0	0	-0.229853	0.00345146	0.770554	-0.527913	-0.469579
1.04483e+06	2.8046	8.6751	55.6996	72.1	48.7	85.3443	25916.7	394133	1872.26	0	0	0	1228.99	0	1335.98	0	0	10061.4	1	0.0248048	0.377223	0.00179168	0.00962977	0	0	0	0.00117626	0	0.00127867	0	0	-0.229853	0.00345146	-0.501921	0.110066	0.228834
1.04607e+06	2.69819	8.95596	54.7912	71.1	49.9	94.0622	45001.6	543602	459.083	0	0	0	0	3687.1	0	0	0	191145	1	0.0430199	0.519663	0.000438787	0.182728	0	0	0	0	0.00352472	0	0	0	-0.229853	0.00345146	0.147124	-0.557862	-0.346034
1.04618e+06	2.7976	8.09121	55.0613	70.3	49	68.1977	23692.3	217246	835.128	0	0	0	1167.08	99.938	0	3490.33	0	17440.2	1	0.0226465	0.207657	0.000798142	0.0166704	0	0	0	0.00111557	9.55266e-05	0	0.00333626	0	-0.229853	0.00345146	-0.35261	3.08315	0.149275
1.04618e+06	2.75174	8.48728	54.7408	71	50	78.4625	29814.7	398065	1208.2	0	0	0	0	1243.26	0	2600.12	0	53115.3	1	0.0284986	0.380494	0.00115468	0.0507708	0	0	0	0	0.00118838	0	0.00248535	0	-0.229853	0.00345146	-0.359765	1.86847	-0.150887
1.04618e+06	2.7208	8.82623	54.6913	71.3	50.1	88.6039	88941.6	809352	2129.94	0	0	0	0	5537.34	0	0	0	312766	1	0.0850156	0.773627	0.00203598	0.29896	0	0	0	0	0.00529291	0	0	0	-0.229853	0.00345146	0.813585	-0.764208	-0.615283
1.04629e+06	2.75718	8.26678	54.7484	70.7	49.5	70.8749	75609.7	346183	847.621	0	0	0	1419.19	0	0	260.376	0	56967.4	1	0.0722644	0.330867	0.000810481	0.0544469	0	0	0	0.0013564	0	0	0.000248856	0	-0.229853	0.00345146	-0.790016	0.494401	0.404091
1.04629e+06	2.72985	8.75412	54.5916	71.6	50.6	84.3419	21720.3	836289	2516.8	0	0	0	0	3047.24	602.346	915.972	0	271424	1	0.0207593	0.799288	0.00240564	0.259415	0	0	0	0	0.00291242	0.000575696	0.000875446	0	-0.229853	0.00345146	0.215697	0.221695	-0.381798
1.0464e+06	2.74818	8.26168	54.6718	71	49.8	80.9138	17543.6	180689	919.255	0	0	0	0	0	0	0	0	35321.6	1	0.0167656	0.172676	0.000878246	0.0337552	0	0	0	0	0	0	0	0	-0.229853	0.00345146	-1.1814	-0.146529	0.190688
1.0464e+06	2.7485	8.36846	54.6302	71.1	50	69.3555	51098.1	388221	1840.79	0	0	0	1177.01	0	0	0	0	85697.2	1	0.0488321	0.371005	0.00175936	0.0818969	0	0	0	0.00112481	0	0	0	0	-0.229853	0.00345146	-0.887872	0.206142	0.380991
1.0464e+06	2.66467	9.71133	55.2339	68	44.1	113.394	42204.1	722998	4587.67	0	0	0	0	3516.82	290.059	0	0	103402	1	0.0403325	0.690936	0.00438454	0.0988163	0	0	0	0	0.00336086	0.000277196	0	0	-0.229853	0.00345146	0.16612	-0.563064	-0.355955
1.0464e+06	2.6753	10.0216	55.6508	68.2	44	109.562	10936.2	644460	10098	0	0	0	0	1591.12	1787.58	0	0	33184	1	0.0104512	0.61588	0.00965019	0.0317124	0	0	0	0	0.00152056	0.00170831	0	0	-0.229853	0.00345146	-0.110586	-0.473888	-0.255766
1.0464e+06	2.67549	10.0568	55.6502	68.9	43.8	114.046	34366.6	748766	13428.5	0	0	0	0	3548.1	1967.54	0	0	1248.7	1	0.0328426	0.715561	0.0128325	0.00119332	0	0	0	0	0.00339076	0.00188029	0	0	-0.229853	0.00345146	0.64443	-0.707231	-0.562185
1.04652e+06	2.72522	9.31795	55.1455	71	49.7	68.1754	61895.9	254469	979.991	0	0	0	3575.1	936.567	0	0	0	64942.5	1	0.0591447	0.243158	0.00093644	0.0620558	0	0	0	0.00341619	0.000894937	0	0	0	-0.229853	0.00345146	0.0474046	0.820139	0.632388
1.04674e+06	2.69056	9.27875	54.7676	72.1	50.6	67.9828	48238.9	758936	8775.32	0	0	0	2028.49	1127.7	0	6046.38	0	80752.9	1	0.0460849	0.725046	0.00838316	0.0771469	0	0	0	0.00193791	0.00107734	0	0.00577638	0	-0.229853	0.00345146	0.598971	5.3409	-0.0187932
1.04685e+06	2.7491	9.39512	54.5766	70.9	49.5	68.6565	61138.2	232977	1082.23	0	0	0	0	0	0	0	0	16652.4	1	0.0584019	0.222549	0.00103357	0.0159071	0	0	0	0	0	0	0	0	-0.229853	0.00345146	-1.1814	-0.146529	0.190688
1.04685e+06	2.75725	9.23748	54.399	71.8	50.2	66.6618	11422.4	807308	13380.1	0	0	0	0	1157.88	2534.14	577.668	0	13681.9	1	0.0109111	0.771175	0.0127812	0.0130696	0	0	0	0	0.00110606	0.00242072	0.000551814	0	-0.229853	0.00345146	0.0237133	-0.00985815	-0.317936
1.04697e+06	2.7505	9.65722	54.2908	70.7	49.2	69.6385	19428.1	451349	1242.31	0	0	0	2258.69	625.276	0	2255.64	0	51664	1	0.0185566	0.431102	0.00118628	0.0493464	0	0	0	0.00215736	0.000597226	0	0.00215445	0	-0.229853	0.00345146	-0.0693506	2.32714	0.325512
1.04697e+06	2.72159	9.64689	54.424	71.1	49.4	69.4667	219413	489894	2438.74	0	0	0	0	2083.99	0	0	0	99909.5	1	0.20957	0.467918	0.00232959	0.0954276	0	0	0	0	0.00199051	0	0	0	-0.229853	0.00345146	-0.431148	-0.37882	-0.112414
1.04697e+06	2.51339	11.3762	54.6535	67.4	44.4	96.419	19430.4	276889	583.679	0	0	0	1235.06	2172.28	0	0	0	17287.9	1	0.0185588	0.264468	0.000557802	0.0165124	0	0	0	0.00117966	0.00207483	0	0	0	-0.229853	0.00345146	-0.0915215	-0.0187918	0.0743294
1.04719e+06	2.74125	9.54125	54.3713	71	49	69.8542	45727.4	630907	2018.35	0	0	0	568.963	0	0	0	0	60698.4	1	0.0436667	0.602476	0.00192706	0.057963	0	0	0	0.000543323	0	0	0	0	-0.229853	0.00345146	-1.03962	0.0238231	0.282611
1.04719e+06	2.74829	9.68303	54.361	71	49	68.9705	11786.3	654996	2554.96	0	0	0	0	1281.02	0	0	0	185707	1	0.0112552	0.62548	0.00243986	0.177339	0	0	0	0	0.0012233	0	0	0	-0.229853	0.00345146	-0.720323	-0.289287	0.00441247
1.04719e+06	2.71036	10.0304	54.3121	71.5	49.9	69.9156	16496	918357	24300.3	0	0	0	2977.6	933.574	1380.9	0	0	0	1	0.0157526	0.876972	0.0232049	0	0	0	0	0.00284342	0.000891503	0.00131867	0	0	-0.229853	0.00345146	0.280819	0.525235	0.370109
1.04742e+06	2.73109	9.99141	54.2011	71.3	49.2	62.5457	42427.7	123634	1468.44	0	0	0	2255.39	0	724.395	0	0	0	1	0.040507	0.118037	0.00140155	0	0	0	0	0.00215329	0	0.000691603	0	0	-0.229853	0.00345146	-0.417989	0.467918	0.467989
1.04764e+06	2.82214	9.23617	53.9082	70.7	49.6	66.5623	24631.2	583945	9093.12	0	0	0	0	2559.24	0	1075.48	0	0	1	0.0235111	0.557391	0.00867951	0	0	0	0	0	0.00244286	0	0.00102658	0	-0.229853	0.00345146	-0.106283	0.457975	-0.247638
1.04775e+06	2.70974	10.3385	54.1852	69.3	47.9	99.9527	11987.3	267278	3566.28	0	0	0	0	0	1818.24	0	0	0	1	0.011441	0.255096	0.00340348	0	0	0	0	0	0	0.00173537	0	0	-0.229853	0.00345146	-0.675822	-0.298816	-0.0276312
1.0511e+06	2.7455	7.12112	54.9952	67.7	44.9	64.6862	10627.4	818063	16092.6	0	0	0	2051.39	1608.23	1488.52	0	0	493.271	1	0.0101107	0.778293	0.0153106	0.000469291	0	0	0	0.00195166	0.00153005	0.00141615	0	0	-0.229853	0.00345146	0.317182	0.162561	0.109738
1.05749e+06	1.97209	13.2643	59.1467	57.5	35.2	41.6954	42745.8	447353	3060.67	0	0	0	1423.22	1324.67	894.388	0	0	8895.02	1	0.0404219	0.423032	0.00289459	0.00841144	0	0	0	0.00134584	0.00125265	0.000845765	0	0	-0.229853	0.00345146	-0.111642	0.0550405	0.121239
1.0576e+06	2.0126	13.5245	59.4658	55.2	33.8	51.4117	13740	301604	2185.59	0	0	0	0	1171.84	0	0	0	836.285	1	0.0129916	0.285178	0.00206694	0.000790739	0	0	0	0	0.00110802	0	0	0	-0.229853	0.00345146	-0.763774	-0.275834	0.0219664
1.08761e+06	4.19128	4.17108	49.8174	53.4	38.3	35.0693	53305.6	647877	14456.2	0	0	0	5406.65	270.063	7991.34	0	0	0	1	0.0490118	0.59569	0.0132916	0	0	0	0	0.00497114	0.000248309	0.00734763	0	0	-0.229853	0.00345146	2.35011	0.738348	0.0695572
1.08771e+06	4.24462	4.06869	50.5285	54.2	38.8	63.8319	58283.1	911354	20559.9	0	0	0	1366.67	6722.98	1820.66	0	0	94900.9	1	0.0535834	0.837867	0.0189021	0.0872486	0	0	0	0.00125647	0.00618088	0.00167385	0	0	-0.229853	0.00345146	1.96382	-0.62077	-0.748498
1.0885e+06	4.28254	3.88574	51.1721	50.1	34.9	58.0033	35125	218927	927.544	0	0	0	0	727.893	0	0	0	113968	1	0.032269	0.201127	0.000852546	0.104702	0	0	0	0	0.000668709	0	0	0	-0.229853	0.00345146	-0.929356	-0.224567	0.0888613
1.09088e+06	4.5016	4.03427	52.5838	47	29.1	80.7788	11813.7	421108	2823.52	0	0	0	0	2771.44	1201.34	0	0	2536.47	1	0.0108295	0.386024	0.00258873	0.00232515	0	0	0	0	0.00254055	0.00110125	0	0	-0.229853	0.00345146	0.0970073	-0.539648	-0.334713
1.09148e+06	4.37479	4.80092	49.2557	52.3	36.9	94.0507	34449.5	69319.6	392.455	0	0	0	0	0	1310.82	0	0	19040	1	0.0315623	0.06351	0.000359147	0.0174442	0	0	0	0	0	0.00120096	0	0	-0.229853	0.00345146	-0.831517	-0.251919	0.0396004
1.09167e+06	4.35635	4.81094	49.7978	52.3	36.7	47.4385	19537.5	775466	24772.6	0	0	0	0	3505.59	279.715	0	0	22.6678	1	0.0178968	0.710346	0.0226927	2.07643e-05	0	0	0	0	0.00321121	0.000256226	0	0	-0.229853	0.00345146	0.103603	-0.54376	-0.330529
1.09167e+06	4.37344	4.81456	49.713	52.4	36.8	47.5407	34191	759016	20511.7	0	0	0	0	4807.27	2681.35	0	0	4424.49	1	0.0313198	0.695278	0.0187895	0.00405294	0	0	0	0	0.00440358	0.00245618	0	0	-0.229853	0.00345146	1.19396	-0.875964	-0.788862
1.09187e+06	4.36704	4.9176	49.7574	50.6	35.9	50.7005	26172.6	584407	8940.67	0	0	0	0	4692.14	2109.47	0	0	4161.18	1	0.0239704	0.535235	0.0081887	0.00381106	0	0	0	0	0.00429734	0.00193198	0	0	-0.229853	0.00345146	1.00119	-0.817564	-0.706736
1.09964e+06	3.7536	5.49318	47.666	45.2	28.8	75.2755	65396.3	106271	903.4	0	0	0	1973.97	982.723	54.7626	0	0	6526.69	1	0.0594707	0.0966418	0.000821179	0.00593531	0	0	0	0.00179511	0.000893679	4.98005e-05	0	0	-0.229853	0.00345146	-0.361601	0.307643	0.352048
1.09973e+06	3.72351	5.66188	47.538	46.2	29.2	84.7672	55998.1	642431	13678.9	0	0	0	2072.31	3045.42	794.856	0	0	18751.5	1	0.0509197	0.58417	0.0124385	0.0170509	0	0	0	0.00188438	0.00276924	0.000722771	0	0	-0.229853	0.00345146	0.564687	0.0577006	-0.00311032
1.09983e+06	3.78169	5.64956	47.4611	46	29.2	80.0529	26920.5	564401	9522.37	0	0	0	2526.4	2405.48	373.943	0	0	98500.7	1	0.0244769	0.513171	0.0086577	0.08956	0	0	0	0.00229708	0.00218714	0.00034	0	0	-0.229853	0.00345146	0.341469	0.288619	0.203506
1.09743e+06	4.37846	5.99258	46.802	46.8	31.1	112.336	54820.6	469592	4688.5	0	3	0	0	2382.84	814.601	0	0	6766.22	1	0.0499538	0.427902	0.00427272	0.00616554	0	2.73367e-06	0	0	0.0021713	0.000742282	0	0	0.388532	-0.355058	-0.146749	-0.465057	-0.233327
1.10069e+06	4.14894	5.73826	46.6406	53.4	35.3	78.7697	101483	642513	21572.7	0	0	0	0	5327.14	4701.66	0	0	0	1	0.0921994	0.583737	0.0195995	0	0	0	0	0	0.00483982	0.00427156	0	0	-0.229853	0.00345146	1.88728	-1.08618	-1.08367
1.10069e+06	4.14938	5.70356	46.6265	53.3	35	78.5005	18167.9	641317	21981.3	0	0	0	0	5319.97	6851.75	0	0	0	1	0.0165059	0.58265	0.0199702	0	0	0	0	0	0.00483331	0.00622496	0	0	-0.229853	0.00345146	2.45392	-1.25684	-1.32843
1.10069e+06	4.14864	5.7352	46.6339	53.3	35.4	73.039	93531.2	710794	15015.9	0	0	0	3781.87	1984	6765.78	0	0	0	1	0.084975	0.645772	0.0136424	0	0	0	0	0.00343591	0.00180251	0.00614685	0	0	-0.229853	0.00345146	2.18544	0.180994	-0.275783
1.10079e+06	4.13184	5.74552	46.561	53.2	35.4	80.8931	32046.4	629562	15898.6	0	0	0	1976.59	3555.78	6170.03	0	0	77663.5	1	0.0291123	0.57192	0.0144433	0.0705529	0	0	0	0.00179562	0.00323022	0.00560511	0	0	-0.229853	0.00345146	2.13769	-0.452371	-0.702547
1.10088e+06	4.0429	5.61937	46.7801	53	36.1	65.2481	23420	879786	21066.1	0	8	0	5610.69	2114.43	4158.81	2752.33	0	6229.07	1	0.0212738	0.799166	0.0191356	0.00565826	0	7.26691e-06	0	0.00509655	0.00192067	0.00377771	0.00250011	0	1.414	-0.949574	2.34906	3.06226	0.123663
1.10117e+06	4.00981	5.57297	46.7991	52.8	35.3	71.0716	29218.5	682846	10253.8	0	0	0	0	1188.13	2195.63	0	0	36836.9	1	0.0265341	0.620112	0.00931194	0.0334527	0	0	0	0	0.00107897	0.00199391	0	0	-0.229853	0.00345146	-0.193818	-0.447419	-0.224455
1.1041e+06	3.74381	5.81602	46.7261	49.7	32.9	71.5906	24620.4	425471	4663.87	0	0	0	0	953.352	2749.55	0	0	1279.96	1	0.022299	0.385355	0.00422425	0.00115928	0	0	0	0	0.000863463	0.00249031	0	0	-0.229853	0.00345146	-0.130427	-0.46583	-0.254088
1.10523e+06	3.80983	6.08773	46.0011	46.8	31.9	113.013	22325.3	164400	604.434	0	0	0	2001.41	1120.92	1750.53	0	0	2852.53	1	0.0201997	0.148747	0.000546492	0.00258094	0	0	0	0.00181086	0.00101419	0.00158386	0	0	-0.229853	0.00345146	0.134864	0.163897	0.143368
1.10523e+06	3.81839	5.99148	45.9316	47.1	32	121.591	27505.2	143140	679.2	0	0	0	3922.09	712.064	0	0	0	4289.22	1	0.0248864	0.129511	0.000614351	0.00388084	0	0	0	0.00354867	0.000644267	0	0	0	-0.229853	0.00345146	-0.0125073	0.890927	0.692971
1.11015e+06	3.46607	4.52852	49.0342	41.8	27.4	196.212	24789.4	233704	1558.28	0	0	0	1108.07	444.295	61.1752	0	0	410.701	1	0.0223297	0.210515	0.00140341	0.00036995	0	0	0	0.00099812	0.00040021	5.51051e-05	0	0	-0.229853	0.00345146	-0.754034	0.114879	0.291683
1.04415e+06	3.12471	14.0041	63.6684	61.2	35.9	7.50859	21913.7	477116	5649.92	6	3	5	7138.07	3470.69	3412.46	0	0	0	1	0.0209871	0.456943	0.00541111	0	5.74631e-06	2.87315e-06	4.78859e-06	0.00683626	0.00332395	0.00326817	0	0	14.2434	21.8621	2.80759	1.3222	0.42999
1.04426e+06	3.12094	13.9591	63.6614	61.2	35.9	8.95867	139019	560847	4612.69	0	4	4	2763.74	3906.7	1273.84	0	0	91847.4	1	0.133126	0.537075	0.00441748	0.0879544	0	3.83046e-06	3.83046e-06	0.0026466	0.00374111	0.00121985	0	0	2.75164	-1.30266	1.27473	0.139648	-0.0846785
1.04426e+06	3.2259	14.0194	63.6286	61	35.9	7.26589	135215	474109	4576.74	0	4	3	3147.56	5972.89	1209.42	0	0	0	1	0.129484	0.454014	0.004383	0	0	3.83046e-06	2.87284e-06	0.00301415	0.00571973	0.00115816	0	0	2.22289	-1.10172	2.09845	0.0294003	-0.316024
1.04426e+06	3.26537	14.0245	63.644	60.6	35.9	6.16975	207972	207769	1134.41	0	13	1	2012.28	4870.54	830.524	638.811	0	0	1	0.199157	0.198962	0.00108593	0	0	1.2449e-05	9.57614e-07	0.00192699	0.0046641	0.000795322	0.000611734	0	3.11499	-1.83012	1.40313	0.373666	-0.333099
1.04437e+06	3.11814	14.1242	63.6494	60.9	35.8	9.13317	20521.6	497029	2170.09	0	0	0	0	4067.27	324.888	268.706	0	96312.5	1	0.0196497	0.475911	0.0020778	0.0922203	0	0	0	0	0.00389446	0.000311084	0.000257289	0	-0.229853	0.00345146	0.415802	-0.405354	-0.458099
1.04437e+06	3.25854	14.0395	63.62	61	35.8	11.5453	55796.7	562930	2020.45	1	0	0	335.603	4073.82	0	0	0	251411	1	0.053426	0.539011	0.00193417	0.240729	9.57511e-07	0	0	0.000321344	0.00390072	0	0	0	1.63295	3.87599	0.372703	-0.500987	-0.348922
1.04449e+06	3.22588	14.0186	63.6289	60.7	35.7	9.90096	78306	250877	1158.37	0	1	0	2570.58	2822.77	1003.48	1016.82	0	56434.4	1	0.0749707	0.240191	0.00110868	0.0540307	0	9.57407e-07	0	0.00246109	0.00270254	0.00096074	0.000973508	0	-0.0132771	-0.122109	0.905764	1.06902	0.0117663
1.04449e+06	3.2173	14.0133	63.6241	60.6	35.8	4.80188	237987	124539	258.875	0	0	0	0	378.624	4744.63	0	0	15961.5	1	0.227851	0.119234	0.000247968	0.0152817	0	0	0	0	0.000362497	0.00454255	0	0	-0.229853	0.00345146	0.278647	-0.587461	-0.435987
1.0446e+06	3.24523	13.9303	63.6374	60.7	35.6	10.336	101440	638903	5560.58	0	0	2	2648.78	2113.25	314.888	0	0	102725	1	0.0971084	0.611625	0.00532357	0.0983391	0	0	1.91461e-06	0.00253569	0.00202303	0.000301443	0	0	0.827304	-0.398297	0.330645	0.385967	0.273716
1.0446e+06	3.22689	14.0109	63.6223	60.3	35.5	6.3539	413060	331448	598.342	0	0	0	0	2056.23	6605.3	0	0	65153.5	1	0.395424	0.317296	0.000572468	0.0623717	0	0	0	0	0.00196844	0.00632328	0	0	-0.229853	0.00345146	1.40275	-0.93114	-0.904556
1.04471e+06	3.14268	14.0399	63.2815	60.5	35.4	9.81452	37043.3	151830	423.814	0	0	0	1865.14	1835.58	0	0	0	12500.2	1	0.0354579	0.145332	0.000405853	0.0119652	0	0	0	0.00178531	0.00175702	0	0	0	-0.229853	0.00345146	-0.0532588	0.208192	0.225193
1.04471e+06	3.24901	13.9405	63.6457	60.4	35.5	33.584	111038	473503	675.109	0	0	0	224.997	2630.11	21.7115	208.372	0	64296.4	1	0.106286	0.453237	0.00064611	0.0615445	0	0	0	0.000215367	0.00251754	2.07822e-05	0.000199454	0	-0.229853	0.00345146	-0.140253	-0.201785	-0.171734
1.04471e+06	3.08197	13.9402	63.603	60.3	35.4	23.1409	23031.8	659537	828.698	0	4	0	0	3606.29	1753.09	0	0	103094	1	0.0220461	0.631309	0.000793519	0.0986812	0	3.8288e-06	0	0	0.00345194	0.00167806	0	0	0.636262	-0.49868	0.608575	-0.696625	-0.546061
1.04471e+06	3.23176	13.9811	63.6286	60.2	35.4	6.19207	436131	338120	673.488	0	0	0	0	2576.49	1267.86	1126.77	0	116585	1	0.417464	0.323648	0.000644196	0.111595	0	0	0	0	0.00246622	0.00121359	0.00107855	0	-0.229853	0.00345146	0.263903	0.393784	-0.40723
1.04471e+06	3.2557	14.0179	63.6321	60.1	35.3	4.95226	161129	599454	833.624	0	0	0	0	2056.24	3961.05	0	0	132784	1	0.154233	0.573798	0.000798305	0.127101	0	0	0	0	0.00196823	0.00379152	0	0	-0.229853	0.00345146	0.66507	-0.708942	-0.586014
1.04471e+06	3.24354	14.0126	63.6207	60	35.3	5.31575	146132	545649	617.041	0	0	0	0	3763.28	3872.79	0	0	122082	1	0.139878	0.522295	0.000590592	0.116857	0	0	0	0	0.00360221	0.00370703	0	0	-0.229853	0.00345146	1.25633	-0.892212	-0.824198
1.04494e+06	3.24117	13.963	63.6416	59.9	35.2	8.39876	12100.5	259191	509.73	0	0	0	0	1870.51	188.82	0	0	35496.3	1	0.0115801	0.248044	0.000488067	0.0339697	0	0	0	0	0.00179006	0.0001807	0	0	-0.229853	0.00345146	-0.454054	-0.371285	-0.104624
1.04494e+06	3.46297	13.9741	63.8329	59.9	35.1	6.93243	42112	390350	518.373	0	0	0	0	2926.63	297.912	1364.61	0	111988	1	0.0403009	0.373562	0.000495722	0.107172	0	0	0	0	0.00280076	0.0002851	0.00130592	0	-0.229853	0.00345146	0.15368	0.633254	-0.356056
1.04494e+06	3.25737	13.9601	63.6249	59.9	35.1	6.37201	41372.4	551245	779.695	0	0	0	0	3549.19	0	82.1057	0	128064	1	0.0395931	0.527537	0.000746455	0.122556	0	0	0	0	0.00339655	0	7.85746e-05	0	-0.229853	0.00345146	0.110627	-0.474815	-0.331595
1.04494e+06	3.23458	13.7129	64.0966	59.3	35.1	24.5942	38300.6	99054.6	222.563	0	0	0	0	1002.7	0	0	0	7907.68	1	0.0366534	0.0947946	0.000213409	0.0075676	0	0	0	0	0.000959579	0	0	0	-0.229853	0.00345146	-0.819722	-0.258512	0.0445695
1.04505e+06	3.25452	13.967	63.6224	59.7	35	4.74393	18698.5	212853	351.007	0	0	0	0	2886.78	199.135	1092.25	0	28575	1	0.0178924	0.203677	0.000335868	0.0273431	0	0	0	0	0.00276233	0.00019055	0.00104517	0	-0.229853	0.00345146	0.0724408	0.42008	-0.321459
1.04562e+06	2.99547	13.1436	63.3133	59.1	33.6	30.2217	33520.3	32950.7	170.679	0	0	0	0	1739.74	1169.96	0	0	0	1	0.0320579	0.0315132	0.00016354	0	0	0	0	0	0.00166384	0.00111892	0	0	-0.229853	0.00345146	-0.228288	-0.438889	-0.203438
1.04573e+06	3.12395	13.1401	63.5793	57.9	33.5	5.66716	51772.5	317901	1670.68	0	0	0	0	939.081	3725.23	0	0	52686.3	1	0.0495085	0.304	0.00159793	0.0503823	0	0	0	0	0.000898015	0.00356232	0	0	-0.229853	0.00345146	0.194916	-0.563936	-0.394215
1.04584e+06	2.96039	13.9054	62.9019	59.2	33.4	5.78998	17405.9	451008	1972.6	0	0	0	1210.22	0	0	0	0	232824	1	0.0166429	0.431239	0.00188652	0.222619	0	0	0	0.00115718	0	0	0	0	-0.229853	0.00345146	-0.879427	0.216289	0.386467
1.04629e+06	3.04016	14.1262	62.7876	58.5	32.9	19.2197	28314.8	261800	990.06	0	0	0	1525.96	0	859.695	2419.03	0	88390.6	1	0.0270621	0.250217	0.000946199	0.0844799	0	0	0	0.00145844	0	0.000821659	0.00231201	0	-0.229853	0.00345146	-0.213773	2.24212	0.184655
1.04629e+06	3.23379	14.1013	63.56	57	33	3.17663	10978.3	60702	235	0	0	0	1143.49	0	333.492	0	0	0	1	0.0104926	0.0580163	0.000224603	0	0	0	0	0.0010929	0	0.000318737	0	0	-0.229853	0.00345146	-0.803341	0.168165	0.335493
1.0464e+06	3.01091	13.6364	63.0547	57.6	32.3	6.63456	19773.1	648248	12091.2	0	10	2	2363.48	4512.43	1487.88	4637.8	0	28079.3	1	0.0188962	0.6195	0.0115548	0.0268341	0	9.55654e-06	1.91131e-06	0.00225867	0.00431232	0.0014219	0.00443213	0	2.98727	-1.65091	2.11411	3.7743	-0.549137
1.04663e+06	3.01107	13.9438	63.0395	57.6	30.8	14.9208	140866	201930	378.683	0	0	0	2633.3	822.268	0	0	0	0	1	0.13459	0.192934	0.000362115	0	0	0	0	0.00251599	0.000785635	0	0	0	-0.229853	0.00345146	-0.228712	0.550645	0.496728
1.04674e+06	3.03182	14.0366	62.7955	58.8	34.1	11.8998	14121.7	88517	999.278	0	0	0	932.308	1861.36	0	764.426	0	0	1	0.0134911	0.0845644	0.00095439	0	0	0	0	0.000890676	0.00177824	0	0.000730291	0	-0.229853	0.00345146	-0.16891	0.558048	0.0234039
1.04674e+06	3.07291	14.095	62.7934	59.1	33.8	15.5656	89806.8	350401	2981.9	0	0	0	2286.94	2461.55	0	1075.89	0	861.238	1	0.0857966	0.334754	0.00284884	0.00082278	0	0	0	0.00218482	0.00235163	0	0.00102785	0	-0.229853	0.00345146	0.429674	1.15475	0.135815
1.04685e+06	3.14685	13.9852	62.7758	57.6	28.5	30.7011	104240	345637	3372.99	0	0	0	2003.82	1336.38	1228.22	0	0	0	1	0.0995747	0.330167	0.00322204	0	0	0	0	0.00191414	0.00127657	0.00117325	0	0	-0.229853	0.00345146	0.141084	0.201693	0.172546
1.04685e+06	3.32754	13.891	63.005	57.5	28.4	27.1132	40034.9	278172	5350.36	0	0	0	22.4271	1411.81	7064.36	0	0	0	1	0.038243	0.265722	0.00511055	0	0	0	0	2.14233e-05	0.00134862	0.00674818	0	0	-0.229853	0.00345146	1.29851	-0.889378	-0.860005
1.04719e+06	3.33487	13.7405	63.7993	56.3	33	15.3516	11401.4	800810	29798.4	0	0	5	1671.52	3253.41	8490.42	0	0	0	1	0.0108876	0.764722	0.0284552	0	0	0	4.77468e-06	0.0015962	0.0031068	0.00810781	0	0	2.4065	-0.998435	2.76826	-0.720118	-1.03235
1.0473e+06	3.3398	14.024	63.6788	56.1	32.8	17.19	34788.3	849398	36019	0	1	10	4354.73	3909.93	6078.28	0	0	0	1	0.033217	0.811034	0.0343921	0	0	9.54834e-07	9.54834e-06	0.00415804	0.00373333	0.00580374	0	0	5.25829	-2.12533	3.00169	0.212194	-0.404455
1.04753e+06	3.15911	14.0315	63.0845	59.1	32.7	7.68863	57920.9	267355	3491.81	0	0	0	6472.19	1799	4993.17	0	0	0	1	0.055293	0.255225	0.00333356	0	0	0	0	0.00617854	0.00171738	0.00476663	0	0	-0.229853	0.00345146	2.46696	1.17197	0.374838
1.04753e+06	3.12029	13.8334	63.0805	59.1	32.4	10.6072	21722.4	671927	17472.2	0	1	1	4501.51	5283.42	3530.57	0	0	17268.5	1	0.0207369	0.641441	0.0166793	0.016485	0	9.54629e-07	9.54629e-07	0.00429727	0.00504371	0.00337039	0	0	0.513196	-0.322057	2.823	0.316466	-0.274307
1.0482e+06	3.1318	13.9506	63.0684	59.5	33.2	13.4673	23809.8	472602	11355.8	0	1	7	3076.27	1112.6	2666.93	1384	0	0	1	0.022715	0.450871	0.0108338	0	0	9.54017e-07	6.67812e-06	0.00293482	0.00106144	0.0025443	0.00132036	0	3.6733	-1.52296	0.924333	1.57066	0.120177
1.04842e+06	3.12355	13.8207	62.9745	59.7	33.4	7.93217	174913	655997	7938.11	0	0	0	1344.31	1676.8	8551.59	1884.06	0	256248	1	0.166834	0.625699	0.00757137	0.244412	0	0	0	0.00128222	0.00159936	0.00815661	0.00179704	0	-0.229853	0.00345146	2.40259	0.910307	-0.978196
1.04865e+06	3.24893	13.9081	63.5985	59	33.6	10.4765	37413.8	469940	5662.15	0	0	0	0	1266.55	2210.03	0	0	101105	1	0.0356781	0.448139	0.00539934	0.0964151	0	0	0	0	0.0012078	0.0021075	0	0	-0.229853	0.00345146	-0.112167	-0.472421	-0.258363
1.04898e+06	3.49148	13.6888	63.9304	58.7	33.8	11.4885	65294.9	427058	1553.36	0	0	0	0	2044.67	1665.22	0	0	168592	1	0.0622459	0.407116	0.00148048	0.16072	0	0	0	0	0.0019492	0.00158746	0	0	-0.229853	0.00345146	0.0157689	-0.513305	-0.305834
1.015e+06	2.48107	15.2106	65.9746	86.8	51.6	37.8068	30252	251907	447.159	0	2	0	0	0	0	2440.24	0	29064.8	1	0.0298049	0.248183	0.000440393	0.0286351	0	1.97044e-06	0	0	0	0	0.00240417	0	0.215881	-0.254963	-0.819892	1.93681	0.0353183
1.01826e+06	2.49027	13.9495	64.9404	81.5	48.9	35.4469	28693.1	348205	1202.84	0	0	0	0	809.212	0	0	0	3968.89	1	0.0281786	0.341961	0.00118143	0.00389772	0	0	0	0	0.000794702	0	0	0	-0.229853	0.00345146	-0.881867	-0.239271	0.0696759
1.0185e+06	2.56722	14.5034	65.9086	83.2	50.1	36.9843	17629.3	211799	663.517	0	0	0	908.153	188.144	0	0	0	732.957	1	0.0173091	0.207952	0.000651941	0.000719646	0	0	0	0.000891659	0.000184727	0	0	0	-0.229853	0.00345146	-0.879089	0.111482	0.313416
1.01934e+06	2.57383	13.3262	65.0903	81.4	49	28.5927	188053	96845	510.253	0	0	0	0	0	0	0	0	26515.9	1	0.184486	0.0950078	0.000500325	0.0260128	0	0	0	0	0	0	0	0	-0.229853	0.00345146	-1.1814	-0.146529	0.190688
1.01958e+06	2.58378	13.5789	64.9495	80.9	48.7	28.6813	10569.2	123333	845.958	0	0	0	0	0	0	0	0	11547.8	1	0.0103662	0.120965	0.000829756	0.0113261	0	0	0	0	0	0	0	0	-0.229853	0.00345146	-1.1814	-0.146529	0.190688
1.0197e+06	2.60955	14.0946	64.6501	81.8	49.1	26.5102	34750.6	217410	922.277	0	0	0	0	0	0	0	0	48300.7	1	0.0340794	0.21321	0.00090419	0.0473677	0	0	0	0	0	0	0	0	-0.229853	0.00345146	-1.1814	-0.146529	0.190688
1.0197e+06	2.5928	14.0037	65.1717	81.6	48.8	30.5568	18862.7	401010	1595.23	0	0	0	0	963.84	0	0	0	198638	1	0.0184984	0.393264	0.00156419	0.194801	0	0	0	0	0.000945222	0	0	0	-0.229853	0.00345146	-0.825134	-0.256836	0.0467557
1.01982e+06	2.59166	14.1851	65.4628	81.5	48.7	29.1209	23378.6	271976	1359.35	0	0	0	0	0	0	0	0	76323.6	1	0.0229243	0.266691	0.00133259	0.0748405	0	0	0	0	0	0	0	0	-0.229853	0.00345146	-1.1814	-0.146529	0.190688
1.02018e+06	2.60642	14.0672	65.1363	80	48.3	28.8605	18700.5	217644	1655.17	0	0	0	0	0	0	0	0	4450.22	1	0.0183307	0.21334	0.00162227	0.00436221	0	0	0	0	0	0	0	0	-0.229853	0.00345146	-1.1814	-0.146529	0.190688
1.02041e+06	2.42895	15.2136	63.463	85.9	49.6	39.6147	11200.3	722687	5967.78	0	0	0	0	1745.95	0	0	0	2878.2	1	0.0109762	0.708229	0.0058486	0.00282062	0	0	0	0	0.00171102	0	0	0	-0.229853	0.00345146	-0.53649	-0.346204	-0.0698557
1.02041e+06	2.63064	14.2065	65.3586	79.4	48.1	26.6277	35198.3	243404	449.25	0	0	0	0	0	0	0	0	1231.15	1	0.0344941	0.238535	0.000440017	0.00120652	0	0	0	0	0	0	0	0	-0.229853	0.00345146	-1.1814	-0.146529	0.190688
1.02041e+06	2.53569	14.0731	65.528	78.7	47.3	29.589	154413	331524	575.33	0	0	0	3091.02	123.275	0	0	0	50593.9	1	0.151324	0.324891	0.000563496	0.0495817	0	0	0	0.00302918	0.000120809	0	0	0	-0.229853	0.00345146	-0.345373	0.789135	0.684789
1.02041e+06	2.52322	14.404	65.0215	77.6	46.7	28.3079	94411.8	619088	1375.42	0	0	0	242.466	1808.31	1063.37	0	0	5465.64	1	0.092523	0.606703	0.00134749	0.00535629	0	0	0	0.000237615	0.00177213	0.00104209	0	0	-0.229853	0.00345146	-0.147847	-0.370283	-0.170061
1.02065e+06	2.43355	15.1777	63.9088	86.8	49.4	35.9788	19398.4	394302	546.463	0	7	0	0	3006.43	0	1572.4	0	32788.7	1	0.0190059	0.386323	0.000534951	0.0321252	0	6.85835e-06	0	0	0.0029456	0	0.00154059	0	1.32158	-0.895993	0.160497	0.844722	-0.357409
1.02077e+06	2.61206	14.3607	65.1854	78.5	47.6	27.0682	30863.9	341427	4058.02	0	0	0	2216.88	600.149	0	0	0	14763.3	1	0.0302358	0.334479	0.00397542	0.0144629	0	0	0	0.00217177	0.000587936	0	0	0	-0.229853	0.00345146	-0.393055	0.465791	0.468595
1.02089e+06	2.56286	14.6921	64.1093	86.8	50.1	33.5363	30366.2	732146	6495.67	0	0	0	2388.5	2002.93	0	0	0	51888.6	1	0.0297447	0.717163	0.00636306	0.0508267	0	0	0	0.00233962	0.00196194	0	0	0	-0.229853	0.00345146	0.16863	0.358073	0.287769
1.02101e+06	2.66687	14.2312	65.2474	78.4	47.6	25.0318	16485.7	294554	1144.04	0	0	0	0	0	1299.82	0	0	68482.1	1	0.0161464	0.288492	0.00112046	0.0670728	0	0	0	0	0	0.00127307	0	0	-0.229853	0.00345146	-0.810508	-0.258247	0.0305287
1.02125e+06	2.42753	15.1449	64.1031	83.8	49.2	41.0217	23728.7	290013	680.964	0	0	0	0	912.292	0	1865.2	0	36337.3	1	0.0232349	0.283978	0.000666829	0.0355811	0	0	0	0	0.000893309	0	0.00182639	0	-0.229853	0.00345146	-0.57007	1.33188	-0.0633697
1.02173e+06	2.45573	15.0279	63.7404	80.9	50.8	36.5197	10887.8	926509	31444.2	0	17	2	0	7266.84	8240.29	0	0	1052.85	1	0.0106562	0.906806	0.0307753	0.00103046	0	1.66385e-05	1.95747e-06	0	0.00711231	0.00806505	0	0	4.61477	-2.58936	3.84901	-1.68427	-1.90696
1.02185e+06	2.4415	14.9516	63.6892	79.1	50.6	60.989	12849.3	250476	7087.98	0	8	0	1146.13	4808.57	676.56	0	0	0	1	0.0125745	0.245121	0.00693646	0	0	7.82896e-06	0	0.00112163	0.00470576	0.000662095	0	0	1.54114	-1.02329	1.07787	-0.402117	-0.419406
1.02185e+06	2.45151	14.8873	63.7147	84.1	50	43.2321	18434.7	700392	7606.31	0	4	0	884.445	1831.22	71.537	14681.5	0	83798.3	1	0.0180406	0.685418	0.00744338	0.0820067	0	3.91448e-06	0	0.000865535	0.00179206	7.00075e-05	0.0143676	0	0.655644	-0.509917	1.90076	12.3599	-0.873077
1.02197e+06	2.76494	14.5019	64.4099	78.6	47.8	24.539	11787.1	210799	2105.03	0	0	0	977.726	0	0	0	0	13504.5	1	0.0115338	0.206268	0.00205975	0.0132142	0	0	0	0.000956711	0	0	0	0	-0.229853	0.00345146	-0.93174	0.153436	0.352551
1.0222e+06	2.43114	15.0227	63.8049	84	48.8	64.6213	65846.6	462784	1114.4	0	0	0	0	0	333.353	0	0	0	1	0.0644163	0.452732	0.0010898	0	0	0	0	0	0	0.000326112	0	0	-0.229853	0.00345146	-1.08639	-0.175147	0.149661
1.0222e+06	2.44467	14.9137	63.7164	85.5	49	153.589	85810.1	181829	4625.48	0	0	0	0	453.569	1791.91	0	0	0	1	0.0839461	0.177879	0.00452454	0	0	0	0	0	0.000443716	0.00175299	0	0	-0.229853	0.00345146	-0.503447	-0.352143	-0.0974132
1.02232e+06	2.43774	14.6797	62.568	87.5	49.6	40.5146	15859.8	141282	1659.97	0	4	0	0	3243.85	2314.67	0	0	0	1	0.0155134	0.138197	0.00162375	0	0	3.91266e-06	0	0	0.00317302	0.00226412	0	0	0.655231	-0.509678	0.674188	-0.715505	-0.577318
1.02232e+06	2.44248	14.8802	62.5774	86.8	49.5	41.3992	17045.9	547678	8954.42	0	1	0	0	7931.14	1913.72	0	0	0	1	0.0166737	0.535719	0.00875848	0	0	9.78164e-07	0	0	0.00775796	0.00187194	0	0	-0.00858174	-0.124831	2.28807	-1.21615	-1.22614
1.02244e+06	2.40648	14.9641	63.2921	85.7	48.6	67.3954	155499	268813	746.761	0	0	0	0	1746.64	2401.44	0	0	2962.98	1	0.152086	0.262913	0.000730603	0.00289794	0	0	0	0	0.00170831	0.00234873	0	0	-0.229853	0.00345146	0.14676	-0.551998	-0.364924
1.02244e+06	2.41313	14.917	63.286	86.2	48.9	61.9179	38814.9	398957	6582.57	0	0	0	0	0	1185.18	0	0	0	1	0.0379629	0.3902	0.0064385	0	0	0	0	0	0	0.00115916	0	0	-0.229853	0.00345146	-0.843695	-0.248251	0.0448593
1.02256e+06	2.44135	14.6793	63.0744	88	48.8	43.0535	60201	616933	7724.84	0	0	0	0	1862.04	113.261	0	0	0	1	0.0588727	0.603321	0.00755456	0	0	0	0	0	0.00182096	0.000110762	0	0	-0.229853	0.00345146	-0.462784	-0.368754	-0.100531
1.02292e+06	2.43887	14.9979	63.8186	84.7	48.9	33.1398	24648.5	272171	576.434	0	0	0	0	0	0	0	0	138279	1	0.0240962	0.266073	0.000563095	0.135181	0	0	0	0	0	0	0	0	-0.229853	0.00345146	-1.1814	-0.146529	0.190688
1.02304e+06	2.6198	13.4636	64.946	71.7	44.9	27.9723	76703.8	125015	782.728	0	0	0	0	137.557	24.1518	0	0	17029.9	1	0.0749765	0.1222	0.000765368	0.0166464	0	0	0	0	0.000134459	2.36079e-05	0	0	-0.229853	0.00345146	-1.12385	-0.164292	0.167244
1.02316e+06	2.52009	14.7949	63.825	81.4	48.5	31.592	44473.4	324839	2688.08	0	0	0	781.291	297.554	0	0	0	3821.79	1	0.0434669	0.317487	0.00262716	0.0037353	0	0	0	0.000763609	0.00029082	0	0	0	-0.229853	0.00345146	-0.872517	0.0589526	0.275597
1.02517e+06	2.6621	13.4299	63.3382	74.7	46.4	24.2618	11443.6	60935.7	433.603	0	0	0	0	0	0	0	0	6041.42	1	0.0111626	0.0594395	0.000423344	0.00589308	0	0	0	0	0	0	0	0	-0.229853	0.00345146	-1.1814	-0.146529	0.190688
1.02576e+06	2.63836	13.3944	63.2315	75.5	46.7	24.6309	22787.5	704656	7587.11	0	0	0	0	4945.33	2084.46	0	0	0	1	0.0222152	0.686958	0.00739645	0	0	0	0	0	0.00482113	0.00203211	0	0	-0.229853	0.00345146	1.22779	-0.887477	-0.799093
1.02576e+06	2.65532	13.5397	63.9629	73.1	45.7	25.0561	49764.8	465312	1796.95	0	0	0	0	2137.61	1303.41	0	0	23989	1	0.048515	0.453625	0.00175187	0.0233865	0	0	0	0	0.00208392	0.00127067	0	0	-0.229853	0.00345146	-0.0257436	-0.501228	-0.286495
1.02588e+06	2.63371	13.6538	63.2646	75.7	46.5	25.6754	37016.5	681437	5896.12	0	0	0	0	4089	0	0	0	160974	1	0.0360826	0.664245	0.00574725	0.156913	0	0	0	0	0.00398585	0	0	0	-0.229853	0.00345146	0.320929	-0.611674	-0.416251
1.02588e+06	2.62469	13.5207	63.5743	72.4	45.4	24.0823	12411.2	421064	2764.3	0	0	0	909.198	855.376	926.609	0	0	25796.5	1	0.0120981	0.410441	0.00269427	0.0251457	0	0	0	0.00088626	0.000833796	0.000903233	0	0	-0.229853	0.00345146	-0.372706	-0.045219	0.100035
1.02624e+06	2.59304	13.4577	62.4592	74.2	46.2	23.2774	29550.6	321809	1420.12	0	0	0	1129.02	0	0	0	0	34324.7	1	0.0287951	0.313582	0.0013837	0.0334472	0	0	0	0.00110016	0	0	0	0	-0.229853	0.00345146	-0.894307	0.198411	0.37682
1.02741e+06	2.61662	13.9346	61.9705	74.8	45.9	22.2518	14280.1	384640	2078.58	0	0	0	0	2119.52	0	0	0	2150.9	1	0.013899	0.374377	0.00202353	0.00209351	0	0	0	0	0.00206296	0	0	0	-0.229853	0.00345146	-0.403838	-0.387276	-0.123447
1.04809e+06	4.25828	12.5539	65.172	60.2	40.7	6.83202	50031.6	842086	1213.16	0	0	0	785.625	0	344.212	0	0	182460	1	0.0477361	0.80345	0.00115735	0.174089	0	0	0	0.00074958	0	0.000328419	0	0	-0.229853	0.00345146	-0.890112	0.0596721	0.27619
1.04085e+06	3.55948	12.6851	66.5485	54.3	33.5	4.18598	16344.1	127382	1121.85	0	0	0	0	1432.21	0	0	0	4922.49	1	0.0157025	0.122382	0.00107796	0.00472928	0	0	0	0	0.00137599	0	0	0	-0.229853	0.00345146	-0.66277	-0.307106	-0.0188389
1.04097e+06	3.52649	12.8022	66.337	54.1	33.2	4.34004	11221.4	240367	842.404	0	0	0	0	573.154	0	0	0	181656	1	0.0107797	0.230907	0.000808862	0.174507	0	0	0	0	0.000550597	0	0	0	-0.229853	0.00345146	-0.973875	-0.210784	0.106847
1.04142e+06	3.56057	12.6771	66.1714	54.8	33.8	4.73196	18679.9	343034	767.621	0	0	0	4207.5	663.052	3705.54	3192.49	0	64229.3	1	0.0179368	0.329389	0.000737451	0.0616745	0	0	0	0.00404014	0.000636678	0.00355815	0.0030655	0	-0.229853	0.00345146	1.61047	3.39009	0.131535
1.04142e+06	3.4611	12.7486	65.6937	54.1	33.5	4.25838	24932.3	80663	486.093	0	0	0	0	0	3638.08	0	0	90978.4	1	0.0239406	0.0774545	0.000466668	0.0873596	0	0	0	0	0	0.00349337	0	0	-0.229853	0.00345146	-0.163651	-0.453088	-0.248796
1.04154e+06	3.46079	12.7405	65.742	54.6	33.7	4.772	52622.8	382359	510.052	0	1	0	0	1359.29	3668.52	0	0	156423	1	0.0505241	0.36711	0.00048966	0.150185	0	9.60118e-07	0	0	0.00130508	0.00352221	0	0	-0.0126639	-0.122464	0.336658	-0.60792	-0.451154
1.04165e+06	3.52705	12.8291	66.1075	55.9	34.4	7.55321	66528.5	780578	14850	0	0	0	0	4881.1	1097.51	0	0	1071.39	1	0.0638682	0.749365	0.0142562	0.00102855	0	0	0	0	0.00468592	0.00105363	0	0	-0.229853	0.00345146	0.891761	-0.785833	-0.655406
1.04177e+06	3.57778	12.8432	65.9491	55.7	34.1	7.6953	25548.3	909789	15720.2	0	0	0	3066.45	3330.68	1798.21	0	0	22201	1	0.024524	0.873314	0.0150898	0.021311	0	0	0	0.00294351	0.00319715	0.00172612	0	0	-0.229853	0.00345146	1.29468	0.251795	-0.0153044
1.04177e+06	3.47676	12.615	65.8789	55.1	33.8	4.25367	51301.9	199517	1697.77	0	0	0	453.873	2056.95	2558.28	0	0	1881.65	1	0.0492451	0.191518	0.00162992	0.00180621	0	0	0	0.000435677	0.00197449	0.00245571	0	0	-0.229853	0.00345146	0.391952	-0.455849	-0.345205
1.04177e+06	3.49464	12.6833	65.9958	54.5	33.7	4.99519	85068.1	431992	1689.16	0	1	0	2945.65	1845.1	3655.63	4193.09	0	40352.3	1	0.0816576	0.414673	0.00162129	0.0387345	0	9.59908e-07	0	0.00282755	0.00177113	0.00350907	0.00402498	0	-0.0127114	-0.122437	1.8516	3.71325	-0.302197
1.04177e+06	3.43159	12.502	65.6456	54.2	33.5	4.50719	28356.6	247212	785.068	0	0	0	1863.48	5016.29	2125.47	0	0	120146	1	0.0272197	0.237301	0.000753528	0.11533	0	0	0	0.00178877	0.00481517	0.00204026	0	0	-0.229853	0.00345146	1.69472	-0.326649	-0.496575
1.04177e+06	3.53877	12.5483	66.1628	53.4	33	6.09734	29827.1	540882	1611.2	0	0	0	1867.99	1385.37	2792.8	0	0	272673	1	0.0286313	0.519197	0.00154641	0.261741	0	0	0	0.0017931	0.00132983	0.00268084	0	0	-0.229853	0.00345146	0.568793	0.0252315	-0.0457042
1.04188e+06	3.40841	12.7745	65.6364	55.3	34	6.45362	29287.2	613758	13313	0	0	0	0	6659.91	1787.45	0	0	0	1	0.0281099	0.589087	0.0127779	0	0	0	0	0	0.0063922	0.0017156	0	0	-0.229853	0.00345146	1.72775	-1.04305	-0.998508
1.04188e+06	3.39007	12.7097	65.3494	55.2	34	7.24374	63498.9	660272	5402.66	0	0	0	0	3829.49	3152.56	0	0	64361.6	1	0.0609464	0.633732	0.00518582	0.0617745	0	0	0	0	0.00367556	0.00302584	0	0	-0.229853	0.00345146	1.08552	-0.840994	-0.749669
1.04188e+06	3.43447	12.4036	65.6765	55	33.8	4.59711	17658.2	355423	1406.64	0	0	0	2176.38	1384.43	9757.13	0	0	76363.9	1	0.0169484	0.341137	0.00135044	0.0732944	0	0	0	0.0020889	0.00132878	0.00936493	0	0	-0.229853	0.00345146	2.59292	-0.468462	-0.836395
1.04188e+06	3.53749	12.654	66.2125	53.2	33	5.19281	53470.7	182348	1274.88	0	0	0	0	926.309	1141.51	0	0	3300.99	1	0.0513214	0.175018	0.00122375	0.0031683	0	0	0	0	0.000889074	0.00109563	0	0	-0.229853	0.00345146	-0.527097	-0.34643	-0.0825305
1.04188e+06	3.55032	12.5667	66.2662	53.2	32.9	5.05548	11258.4	147319	811.53	0	0	0	0	1497.19	2683.76	0	0	40392.6	1	0.0108058	0.141397	0.00077936	0.0387689	0	0	0	0	0.00143701	0.00257589	0	0	-0.229853	0.00345146	0.110685	-0.540272	-0.352191
1.04199e+06	3.35775	12.6523	64.9698	55	33.8	6.34864	171127	474431	2142.55	0	0	0	3070.73	1284.69	6712.25	0	0	99105.5	1	0.164231	0.455311	0.00205663	0.0951114	0	0	0	0.00294697	0.00123291	0.00644174	0	0	-0.229853	0.00345146	1.92907	0.068288	-0.308868
1.04199e+06	3.38679	12.6989	65.0318	54.6	33.6	5.33927	20024.8	409059	851.631	0	0	0	0	4597.12	2892.28	577.286	0	218936	1	0.0192177	0.392573	0.000817663	0.210112	0	0	0	0	0.00441185	0.00277571	0.00055402	0	-0.229853	0.00345146	1.37348	-0.424881	-0.866123
1.04211e+06	3.40124	12.7719	65.1761	54.9	33.8	5.14741	27812.6	439665	1329.46	0	0	0	0	2257.08	3202.63	0	0	301022	1	0.0266888	0.4219	0.0012753	0.288859	0	0	0	0	0.00216588	0.00307323	0	0	-0.229853	0.00345146	0.530302	-0.668975	-0.525747
1.04211e+06	3.7533	12.7823	66.4599	49.5	29.6	4.06226	31208.7	159460	101.231	0	0	0	1955.98	0	0	0	0	21548.9	1	0.0299476	0.153017	9.6919e-05	0.0206782	0	0	0	0.00187694	0	0	0	0	-0.229853	0.00345146	-0.691596	0.441964	0.508242
1.04222e+06	3.58775	13.1796	66.0194	56.1	34.7	5.44662	13130.6	404785	2271.48	0	0	0	0	2056.7	1175.06	0	0	37760.8	1	0.0125987	0.388387	0.002179	0.0362311	0	0	0	0	0.00197338	0.00112746	0	0	-0.229853	0.00345146	-0.10913	-0.475761	-0.251647
1.04256e+06	3.66663	13.0126	65.7716	51.2	31.8	4.19863	14564.6	242937	227	0	0	0	1236.37	0	0	0	0	57254.2	1	0.01397	0.233019	0.000217733	0.0549168	0	0	0	0.00118589	0	0	0	0	-0.229853	0.00345146	-0.871933	0.225293	0.391326
1.04268e+06	3.70198	12.9592	65.7624	50.1	31	4.08447	91163.2	365721	431.871	0	0	0	2334.42	0	0	0	0	36318.2	1	0.087432	0.350753	0.000414319	0.0348317	0	0	0	0.00223888	0	0	0	0	-0.229853	0.00345146	-0.597145	0.555444	0.569477
1.04279e+06	3.56989	12.7185	65.9287	53.8	33.6	5.48866	29185.7	136879	337.776	0	0	0	0	1598.55	0	1284.45	0	43334.2	1	0.0279881	0.131262	0.000324131	0.0415561	0	0	0	0	0.00153296	0	0.00123174	0	-0.229853	0.00345146	-0.418391	0.741945	-0.122342
1.0429e+06	3.69121	13.3012	65.9028	55.6	34.9	4.80881	30637.2	93397.1	534.677	0	0	0	0	927.303	2971.63	0	0	2342.75	1	0.0293769	0.089555	0.000512991	0.00224638	0	0	0	0	0.000889156	0.00284939	0	0	-0.229853	0.00345146	-0.0161291	-0.500339	-0.303175
1.04313e+06	3.56694	12.8924	65.667	54.8	34	7.9099	45397.2	691577	2367.47	0	0	0	0	5372.97	560.007	0	0	249607	1	0.0435202	0.662983	0.00226913	0.239287	0	0	0	0	0.00515082	0.000536853	0	0	-0.229853	0.00345146	0.916432	-0.794737	-0.661185
1.04324e+06	3.53309	12.6304	65.2306	54.7	33.9	6.18417	33743.3	575218	3105.39	0	0	0	0	3911.86	1582.23	0	0	0	1	0.0323446	0.551375	0.0029763	0	0	0	0	0	0.00374971	0.00151665	0	0	-0.229853	0.00345146	0.673783	-0.71721	-0.571096
1.04336e+06	3.76183	13.5812	65.9642	55.9	35.2	5.90071	18180.3	427588	3463.26	0	0	0	0	3887.24	3599.62	0	0	83446.6	1	0.0174248	0.409819	0.0033191	0.079979	0	0	0	0	0.00372571	0.00345004	0	0	-0.229853	0.00345146	1.22801	-0.884073	-0.810673
1.04336e+06	3.60359	12.7458	65.6483	54.7	33.8	9.58604	13265.1	683826	9486.34	0	0	0	2004.54	3356.77	6701.63	0	0	0	1	0.0127139	0.65541	0.00909182	0	0	0	0	0.00192124	0.00321728	0.00642315	0	0	-0.229853	0.00345146	2.40392	-0.483259	-0.782236
1.04347e+06	3.83371	13.0438	65.9745	53.7	33.4	7.22307	18342.4	530061	1519	0	0	1	0	5245.49	2397.62	874.102	0	71545.5	1	0.0175783	0.507979	0.00145572	0.068565	0	0	9.58342e-07	0	0.00502697	0.00229774	0.000837688	0	0.299299	-0.19764	1.50873	-0.208907	-0.917991
1.04358e+06	3.84899	13.1503	66.0218	54.4	33.7	7.62001	22108.6	588512	5350.96	0	1	0	919.792	2379.07	6776.63	0	0	0	1	0.0211853	0.563935	0.00512753	0	0	9.58238e-07	0	0.00088138	0.00227972	0.00649363	0	0	-0.0130893	-0.122218	1.79971	-0.706068	-0.824268
1.0437e+06	3.92564	13.5258	66.3001	54.6	34.3	5.71613	13514.6	83404.1	483.59	0	0	0	1343.32	1971.44	0	0	0	5007.35	1	0.0129488	0.0799123	0.000463737	0.00479771	0	0	0	0.00128708	0.0018889	0	0	0	-0.229853	0.00345146	-0.133568	0.0365871	0.120816
1.0437e+06	3.84	13.1535	65.828	54	33.7	6.60636	87364.7	340109	2606.16	0	0	0	1226.62	5375.39	3055.82	0	0	0	1	0.0837071	0.325869	0.0024969	0	0	0	0	0.00117526	0.00515034	0.00292788	0	0	-0.229853	0.00345146	1.91955	-0.636015	-0.763077
1.0437e+06	3.92234	13.151	65.8624	53.8	33.5	6.27771	54072.8	259103	919.104	0	0	0	0	6233.78	4978.43	0	0	0	1	0.0518089	0.248255	0.000880525	0	0	0	0	0	0.00597279	0.00477	0	0	-0.229853	0.00345146	2.45953	-1.26214	-1.3189
1.0437e+06	3.82805	13.0117	65.6687	53.6	33.5	5.57876	198042	412124	1456.75	0	0	0	0	3873.94	1110.91	0	0	0	1	0.18975	0.39487	0.001396	0	0	0	0	0	0.00371175	0.0010644	0	0	-0.229853	0.00345146	0.527717	-0.673093	-0.508421
1.04381e+06	3.9251	13.5023	66.111	54.5	34.2	5.57672	21406.2	166665	736.9	0	0	0	2522.15	998.629	0	0	0	60011.8	1	0.0205077	0.15967	0.000706068	0.0574931	0	0	0	0.0024163	0.000956716	0	0	0	-0.229853	0.00345146	-0.190243	0.499424	0.453811
1.04381e+06	3.92342	13.5156	66.0046	54.3	34.1	5.59607	22315.6	244194	871.171	0	0	0	0	4203.66	920.449	0	0	110951	1	0.021379	0.233945	0.000834444	0.106295	0	0	0	0	0.00402723	0.000881818	0	0	-0.229853	0.00345146	0.593434	-0.693887	-0.53349
1.04381e+06	3.94429	13.2512	65.8576	54.2	34	6.33184	35095.6	157028	1312.74	0	0	0	1004.16	995.402	1483.49	0	0	10384.3	1	0.0336226	0.150437	0.00125789	0.00994848	0	0	0	0.000962015	0.000953625	0.00142122	0	0	-0.229853	0.00345146	-0.156861	-0.0809072	0.0294387
1.04381e+06	3.92036	13.1167	65.8299	54.1	33.8	7.34849	25386.6	492168	2034.44	0	0	0	2443.97	4881.57	4994.4	0	0	108586	1	0.0243211	0.471512	0.00194863	0.104028	0	0	0	0.0023414	0.00467669	0.00478479	0	0	-0.229853	0.00345146	2.58632	-0.378063	-0.727266
1.04404e+06	3.82841	13.0653	65.1869	50.2	30.8	5.22886	117189	55225.5	386.216	0	0	0	0	1155.07	0	0	0	8223.33	1	0.112246	0.0528962	0.000369719	0.00787648	0	0	0	0	0.00110635	0	0	0	-0.229853	0.00345146	-0.764401	-0.27564	0.0222197
1.04415e+06	3.9042	13.0066	65.5934	50.4	30.9	4.96097	14744.1	400803	1728.05	0	0	0	0	2305.4	378.773	0	0	69233.3	1	0.0141207	0.383856	0.00165494	0.066306	0	0	0	0	0.00220792	0.000362758	0	0	-0.229853	0.00345146	-0.243516	-0.436025	-0.191157
1.04437e+06	4.05726	13.2396	65.8196	50.2	30.9	4.67199	13461.9	309396	1089.7	0	0	0	2108.11	0	783.049	0	0	134243	1	0.0128899	0.29625	0.00104369	0.128539	0	0	0	0.00201854	0	0.000749777	0	0	-0.229853	0.00345146	-0.436205	0.420564	0.437873
1.0446e+06	4.23889	13.307	65.4894	53.2	33.6	6.59571	14487.4	223297	1293.44	0	0	0	0	2331.35	109.699	0	0	104258	1	0.0138689	0.213763	0.00123779	0.0998069	0	0	0	0	0.00223181	0.000105015	0	0	-0.229853	0.00345146	-0.309603	-0.416195	-0.162369
1.0446e+06	4.30471	12.9322	65.574	52	33	5.88918	19201.1	287833	1877.59	0	0	0	0	1586.53	0	0	0	103114	1	0.0183812	0.275544	0.00179782	0.0987113	0	0	0	0	0.00151879	0	0	0	-0.229853	0.00345146	-0.608947	-0.323771	-0.0405835
1.04471e+06	4.20713	13.4435	65.6088	54	34.1	5.8103	17150.4	165941	913.133	0	0	0	1161.9	1053.95	2908.91	0	0	63649.7	1	0.0164164	0.158839	0.000873924	0.0609255	0	0	0	0.00111217	0.00100884	0.00278441	0	0	-0.229853	0.00345146	0.300282	-0.159896	-0.12506
1.04471e+06	4.2152	13.3151	65.6889	53.7	33.8	6.06891	43970.7	174149	848.487	0	0	0	2263.39	1090.98	0	0	0	33148.4	1	0.0420888	0.166695	0.000811706	0.0317296	0	0	0	0.00216652	0.00104428	0	0	0	-0.229853	0.00345146	-0.222419	0.410891	0.398218
1.04471e+06	4.32981	12.9295	65.661	50.6	31.5	3.97031	11746.7	224629	949.188	0	0	0	2256.38	927.828	0	0	0	118124	1	0.011244	0.215015	0.000908383	0.113068	0	0	0	0.00215981	0.000888117	0	0	0	-0.229853	0.00345146	-0.283032	0.42701	0.420863
1.04483e+06	4.23262	13.219	65.8174	53.9	33.9	6.99246	16974.2	231090	1421.25	0	0	0	4078.65	1001.52	2429.41	0	0	84163.8	1	0.016246	0.221175	0.00136003	0.0805529	0	0	0	0.00390366	0.000958556	0.00232518	0	0	-0.229853	0.00345146	0.876008	0.76151	0.412654
1.04505e+06	4.15281	13.5	65.6738	54.5	34.4	5.7851	37874.2	46967.3	566.22	0	0	0	2463.4	1156.24	3570.89	0	0	1174.63	1	0.0362414	0.0449426	0.0005416	0.00112399	0	0	0	0.00235721	0.0011064	0.00341695	0	0	-0.229853	0.00345146	0.846242	0.163577	-0.00884878
1.04517e+06	4.33929	13.5005	65.3869	53.5	33.9	5.86891	36901.2	162052	1082.53	0	0	0	0	1007.34	0	0	0	23539.2	1	0.0353066	0.155049	0.0010362	0.022522	0	0	0	0	0.000963813	0	0	0	-0.229853	0.00345146	-0.818127	-0.259006	0.0439248
1.04539e+06	4.40676	13.3634	66.052	50.5	31.5	4.44598	81715.6	208022	1153.33	0	0	3	0	1966.26	981.473	0	0	72182.6	1	0.0781676	0.198989	0.00110294	0.0690484	0	0	2.86974e-06	0	0.00188089	0.000938858	0	0	1.35468	-0.598716	-0.198941	-0.448416	-0.213835
1.01379e+06	2.99579	14.5108	68.9829	69.1	41.7	19.8702	78298.2	262016	1575.93	0	0	0	0	904.575	0	0	0	13119.3	1	0.0772331	0.258452	0.00155456	0.0129408	0	0	0	0	0.000892269	0	0	0	-0.229853	0.00345146	-0.845092	-0.250656	0.054819
1.01416e+06	3.10806	14.6628	69.5344	65.9	39.7	3.52451	96646.9	273524	518.095	0	0	0	0	0	0	0	0	28658.2	1	0.0952979	0.269707	0.00051077	0.0282582	0	0	0	0	0	0	0	0	-0.229853	0.00345146	-1.1814	-0.146529	0.190688
1.01633e+06	2.91714	14.2546	68.7528	66	41.1	6.25665	11399.3	672830	2929.09	0	0	0	1379.19	1279.2	0	0	0	7844.75	1	0.0112161	0.662018	0.00288193	0.00771869	0	0	0	0.00135702	0.00125864	0	0	0	-0.229853	0.00345146	-0.352871	0.132067	0.228621
1.01657e+06	2.93118	14.417	68.8145	64.2	40.2	4.36489	14234	365902	517.932	0	0	0	2734.54	0	0	0	0	21465.4	1	0.014002	0.359936	0.000509555	0.0211155	0	0	0	0.00268996	0	0	0	0	-0.229853	0.00345146	-0.47943	0.696876	0.645794
1.01669e+06	3.04857	14.1161	69.3478	62.6	39.4	5.3992	10494.8	557542	1398.31	0	0	0	0	1182.08	0	241.925	0	42.8327	1	0.0103225	0.548387	0.00137505	4.21294e-05	0	0	0	0	0.00116267	0	0.000237953	0	-0.229853	0.00345146	-0.707393	-0.0760134	-0.00173364
1.01669e+06	3.27722	14.5722	71.1117	62.7	38.4	102.075	25376.5	104039	301.53	0	0	0	0	0	0	0	0	95.5139	1	0.0249599	0.102331	0.000297041	9.39456e-05	0	0	0	0	0	0	0	0	-0.229853	0.00345146	-1.1814	-0.146529	0.190688
1.01766e+06	2.89625	14.1128	68.7615	62.7	39.7	5.68562	13345.7	322426	311.588	0	0	0	10032	0	232.742	1835.98	0	63711.3	1	0.0131141	0.316832	0.000306587	0.0626059	0	0	0	0.00985794	0	0.000228704	0.00180412	0	-0.229853	0.00345146	1.72904	4.48761	1.71316
1.01802e+06	2.6279	14.1701	66.5247	69.7	42.6	5.47061	10567.9	409614	3372.62	0	0	0	1904.49	0	0	1875.95	0	96630.1	1	0.0103809	0.402365	0.0033133	0.0949199	0	0	0	0.00187079	0	0	0.00184275	0	-0.229853	0.00345146	-0.41611	2.03688	0.388112
1.01802e+06	2.84507	14.0115	68.3189	62.2	39.7	8.16504	11099.4	478597	3482.95	0	2	0	0	3624.32	1443.19	1174.83	0	63400.6	1	0.010903	0.470126	0.00342136	0.0622786	0	1.9646e-06	0	0	0.00356018	0.00141765	0.00115403	0	0.214561	-0.254198	0.747034	0.313628	-0.604361
1.01826e+06	2.7644	14.337	67.0513	72.6	43.7	23.3871	11992.5	575546	10257.2	0	0	0	3017.3	3977.7	7212.92	0	0	0	1	0.0117774	0.565227	0.0100731	0	0	0	0	0.0029632	0.00390638	0.00708359	0	0	-0.229853	0.00345146	3.12798	-0.29494	-0.79397
1.02077e+06	3.35104	14.5629	70.1473	60	36.2	3.07102	15873.2	370462	1413.82	0	0	0	1172.04	0	0	0	0	1033.13	1	0.0155502	0.362923	0.00138522	0.00101211	0	0	0	0.00114819	0	0	0	0	-0.229853	0.00345146	-0.881773	0.213471	0.384946
1.02612e+06	2.98023	13.8018	66.3955	64.6	40.5	8.43133	16134.3	335204	1114.87	0	0	0	120.195	0	1960.83	0	0	5350.54	1	0.0157236	0.326673	0.00108662	0.00521435	0	0	0	0.000117136	0	0.00191093	0	0	-0.229853	0.00345146	-0.594109	-0.277495	-0.0298986
1.02777e+06	3.01583	13.7541	66.7438	62.9	39.4	7.89188	26871.4	82763.5	639.611	0	0	0	366.241	0	0	0	0	1407.13	1	0.0261454	0.0805275	0.000622709	0.00136911	0	0	0	0.000356347	0	0	0	0	-0.229853	0.00345146	-1.08841	-0.0348012	0.250977
1.02894e+06	2.95921	13.7613	65.6991	64	41.5	13.0959	13264.9	412645	1487.4	0	0	0	0	2876.24	1671.14	0	0	6051.52	1	0.0128918	0.401039	0.00144517	0.00588131	0	0	0	0	0.00279533	0.00162414	0	0	-0.229853	0.00345146	0.345379	-0.615268	-0.439293
1.02906e+06	2.97024	13.8052	65.4496	63.8	42.2	14.2374	29599.5	622796	11113.7	0	0	0	0	2498.36	181.458	0	0	1.10214	1	0.0287636	0.60521	0.0108002	1.07102e-06	0	0	0	0	0.00242782	0.000176334	0	0	-0.229853	0.00345146	-0.214947	-0.445327	-0.201188
1.02929e+06	2.98483	13.7669	65.3511	62.9	42	20.1733	11918	691281	13170.7	0	0	0	0	2571.32	308.69	0	0	0	1	0.0115789	0.671607	0.0127962	0	0	0	0	0	0.00249814	0.000299905	0	0	-0.229853	0.00345146	-0.152437	-0.464379	-0.227443
1.02929e+06	2.96642	13.6547	65.6857	63.9	41.6	15.8948	78385.2	440237	1771.32	0	0	0	3056.33	1535.13	1852.08	0	0	0	1	0.0761544	0.427708	0.0017206	0	0	0	0	0.00296935	0.00149144	0.00179937	0	0	-0.229853	0.00345146	0.679856	0.452522	0.239585
1.02929e+06	2.95968	13.6796	65.6738	64.3	41.7	12.0141	137523	747963	4321.78	0	0	0	1926.63	2618.99	1855.94	0	0	49757.7	1	0.13361	0.726677	0.004199	0.0483416	0	0	0	0.0018718	0.00254445	0.00180313	0	0	-0.229853	0.00345146	0.791429	-0.0148155	-0.106923
1.02941e+06	2.97733	13.7232	65.558	63.6	42	12.5107	31619.1	532526	7246.91	0	0	0	1870.79	4512.74	0	0	0	0	1	0.0307157	0.517312	0.00703995	0	0	0	0	0.00181734	0.00438381	0	0	0	-0.229853	0.00345146	0.94518	-0.0883118	-0.169381
1.02941e+06	2.97004	13.7066	65.6974	64.1	42	13.1629	102531	681813	7291.83	0	0	0	1948.84	5194.21	0	0	0	0	1	0.0996017	0.662333	0.00708367	0	0	0	0	0.00189316	0.00504581	0	0	0	-0.229853	0.00345146	1.21449	-0.141794	-0.257358
1.02953e+06	2.96541	13.7591	65.3427	61.7	42	12.0858	19794.7	673122	10192.8	0	25	3	606.719	5187.92	2194.17	0	2113.97	0	1	0.019227	0.653816	0.00990066	0	0	2.4283e-05	2.91396e-06	0.000589318	0.00503913	0.00213124	0	0.00205334	6.87217	-3.79261	7.09672	-4.0828	17.5485
1.02953e+06	2.97696	13.7367	65.6043	63.4	41.7	13.9739	10318.4	545879	7785.71	0	0	0	0	2611.45	3102.9	0	0	0	1	0.0100224	0.530223	0.00756269	0	0	0	0	0	0.00253655	0.00301391	0	0	-0.229853	0.00345146	0.652734	-0.707027	-0.574728
1.02964e+06	2.96173	13.68	64.8873	63.5	41.9	12.3426	24524.3	663623	10377.7	0	0	0	0	2617.55	1900.55	0	0	1519.91	1	0.0238182	0.644516	0.0100792	0.00147615	0	0	0	0	0.00254219	0.00184583	0	0	-0.229853	0.00345146	0.314551	-0.60518	-0.428635
1.02964e+06	2.95682	13.7779	64.8932	62.9	41.9	15.1357	85923	598738	8668.75	0	0	0	0	4299.52	963.821	0	0	0	1	0.0834491	0.5815	0.00841941	0	0	0	0	0	0.00417573	0.000936071	0	0	-0.229853	0.00345146	0.665212	-0.715978	-0.562928
1.02316e+06	3.44775	13.7142	70.3797	59.1	35.3	4.78176	14471.7	273661	1560.05	0	0	0	0	1132.89	0	0	0	65188.7	1	0.0141442	0.267467	0.00152469	0.0637134	0	0	0	0	0.00110725	0	0	0	-0.229853	0.00345146	-0.764062	-0.275745	0.022083
1.02434e+06	3.30199	13.6092	68.4939	59.7	35.9	4.01071	29794.5	265143	709.797	0	0	0	7263.08	1217.11	1641.12	0	0	110770	1	0.0290865	0.258842	0.000693127	0.108138	0	0	0	0.00709048	0.00118818	0.00160212	0	0	-0.229853	0.00345146	1.58354	1.79735	1.00782
1.02458e+06	3.45604	13.6291	69.7751	61	36.3	5.38456	90368.2	441140	2524.13	0	0	0	0	1353.48	1739.42	0	0	42743	1	0.0882002	0.430557	0.00246345	0.0417176	0	0	0	0	0.00132101	0.00169769	0	0	-0.229853	0.00345146	-0.188889	-0.44967	-0.224046
1.0247e+06	3.37329	13.6524	68.9312	60	36.1	4.40809	27259.9	200811	583.744	0	0	0	0	0	1322.15	0	0	13255.6	1	0.0266029	0.195971	0.000569924	0.0129361	0	0	0	0	0	0.00129028	0	0	-0.229853	0.00345146	-0.805496	-0.259757	0.0283642
1.02482e+06	3.34039	13.7395	68.623	61.8	36.7	6.57874	12532	876681	15639.5	0	0	0	0	4116	1530.36	0	0	44547.7	1	0.0122285	0.855452	0.0152603	0.0434689	0	0	0	0	0.00401633	0.0014933	0	0	-0.229853	0.00345146	0.767476	-0.746276	-0.608759
1.02482e+06	3.36629	13.717	68.7691	60.8	36.3	3.54967	68775.3	502486	2542.37	0	0	0	0	244.905	3158.97	0	0	15122.3	1	0.0671099	0.490318	0.00248044	0.0147561	0	0	0	0	0.000238975	0.00308247	0	0	-0.229853	0.00345146	-0.193288	-0.444918	-0.233493
1.02529e+06	3.36135	13.644	68.3074	59.7	36.3	3.99074	40824.8	97971.5	436.542	0	0	0	2450.95	475.314	93.4256	0	0	38173.8	1	0.0398178	0.0955549	0.000426221	0.0372322	0	0	0	0.0023905	0.00046359	9.11211e-05	0	0	-0.229853	0.00345146	-0.356297	0.540885	0.513073
1.02553e+06	3.40102	13.7974	68.1174	59.9	36.1	2.22698	43797.1	275550	1992.71	0	0	0	0	0	3818.16	0	0	70907.1	1	0.042707	0.268691	0.00194339	0.0691422	0	0	0	0	0	0.00372312	0	0	-0.229853	0.00345146	-0.0967144	-0.47325	-0.277701
1.02718e+06	3.39626	13.8057	67.9362	61.6	37	2.44689	18621.6	396633	3375.64	0	0	0	0	2279.22	0	0	0	10114	1	0.0181289	0.386138	0.00328667	0.00984642	0	0	0	0	0.00221891	0	0	0	-0.229853	0.00345146	-0.345059	-0.405475	-0.147194
1.02741e+06	3.45026	13.8075	67.5537	61.5	36.8	3.0155	28854.3	528726	11973.1	0	1	0	0	4328.76	1575.28	0	0	0	1	0.0280844	0.514619	0.0116535	0	0	9.73318e-07	0	0	0.00421326	0.00153325	0	0	-0.00967804	-0.124195	0.853339	-0.772763	-0.643771
1.02741e+06	4.17606	12.8686	70.2323	55.8	32.6	1.51754	19569.7	374301	436.668	0	0	0	0	5269.55	0	0	0	0	1	0.0190475	0.364313	0.00042534	0	0	0	0	0	0.00512895	0	0	0	-0.229853	0.00345146	0.751784	-0.745074	-0.590316
1.02753e+06	3.69714	13.6189	68.6939	56.4	34	2.84741	13389.1	330005	2427.62	0	0	0	1821.63	2320.39	0	0	0	29939	1	0.0130303	0.321163	0.00236294	0.0291368	0	0	0	0.00177282	0.00225822	0	0	0	-0.229853	0.00345146	0.132393	0.145785	0.146759
1.02753e+06	3.8934	13.6844	69.7026	56.3	32.9	2.03718	88671.6	491408	5169.43	0	0	0	0	2573.9	382.038	0	0	0	1	0.0862958	0.478241	0.0050305	0	0	0	0	0	0.00250493	0.000371802	0	0	-0.229853	0.00345146	-0.128933	-0.47148	-0.237522
1.02753e+06	3.97406	12.7916	69.3614	56.1	32.7	1.41031	38382.4	602386	1469.08	0	0	0	0	3875.29	273.121	0	0	731.971	1	0.037354	0.586246	0.00142964	0.000712358	0	0	0	0	0.00377146	0.000265803	0	0	-0.229853	0.00345146	0.31756	-0.60998	-0.417045
1.02765e+06	3.45783	13.8008	67.5768	61.2	36.9	2.11373	17510	554536	8346.53	0	0	0	0	4936.97	154.392	0	0	0	1	0.0170389	0.539616	0.00812242	0	0	0	0	0	0.00480413	0.000150238	0	0	-0.229853	0.00345146	0.673126	-0.720352	-0.559756
1.02765e+06	3.60247	13.8276	68.4091	55.7	33.1	1.74178	69618.8	309363	1068.38	0	0	0	0	298.368	0	0	0	2371.12	1	0.0677457	0.30104	0.00103927	0.00230733	0	0	0	0	0.00029034	0	0	0	-0.229853	0.00345146	-1.07197	-0.180412	0.146477
1.02788e+06	3.68804	14.0551	69.015	55.4	33.3	1.80411	74622.3	24624.9	1101.27	0	0	0	0	0	0	0	0	88603.4	1	0.0725979	0.0239569	0.00107113	0.0861997	0	0	0	0	0	0	0	0	-0.229853	0.00345146	-1.1814	-0.146529	0.190688
1.03128e+06	3.37982	13.5346	67.2331	55.7	33.7	2.4823	35092.8	77791.6	811.354	0	0	0	0	1311.24	0	0	0	15935.5	1	0.0340284	0.0754321	0.000786401	0.0154522	0	0	0	0	0.00127146	0	0	0	-0.229853	0.00345146	-0.702168	-0.294908	-0.00292235
1.03163e+06	3.3342	13.6245	67.1132	59.7	34.3	4.31284	15525.5	490826	4261.88	0	0	0	560.642	3214.75	1071.54	0	0	14065.1	1	0.0150495	0.475777	0.00413132	0.0136339	0	0	0	0.000543452	0.00311618	0.00103868	0	0	-0.229853	0.00345146	0.437565	-0.430941	-0.322551
1.03186e+06	3.27262	13.5839	67.2932	58.9	34.6	2.67111	16125.4	169351	1442.02	0	0	0	0	1307.78	571.502	0	0	42502	1	0.0156274	0.164121	0.00139747	0.0411896	0	0	0	0	0.00126739	0.000553854	0	0	-0.229853	0.00345146	-0.542343	-0.343036	-0.0719803
1.03186e+06	3.30631	13.4333	67.5324	55.4	33.3	2.47579	33413.8	663186	5932.5	0	0	0	2630.39	5910.28	1165.88	0	0	0	1	0.032382	0.642707	0.00574882	0	0	0	0	0.00254916	0.00572778	0.00112988	0	0	-0.229853	0.00345146	1.9719	-0.114849	-0.392361
1.0321e+06	3.21733	13.5142	67.2363	57.5	33.7	5.56861	61931.1	690161	12238.4	0	0	0	0	5331.06	584.738	0	0	2068.45	1	0.0600051	0.668698	0.0118574	0.00200412	0	0	0	0	0.00516527	0.000566554	0	0	-0.229853	0.00345146	0.930531	-0.799029	-0.667122
1.03221e+06	3.21806	13.4953	67.6235	53.3	32.8	3.545	112773	184431	549.227	0	0	2	0	3046.93	1989.58	0	0	0	1	0.109253	0.178675	0.000531867	0	0	0	1.93758e-06	0	0.00295184	0.00192749	0	0	0.839991	-0.403118	0.492746	-0.660152	-0.501288
1.03233e+06	3.19495	13.4483	67.6921	52.8	31.8	4.48665	38327.8	512347	14869.5	0	0	0	2194.15	4508.88	4076.23	0	0	18796.7	1	0.0371275	0.496302	0.0144033	0.018208	0	0	0	0.00212544	0.00436768	0.00394858	0	0	-0.229853	0.00345146	2.16988	-0.336333	-0.61155
1.03233e+06	3.20458	13.5405	67.6574	52.5	32.5	2.65614	49759.6	264038	407.814	0	0	0	0	3212.78	1973.31	0	0	50451.1	1	0.0482012	0.255769	0.000395223	0.0488711	0	0	0	0	0.00311216	0.00191151	0	0	-0.229853	0.00345146	0.548519	-0.677459	-0.52369
1.03245e+06	3.18154	13.4959	67.6809	55	32.8	4.71017	12145.6	504590	18764.2	0	0	0	2338.71	2227.13	0	0	0	42221.9	1	0.0117639	0.488733	0.0181743	0.040895	0	0	0	0.00226521	0.00215713	0	0	0	-0.229853	0.00345146	0.222787	0.311965	0.245457
1.03256e+06	3.16538	13.4945	67.5968	53.7	32.5	3.50053	12900.5	409152	11939	0	0	0	2251.93	1266.71	1252.19	0	0	0	1	0.0124937	0.396249	0.0115625	0	0	0	0	0.00218091	0.00122677	0.0012127	0	0	-0.229853	0.00345146	0.203425	0.287687	0.220301
1.03384e+06	2.98768	13.1865	68.1257	52.9	32.2	3.77309	10662.5	427549	1201.67	0	0	0	1837.05	1672.46	275.996	0	0	82854.1	1	0.0103135	0.413554	0.00116266	0.0801421	0	0	0	0.00177692	0.00161772	0.000266962	0	0	-0.229853	0.00345146	-0.0301749	0.19839	0.211399
1.03384e+06	3.0059	13.1735	68.2238	52.6	32	3.81419	38982.4	305919	750.848	0	0	0	1838.42	1289.93	276.382	0	0	59801.4	1	0.0377065	0.295906	0.000726418	0.0578439	0	0	0	0.00177825	0.00124771	0.000267335	0	0	-0.229853	0.00345146	-0.169183	0.241952	0.267918
1.03396e+06	2.98445	13.1483	68.1329	53	32.2	2.75572	38549.5	227936	600.472	0	0	0	0	2958.61	0	0	0	0	1	0.0372835	0.220451	0.000580296	0	0	0	0	0	0.00286145	0	0	0	-0.229853	0.00345146	-0.102877	-0.480458	-0.245035
1.03396e+06	2.99913	13.1677	68.2679	52.7	31.9	2.87579	30582.9	353591	325.038	0	0	0	0	0	0	0	0	26829.2	1	0.0295785	0.341978	0.000314327	0.0259481	0	0	0	0	0	0	0	0	-0.229853	0.00345146	-1.1814	-0.146529	0.190688
1.03396e+06	2.98364	13.1642	68.2457	52.5	31.8	2.88903	33671.1	433095	406.652	0	0	0	0	0	0	0	0	30934.5	1	0.0325653	0.418872	0.000393634	0.0299186	0	0	0	0	0	0	0	0	-0.229853	0.00345146	-1.1814	-0.146529	0.190688
1.03407e+06	2.97923	13.1292	68.1853	53.1	31.9	2.84538	35989	540938	1445.92	0	0	0	0	919.532	0	0	0	0	1	0.0348032	0.523114	0.00139836	0	0	0	0	0	0.000889234	0	0	0	-0.229853	0.00345146	-0.846236	-0.250302	0.0552812
1.03407e+06	3.03299	13.0339	69.0064	51.8	30.6	2.47258	22447.2	189953	50.1175	0	0	0	0	2891.89	0	0	0	43792.7	1	0.0217076	0.183694	4.83525e-05	0.0423498	0	0	0	0	0.0027966	0	0	0	-0.229853	0.00345146	-0.127317	-0.472891	-0.235161
1.03419e+06	3.00648	13.1587	68.0271	52.3	32	2.92847	25704.6	59810.3	489.765	0	0	0	0	776.477	29.1599	0	0	2474.58	1	0.0248549	0.0578332	0.000473802	0.00239277	0	0	0	0	0.000750808	2.81959e-05	0	0	-0.229853	0.00345146	-0.890197	-0.236622	0.0728126
1.0343e+06	2.96957	13.1397	68.1784	52.9	32.2	4.54366	69751.5	737648	5355.67	0	0	0	0	2673.92	2587.3	0	0	58022.7	1	0.0674381	0.713183	0.00517836	0.0560984	0	0	0	0	0.00258523	0.00250149	0	0	-0.229853	0.00345146	0.521794	-0.66774	-0.517675
1.035e+06	3.02221	13.1058	67.9858	52.9	32.4	3.35215	19093.2	182600	309.91	0	0	0	0	0	0	0	0	101333	1	0.0184476	0.176426	0.000299517	0.0979068	0	0	0	0	0	0	0	0	-0.229853	0.00345146	-1.1814	-0.146529	0.190688
1.03811e+06	3.11869	12.8226	65.9365	57.6	34.4	6.59435	98730	684021	11938.8	0	0	0	0	6543.83	924.605	0	0	17439.2	1	0.0951056	0.65891	0.0115007	0.016799	0	0	0	0	0.0063036	0.000890662	0	0	-0.229853	0.00345146	1.45401	-0.960314	-0.881235
1.03811e+06	3.17895	12.8109	67.0423	56.7	34.1	4.13278	145547	262728	992.685	0	0	0	0	2762.27	519.18	0	0	29428.3	1	0.140204	0.253083	0.000956547	0.028348	0	0	0	0	0.00266086	0.000500121	0	0	-0.229853	0.00345146	-0.0327748	-0.500938	-0.277409
1.03811e+06	3.2035	12.7624	67.305	55.4	33.6	4.2361	21554.8	271628	524.944	0	0	0	0	3713.09	1168.64	0	0	2832.24	1	0.0207635	0.261657	0.000505727	0.00272827	0	0	0	0	0.00357679	0.00112574	0	0	-0.229853	0.00345146	0.49472	-0.662726	-0.495587
1.03822e+06	3.17685	12.8507	66.6453	55.7	34.1	3.30499	19179.8	88311.7	554.665	0	0	0	1590.75	1694.84	0	0	0	162.343	1	0.0184737	0.0850604	0.000534567	0.000156366	0	0	0	0.00153219	0.00163244	0	0	0	-0.229853	0.00345146	-0.16627	0.143365	0.201337
1.03822e+06	3.16451	12.8327	66.4329	56.9	34.2	6.38536	19505.5	624578	9875.2	0	0	0	0	3760.43	1221.7	0	0	978.928	1	0.0187873	0.601583	0.00951144	0.000942887	0	0	0	0	0.00362198	0.00117672	0	0	-0.229853	0.00345146	0.526608	-0.672475	-0.508883
1.03822e+06	3.19497	12.7759	66.8761	56.1	34	4.15723	51900.2	184502	491.838	0	0	0	2004.18	2121.32	0	459.496	0	4333.17	1	0.0499894	0.177709	0.000473886	0.00417364	0	0	0	0.00193039	0.00204322	0	0.000442579	0	-0.229853	0.00345146	0.159024	0.603797	0.177555
1.0396e+06	3.34641	13.1655	66.1076	56.5	34.7	2.98194	10757.3	141264	445.245	0	0	0	0	2288.48	0	0	0	35816.7	1	0.0103475	0.135883	0.00042805	0.0344525	0	0	0	0	0.00220131	0	0	0	-0.229853	0.00345146	-0.351692	-0.403421	-0.144514
1.04017e+06	3.4676	12.5797	65.9672	54.2	33.4	3.04946	34773.6	207940	479.972	0	0	0	0	1309.15	0	0	0	29227.4	1	0.0334307	0.199909	0.000461463	0.0280986	0	0	0	0	0.00125859	0	0	0	-0.229853	0.00345146	-0.707019	-0.293406	-0.000962299
1.03707e+06	3.0458	13.6054	65.4933	60	36.4	2.91235	11920	164314	1335.14	0	0	0	889.191	2197.19	1273.48	0	0	8428.92	1	0.0114939	0.15844	0.00128727	0.00812759	0	0	0	0.000857403	0.00211864	0.00122796	0	0	-0.229853	0.00345146	0.198646	-0.232703	-0.141347
1.03719e+06	3.01602	12.9256	65.5081	60.4	36.5	3.34849	38567.6	313709	1423.02	0	0	0	0	2958.25	1316.26	0	0	12297.4	1	0.0371847	0.302461	0.00137198	0.0118565	0	0	0	0	0.00285218	0.00126906	0	0	-0.229853	0.00345146	0.263356	-0.590742	-0.403278
1.0373e+06	3.02459	13.3776	65.5547	59.1	35.8	2.08775	21063	372654	1464.78	0	0	0	1875.08	1052.83	579.006	0	0	16.8362	1	0.0203055	0.359252	0.00141231	1.62307e-05	0	0	0	0.00180765	0.00101497	0.000558183	0	0	-0.229853	0.00345146	-0.164502	0.252808	0.271743
1.03742e+06	3.04731	13.6429	65.4092	60.9	36.5	4.11315	265345	516140	7301.49	0	0	0	0	2572.74	2055.9	0	0	51704.8	1	0.255774	0.497523	0.00703765	0.0498398	0	0	0	0	0.00247994	0.00198175	0	0	-0.229853	0.00345146	0.330686	-0.609843	-0.436255
1.03742e+06	3.04059	13.6123	65.526	60.7	36.5	5.44115	79086.5	617377	18455.3	0	0	0	0	5532.15	4049.42	0	0	2268.39	1	0.0762338	0.595109	0.0177893	0.00218657	0	0	0	0	0.0053326	0.00390336	0	0	-0.229853	0.00345146	1.96574	-1.11138	-1.11239
1.03776e+06	3.08645	13.8067	64.9663	60	36.5	3.40492	73417.4	366142	1401.98	0	0	0	2254.45	3982.43	983.92	0	0	231031	1	0.0707457	0.352818	0.00135098	0.222624	0	0	0	0.00217241	0.00383751	0.000948115	0	0	-0.229853	0.00345146	1.10815	0.00356755	-0.145399
1.04063e+06	3.31668	13.473	65.356	58.1	35.8	2.5096	14225	191715	513.686	0	0	0	0	675.784	808.208	0	0	0	1	0.0136697	0.18423	0.000493933	0	0	0	0	0	0.000649401	0.000776655	0	0	-0.229853	0.00345146	-0.710364	-0.290469	-0.00590587
1.04199e+06	3.59643	13.5713	65.4257	57.8	35.9	8.6475	95857.9	794141	16782.8	0	0	0	0	6175.12	1865.22	0	0	0	1	0.0919947	0.762136	0.0161066	0	0	0	0	0	0.00592626	0.00179005	0	0	-0.229853	0.00345146	1.57381	-0.995203	-0.936923
1.04199e+06	3.56983	13.4834	65.2141	56.6	35.2	7.27076	10963.7	204357	939.977	0	0	0	1859.45	0	2509.18	0	0	81757.9	1	0.0105219	0.196121	0.000902117	0.078463	0	0	0	0.00178452	0	0.00240806	0	0	-0.229853	0.00345146	-0.0141551	0.201667	0.189658
1.04211e+06	3.55815	13.3603	65.2089	57.7	35.9	8.54183	71727.1	509201	3471.95	0	0	0	0	5752.42	35.2536	0	0	145407	1	0.0688289	0.488626	0.00333171	0.139532	0	0	0	0	0.00551999	3.38292e-05	0	0	-0.229853	0.00345146	0.909027	-0.793676	-0.654116
1.04211e+06	3.56164	13.3277	65.4296	56.2	35.1	5.12857	10938.1	178647	1000.67	0	0	0	1854.13	1518.13	485	0	0	19803.6	1	0.0104962	0.171428	0.000960554	0.0190034	0	0	0	0.00177921	0.00145679	0.000465404	0	0	-0.229853	0.00345146	-0.0324197	0.200474	0.211326
1.04222e+06	3.58897	12.8497	65.1711	57.5	35.7	5.23372	49564.7	414567	4129.83	0	0	0	0	4276.09	2449.1	0	0	0	1	0.0475568	0.397773	0.00396269	0	0	0	0	0	0.00410287	0.00234989	0	0	-0.229853	0.00345146	1.04965	-0.831543	-0.729698
1.04222e+06	3.59427	13.4336	65.2374	57.7	35.7	5.81002	16436.1	407349	7177.82	0	0	0	0	3904.39	3765.77	0	0	2858.83	1	0.0157702	0.390847	0.00688721	0.00274301	0	0	0	0	0.00374622	0.00361322	0	0	-0.229853	0.00345146	1.28328	-0.900786	-0.834325
1.04233e+06	3.67832	13.4911	65.2111	56.7	35.4	5.6305	55579.4	185213	965.147	0	0	0	846.744	2380.49	1032.14	0	0	351.41	1	0.0533221	0.177691	0.000925806	0.000337138	0	0	0	0.000812353	0.0022838	0.000990224	0	0	-0.229853	0.00345146	0.179883	-0.24524	-0.144211
1.02316e+06	2.74269	13.8198	65.9391	70.8	43.4	12.9754	139809	731495	31742.6	0	0	0	0	3255.28	4724.4	0	0	2101.67	1	0.136645	0.71494	0.0310246	0.0020541	0	0	0	0	0.00318161	0.00461748	0	0	-0.229853	0.00345146	1.36305	-0.923025	-0.874691
1.02316e+06	2.76212	13.7742	66.4976	69.5	42.8	5.63548	20706.8	529322	2372.52	0	0	0	0	1763.58	2335.64	0	0	261759	1	0.0202382	0.517342	0.00231929	0.255835	0	0	0	0	0.00172367	0.00228278	0	0	-0.229853	0.00345146	0.133339	-0.548004	-0.358968
1.02375e+06	2.5788	13.5598	64.5846	70.3	44.4	21.3457	44673.1	262465	1020.58	0	0	0	0	1333.29	663.035	0	0	29330.2	1	0.0436368	0.256376	0.000997314	0.0286497	0	0	0	0	0.00130236	0.000647654	0	0	-0.229853	0.00345146	-0.501837	-0.355348	-0.0891047
1.02399e+06	2.83334	13.8286	66.5689	65.4	40.7	4.53398	61717.1	117717	822.99	0	0	0	764.436	928.919	1129.16	0	0	76054.7	1	0.0602713	0.11496	0.000803721	0.0742731	0	0	0	0.000746529	0.000907159	0.00110271	0	0	-0.229853	0.00345146	-0.323405	-0.115096	0.0401284
1.02482e+06	2.5907	13.5159	63.8683	70.4	44.9	21.3131	43343	93899.4	294.044	0	0	0	0	1495.44	448.84	0	0	0	1	0.0422934	0.0916255	0.000286881	0	0	0	0	0	0.00145922	0.000437971	0	0	-0.229853	0.00345146	-0.5038	-0.355254	-0.0866125
1.02505e+06	2.58962	13.356	63.6272	69.9	44.8	26.6823	20849.2	193777	551.897	0	0	0	0	1811.14	552.368	0	0	19433.7	1	0.0203397	0.18904	0.000538508	0.0189587	0	0	0	0	0.00176688	0.000538868	0	0	-0.229853	0.00345146	-0.358445	-0.400011	-0.146153
1.02517e+06	2.59449	13.387	63.7469	70.5	44.9	24.4778	34096.4	456175	7126.79	0	0	0	0	5323.03	1534.17	0	0	0	1	0.0332592	0.444974	0.00695201	0	0	0	0	0	0.00519233	0.0014965	0	0	-0.229853	0.00345146	1.21166	-0.883794	-0.788234
1.02517e+06	2.57168	13.4647	63.8442	70.4	45.8	21.3638	18061.7	594854	3764.75	0	0	0	0	7154.07	32.5253	0	0	3105.02	1	0.0176182	0.580248	0.00367256	0.00302878	0	0	0	0	0.00697841	3.17267e-05	0	0	-0.229853	0.00345146	1.45812	-0.963688	-0.875931
1.02529e+06	2.58506	13.3925	63.6626	70.1	45.4	30.0403	13221.1	886215	22172.5	0	0	0	0	8495.92	519.968	0	0	0	1	0.012895	0.864356	0.0216251	0	0	0	0	0	0.00828635	0.000507142	0	0	-0.229853	0.00345146	2.08961	-1.15804	-1.13491
1.02529e+06	2.58935	13.4923	63.8722	70.5	46.3	19.5625	25602.8	478401	9344.43	0	0	0	0	6907.41	160.95	0	0	0	1	0.0249713	0.4666	0.00911352	0	0	0	0	0	0.00673703	0.00015698	0	0	-0.229853	0.00345146	1.40363	-0.946511	-0.854933
1.02541e+06	2.57893	13.3825	63.8634	70.2	46.1	21.0397	54722.9	802328	24227.8	1	0	0	0	7409.19	1042.85	0	0	0	1	0.053367	0.782447	0.0236277	0	9.75221e-07	0	0	0	0.0072256	0.00101701	0	0	1.6674	3.94762	1.83834	-1.079	-1.03753
1.02576e+06	2.85252	13.7178	65.8984	66.1	41.6	11.3353	17857.1	346557	849.712	0	0	0	0	2773.84	656.965	0	0	11206.5	1	0.0174086	0.337853	0.000828651	0.0109251	0	0	0	0	0.00270417	0.000640465	0	0	-0.229853	0.00345146	0.024435	-0.518307	-0.301659
1.02588e+06	2.64758	13.496	64.4686	69.6	45.7	25.0152	32221	344790	972.511	0	0	0	0	2258	370.403	0	0	404981	1	0.0314081	0.336091	0.000948453	0.394764	0	0	0	0	0.00220103	0.000361058	0	0	-0.229853	0.00345146	-0.246608	-0.435072	-0.189894
1.02588e+06	2.62196	13.4834	64.3539	70.1	45.8	19.8641	45639.3	507599	2323.85	0	0	0	0	3167.68	0	0	0	136199	1	0.0444879	0.494793	0.00226537	0.132763	0	0	0	0	0.00308777	0	0	0	-0.229853	0.00345146	-0.0175719	-0.506869	-0.279498
1.02647e+06	2.89828	13.5129	65.1849	67	42.3	13.4238	11524	268941	3271.66	0	0	0	0	1131.2	104.504	0	0	45746.6	1	0.0112269	0.262006	0.00318762	0.0445669	0	0	0	0	0.00110202	0.000101809	0	0	-0.229853	0.00345146	-0.736371	-0.284069	0.0100706
1.02671e+06	2.57896	13.4857	63.7038	69.7	44.7	23.427	14685.8	207268	478.429	0	0	0	0	549.633	6.91814	0	0	1133.45	1	0.0143038	0.201876	0.000465566	0.00110397	0	0	0	0	0.000535336	6.73818e-06	0	0	-0.229853	0.00345146	-0.977664	-0.209594	0.108323
1.0273e+06	2.62013	13.2378	63.6763	69	44.3	17.3737	104958	175569	317.629	0	0	0	0	4011.81	1348.27	391.343	0	0	1	0.102169	0.170904	0.00030955	0	0	0	0	0	0.00390521	0.00131244	0.000380944	0	-0.229853	0.00345146	0.730183	-0.387328	-0.593703
1.0273e+06	2.71341	13.343	64.1751	68.9	44.1	24.1771	24988.3	164610	317.035	0	0	0	0	915.63	0	0	0	21504.9	1	0.0243244	0.160236	0.000308577	0.0209335	0	0	0	0	0.000891301	0	0	0	-0.229853	0.00345146	-0.845458	-0.250543	0.0549665
1.0273e+06	2.69293	11.1087	62.2358	67.5	43	16.1386	48613.4	84602.7	447.949	0	0	0	0	1318.97	0	0	0	8954.49	1	0.0473217	0.0823547	0.000436096	0.00871656	0	0	0	0	0.00128392	0	0	0	-0.229853	0.00345146	-0.697472	-0.296362	-0.00481954
1.02788e+06	2.83243	13.3651	64.9428	66.9	42.5	16.7181	30790.7	193745	1285.77	0	0	0	1853.77	5090.46	189.757	0	0	10972.3	1	0.0299554	0.188489	0.00125111	0.0106746	0	0	0	0.00180348	0.00495237	0.000184609	0	0	-0.229853	0.00345146	1.20965	-0.175207	-0.281526
1.02812e+06	2.80825	13.5455	64.6982	68.2	43.2	16.9691	40604.4	683109	14709.7	0	0	0	0	4650.37	1487.05	0	0	5170.58	1	0.0394938	0.664426	0.0143077	0.00502916	0	0	0	0	0.00452318	0.00144638	0	0	-0.229853	0.00345146	0.944843	-0.801306	-0.680034
1.02824e+06	2.82374	13.6069	65.0785	67.5	43	19.5422	11760	84869.6	610.641	0	0	0	0	3565.38	0	0	0	86.8382	1	0.011437	0.0825389	0.000594221	8.44535e-05	0	0	0	0	0.00346747	0	0	0	-0.229853	0.00345146	0.125542	-0.55118	-0.337315
1.02824e+06	2.94176	13.5454	65.2053	67.3	42.7	14.4199	15578.3	345080	1349.6	0	0	0	0	2689.88	0	0	0	218935	1	0.0151505	0.335604	0.00131293	0.212922	0	0	0	0	0.00261602	0	0	0	-0.229853	0.00345146	-0.195383	-0.451816	-0.207662
1.02847e+06	2.92247	13.5916	64.9414	66.5	42.5	13.0271	91309.3	205314	598.29	0	0	0	0	2049.02	0	0	0	153534	1	0.0887815	0.19963	0.000581445	0.149284	0	0	0	0	0.00199229	0	0	0	-0.229853	0.00345146	-0.430476	-0.379028	-0.112685
1.02859e+06	2.8178	13.7874	64.1652	67.2	42.5	14.4965	80837.6	325895	899.534	0	0	0	1170.23	598.475	0	0	0	220678	1	0.0785908	0.316837	0.000874985	0.214544	0	0	0	0.00113771	0.000581841	0	0	0	-0.229853	0.00345146	-0.665202	0.142284	0.294574
1.03058e+06	2.91763	13.507	63.7927	66.1	41.2	18.7529	14539.2	471295	2394.67	0	0	0	0	502.308	2748.02	0	0	1201.41	1	0.0141078	0.457311	0.00232393	0.00116576	0	0	0	0	0.000487403	0.00266648	0	0	-0.229853	0.00345146	-0.220846	-0.437404	-0.218987
1.08288e+06	3.0195	4.16006	60.0531	58.1	33.1	19.8463	27799.7	760477	15043.5	0	0	9	0	1989.22	9201.59	0	0	36953.3	1	0.025672	0.702274	0.0138917	0.0341251	0	0	8.31119e-06	0	0.00183698	0.00849735	0	0	4.3592	-1.74051	1.98659	-1.10658	-1.15805
1.08288e+06	2.917	4.73458	59.6531	57.6	33.1	17.1084	48711.4	223629	1307.77	0	0	3	0	2011.6	5139.01	0	0	0	1	0.0449833	0.206514	0.00120789	0	0	0	2.7704e-06	0	0.00185764	0.00474569	0	0	1.29983	-0.57787	0.901378	-0.77977	-0.689216
1.08308e+06	3.08533	3.40475	59.6396	58.5	33.4	20.5227	77884.7	749751	13681.8	0	2	11	2243.95	3764.31	8663.36	0	0	155939	1	0.0719103	0.692239	0.0126325	0.143977	0	1.84658e-06	1.01562e-05	0.00207182	0.00347556	0.00799882	0	0	5.79565	-2.36983	2.99962	-0.604461	-0.994317
1.08318e+06	3.17795	3.12062	59.8628	56.1	33.1	26.6552	22350.4	665398	29132.7	0	4	10	0	2914.51	7160.32	0	0	0	1	0.020634	0.614299	0.0268958	0	0	3.69282e-06	9.23206e-06	0	0.00269069	0.00661045	0	0	5.70301	-2.41804	1.75864	-1.04063	-1.05066
1.08328e+06	3.30086	2.32607	59.452	61	33.4	19.5235	34454.7	234135	4981.8	0	0	2	8969.53	878.864	1365.12	0	0	543.047	1	0.0318058	0.216135	0.00459898	0.000501297	0	0	1.84624e-06	0.00827995	0.000811297	0.00126017	0	0	0.789554	-0.383951	1.65226	2.24428	1.30947
1.08328e+06	3.07186	3.07043	60.266	55	33.3	24.3411	13220.1	851029	27898.6	0	4	6	4678.04	0	12386.1	0	0	9223.98	1	0.0122037	0.785601	0.0257541	0.00851484	0	3.69248e-06	5.53872e-06	0.00431839	0	0.0114339	0	0	3.66365	-1.64301	3.27666	0.204079	-0.517139
1.08369e+06	3.19786	2.84022	59.9698	63.1	33.5	21.0316	25124	597787	13649.8	0	2	6	5519.62	2354.59	3890.88	0	0	51955.4	1	0.0231838	0.551623	0.0125959	0.0479431	0	1.84555e-06	5.53665e-06	0.00509337	0.00217275	0.00359041	0	0	3.24471	-1.40036	2.01274	0.881802	0.269873
1.08419e+06	3.25811	2.44611	60.4859	57.7	32.7	15.9192	87815.5	153616	266.319	0	0	0	3806.27	0	1151.89	0	0	20856.1	1	0.0809961	0.141687	0.000245344	0.0192365	0	0	0	0.00351069	0	0.00106244	0	0	-0.229853	0.00345146	0.0442782	0.860972	0.65099
1.07226e+06	2.52529	9.7169	54.9383	56.1	36	17.2267	53056.3	94017.5	217.032	0	0	0	1702.41	0	253.722	0	0	783.869	1	0.0494809	0.0876817	0.000202376	0.000731044	0	0	0	0.00158768	0	0.000236624	0	0	-0.229853	0.00345146	-0.698144	0.330504	0.429534
1.07289e+06	2.56306	8.71341	54.0058	55.3	36.1	15.938	32385.4	184202	119.199	0	0	0	912.131	2359.65	5.56246	1188.32	0	212.727	1	0.0301853	0.171688	0.000110916	0.000198275	0	0	0	0.000850164	0.00219935	5.18457e-06	0.00110759	0	-0.229853	0.00345146	0.0374837	0.822702	-0.0726083
1.07299e+06	2.72769	10.8748	53.9117	54.9	35.1	23.4407	15993.6	956685	21498.3	0	0	0	968.38	2589.08	6024.92	0	0	835.284	1	0.0149056	0.891604	0.0200356	0.000778462	0	0	0	0.000902504	0.00241295	0.00561507	0	0	-0.229853	0.00345146	1.59948	-0.637896	-0.730454
1.10617e+06	3.92415	3.47873	54.505	40.5	24.1	151.934	39521.5	314324	2383.01	0	1	0	0	1348.05	0	1149.74	0	2210.21	1	0.0357283	0.284156	0.00215429	0.00199808	0	9.04023e-07	0	0	0.00121866	0	0.00103939	0	-0.0253533	-0.115107	-0.565777	0.611943	-0.0620532
1.1108e+06	4.06398	2.87152	55.4889	44.7	25.9	112.426	37311.7	804167	15478.5	0	14	0	5478.52	4827.47	2172.14	0	0	0	1	0.03359	0.723954	0.0139341	0	0	1.26035e-05	0	0.00493206	0.00434594	0.00195547	0	0	2.6212	-1.64945	2.31343	0.72109	0.117346
1.11153e+06	3.76195	2.96008	54.2702	41.7	24.5	115.519	26713.1	350253	1988.1	0	0	0	0	0	5352.05	2425.4	0	1261.47	1	0.0240327	0.315109	0.00178852	0.0011349	0	0	0	0	0	0.00481502	0.00218203	0	-0.229853	0.00345146	0.549509	1.32178	-0.556082
1.09256e+06	4.24807	3.94799	57.7939	48.4	29.4	35.2652	87530.5	354350	1329.29	0	0	0	0	1410.62	2125.37	1293.71	0	18119.2	1	0.0801152	0.324331	0.00121641	0.0165842	0	0	0	0	0.00129112	0.00194532	0.00118411	0	-0.229853	0.00345146	0.0500393	0.558185	-0.32717
1.09829e+06	3.96303	4.0318	53.7728	50.1	28.1	71.0294	78460.7	300638	705.592	0	0	0	1819.38	215.083	0	0	0	585.556	1	0.0714387	0.273731	0.000642815	0.000533151	0	0	0	0.00165655	0.000195834	0	0	0	-0.229853	0.00345146	-0.675296	0.35001	0.441135
1.09916e+06	3.89863	4.09177	53.208	51.8	28.2	47.0727	110485	177870	250.094	0	0	0	953.305	1542.73	737.596	0	0	31704.3	1	0.100518	0.161824	0.000227447	0.0288442	0	0	0	0.000867304	0.00140356	0.000671055	0	0	-0.229853	0.00345146	-0.230543	-0.0972786	0.0392773
1.09925e+06	3.89233	4.01621	53.1466	52.3	28.3	50.3837	32968.5	396438	1239.8	0	0	0	0	903.206	1749.57	0	0	41041.3	1	0.0299917	0.360642	0.00112804	0.0373355	0	0	0	0	0.000821653	0.0015916	0	0	-0.229853	0.00345146	-0.408015	-0.382085	-0.13466
1.09925e+06	3.89882	3.93512	53.1246	53.1	28.3	50.0873	48421	152202	491.758	0	0	0	2625.94	69.8314	691.1	0	0	1029.89	1	0.044049	0.13846	0.000447576	0.000936899	0	0	0	0.00238883	6.35261e-05	0.000628698	0	0	-0.229853	0.00345146	-0.350904	0.539876	0.50608
1.08601e+06	3.71907	3.02521	58.9704	52.1	30.8	31.3588	38548.1	295342	2507.78	0	0	0	2329.06	1135.12	0	0	0	0	1	0.0354953	0.271953	0.00230938	0	0	0	0	0.00214461	0.00104523	0	0	0	-0.229853	0.00345146	-0.227782	0.403909	0.394367
1.08611e+06	3.77627	3.34818	57.9969	47	28.4	78.6869	28650.1	684716	7764.49	0	0	0	1069.52	1887.54	658.716	0	0	9506.19	1	0.0263788	0.630432	0.00714847	0.00875254	0	0	0	0.000984728	0.0017379	0.000606493	0	0	-0.229853	0.00345146	-0.0926903	-0.0938134	0.0163549
1.08621e+06	3.82531	3.22209	58.2345	45.6	28	89.3936	46351.1	185962	1527.73	0	0	0	1139.02	312.256	0	0	0	9861.2	1	0.0426724	0.171204	0.00140673	0.00907857	0	0	0	0.00104862	0.000287474	0	0	0	-0.229853	0.00345146	-0.799401	0.148706	0.324327
1.08621e+06	3.8225	3.17906	58.238	45.7	28	77.3534	16849.9	351641	3125.05	0	0	0	380.729	1806.91	239.337	0	0	41777	1	0.0155126	0.323733	0.00287699	0.0384614	0	0	0	0.000350513	0.00166351	0.000220342	0	0	-0.229853	0.00345146	-0.398735	-0.250096	-0.0310386
1.09177e+06	4.34085	3.84851	54.4212	51	30.2	111.973	24923.9	738801	12801.3	0	0	0	0	6990.44	11814.2	0	0	0	1	0.0228289	0.676699	0.011725	0	0	0	0	0	0.00640284	0.0108211	0	0	-0.229853	0.00345146	4.38454	-1.84333	-2.14565
1.09187e+06	4.3495	3.75452	54.3103	52.2	30.5	132.606	11825.8	534852	14721.1	0	0	0	0	3300.09	2774.28	0	0	12232.8	1	0.0108308	0.489849	0.0134824	0.0112036	0	0	0	0	0.00302241	0.00254085	0	0	-0.229853	0.00345146	0.698044	-0.722214	-0.589199
1.09187e+06	4.34846	3.74248	54.3744	52.3	30.5	93.8689	12821	823967	16328	0	0	0	0	7716.79	2508.73	0	0	0.0328167	1	0.0117422	0.754639	0.0149542	3.00555e-08	0	0	0	0	0.00706749	0.00229765	0	0	-0.229853	0.00345146	2.15185	-1.17293	-1.17456
1.09187e+06	4.31785	4.01238	54.7329	52	30.4	108.634	25197.3	718284	5277.03	0	0	0	1415.29	923.605	2610.52	0	0	0	1	0.0230772	0.657847	0.00483299	0	0	0	0	0.00129621	0.000845892	0.00239087	0	0	-0.229853	0.00345146	0.17224	-0.0486434	-0.0196024
1.09207e+06	4.33277	3.73914	54.2245	51.7	30.4	92.8169	89044	655694	11308	0	0	0	1994.95	3908.54	78.1246	0	0	11318.1	1	0.0815371	0.600416	0.0103547	0.0103639	0	0	0	0.00182676	0.00357903	7.15383e-05	0	0	-0.229853	0.00345146	0.665146	0.00228237	-0.0542394
1.09207e+06	4.32959	3.74602	54.2617	51.4	30.2	102.944	112569	652074	9986.44	0	0	0	1972.75	3387.17	2796.76	95.229	0	4870.3	1	0.103079	0.5971	0.00914413	0.00445971	0	0	0	0.00180644	0.00310161	0.00256098	8.72007e-05	0	-0.229853	0.00345146	1.21828	-0.0912703	-0.3038
1.08761e+06	2.8726	3.46663	58.9693	46.4	28.8	48.2662	23674.3	921430	15153	0	0	0	2007.25	5787.97	3323.17	0	0	0	1	0.0217673	0.847209	0.0139324	0	0	0	0	0.00184557	0.00532174	0.00305549	0	0	-0.229853	0.00345146	2.19625	-0.45705	-0.691825
1.08761e+06	2.80299	3.28641	59.0414	46.3	28.9	43.0759	41575.4	868481	11318.2	0	0	0	2018.68	1424.47	3184.17	0	0	0	1	0.0382265	0.798524	0.0104063	0	0	0	0	0.00185607	0.00130972	0.00292768	0	0	-0.229853	0.00345146	0.649562	0.0256587	-0.0630439
1.09039e+06	3.66361	3.41668	58.808	45.7	27.3	45.6131	15927.5	730144	15395.6	0	0	0	2347.2	5271.03	2161.78	0	0	0	1	0.0146071	0.669618	0.0141197	0	0	0	0	0.00215263	0.00483408	0.00198258	0	0	-0.229853	0.00345146	1.77999	-0.209712	-0.430638
1.08003e+06	2.71686	7.31472	57.1458	51.4	31.3	19.4698	18286.5	433480	7056.4	0	0	0	0	985.615	2166.46	0	0	5281.3	1	0.0169315	0.401361	0.00653318	0.00488998	0	0	0	0	0.000912585	0.00200594	0	0	-0.229853	0.00345146	-0.253028	-0.429057	-0.200632
1.0851e+06	2.45498	6.64723	56.5258	44.8	26.3	88.4417	24011.1	181837	627.698	0	0	0	1374.46	30.3188	0	971.302	0	6344.6	1	0.022128	0.167576	0.000578748	0.00584702	0	0	0	0.00126667	2.7941e-05	0	0.000895126	0	-0.229853	0.00345146	-0.705723	1.02303	0.342889
1.0852e+06	2.51493	6.79156	56.4725	47.3	27.4	91.6095	49649.3	192426	1108.05	0	0	0	0	983.573	1115.38	0	0	143.995	1	0.0457513	0.177318	0.00102101	0.00013269	0	0	0	0	0.00090635	0.00102781	0	0	-0.229853	0.00345146	-0.540344	-0.342495	-0.0766292
1.0852e+06	2.43575	6.78289	55.6932	47.1	27.3	87.4955	62792.3	514593	3652.49	0	0	0	2346.68	1477.93	1156.13	0	0	3034.37	1	0.0578624	0.474191	0.00336527	0.00279613	0	0	0	0.00216243	0.00136189	0.00106536	0	0	-0.229853	0.00345146	0.206606	0.279054	0.215135
960553	3.74919	17.7538	79.1161	54.3	31.1	77.7587	70651.7	342197	8183.69	0	0	0	1700.24	1212.55	0	0	0	453.021	1	0.0735532	0.35625	0.00852009	0.000471625	0	0	0	0.00177007	0.00126234	0	0	0	-0.229853	0.00345146	-0.243688	0.261139	0.297938
961758	2.90213	17.622	77.5279	54.4	30.5	9.39364	38129.6	343204	303.634	0	0	0	1078.33	634.235	8.61587	0	0	1440.62	1	0.0396457	0.356851	0.000316088	0.0014979	0	0	0	0.00112121	0.000659454	8.95846e-06	0	0	-0.229853	0.00345146	-0.637643	0.127268	0.278837
962025	2.91561	17.4535	77.0269	54.8	30.5	52.2475	13148	198780	1393.31	0	0	0	0	2093.18	2646.69	0	0	0	1	0.013667	0.206627	0.00144799	0	0	0	0	0	0.00217581	0.00275116	0	0	-0.229853	0.00345146	0.440214	-0.641871	-0.486741
962827	2.90279	17.7884	76.7036	52.9	30.1	11.4766	18709.6	300904	330.144	0	0	0	0	330.785	1975.19	0	0	5539.04	1	0.019432	0.312521	0.000342741	0.00575289	0	0	0	0	0.000343556	0.00205145	0	0	-0.229853	0.00345146	-0.454244	-0.366646	-0.11971
963360	2.78781	17.7679	76.1541	52.1	30.4	75.9323	27855.5	150783	96.8534	0	0	0	0	0	0	0	0	4976.56	1	0.028915	0.156518	0.000100689	0.00516583	0	0	0	0	0	0	0	0	-0.229853	0.00345146	-1.1814	-0.146529	0.190688
963627	2.86283	17.7173	76.0836	53.9	30.8	26.9833	22981.6	605791	7543.15	0	0	0	1901.91	1283.7	903.638	0	0	46685	1	0.0238491	0.628657	0.00782772	0.0484472	0	0	0	0.0019737	0.00133216	0.000937746	0	0	-0.229853	0.00345146	0.108967	0.234547	0.203786
963760	2.82811	17.8323	76.0592	51.4	30.4	27.6796	26003.9	133718	473.253	0	3	0	1731.07	724.919	1177.67	1713.31	0	4271.53	1	0.0269818	0.138747	0.000490786	0.00443215	0	3.11281e-06	0	0.00179616	0.000752178	0.00122195	0.00177773	0	0.474297	-0.404781	0.194149	1.76213	0.111424
963760	2.8089	17.9774	76.1684	51.2	30.5	39.8825	64584.9	128282	213.026	0	0	0	2094.1	274.393	1343.24	867.177	0	32.8082	1	0.0670134	0.133105	0.000221009	3.40419e-05	0	0	0	0.00217285	0.000284711	0.00139375	0.000899785	0	-0.229853	0.00345146	0.0342901	1.15892	0.281461
963760	2.78525	18.03	75.9973	51.8	31.9	29.435	14842.8	137076	466.135	0	0	0	0	1327.28	0	0	0	0	1	0.0154009	0.14223	0.000483523	0	0	0	0	0	0.00137719	0	0	0	-0.229853	0.00345146	-0.662316	-0.307247	-0.0190222
964027	2.76483	17.9228	76.09	52.1	32.2	97.3635	41214.1	147289	73.9289	0	0	0	0	1146.4	1875.6	0	0	454.069	1	0.042752	0.152786	7.67614e-05	0.000471012	0	0	0	0	0.00118918	0.00194559	0	0	-0.229853	0.00345146	-0.166354	-0.45604	-0.235159
964160	2.78417	17.8103	76.1315	50.4	31.3	93.476	12552.8	344578	4229.8	0	6	0	0	1045.95	1399.73	0	0	17.5358	1	0.0130194	0.357387	0.00438724	1.81876e-05	0	6.22304e-06	0	0	0.00108483	0.00145176	0	0	1.17786	-0.812674	-0.349561	-0.400526	-0.157141
964293	2.81899	17.7583	76.1479	51.7	30.1	14.8046	38212.1	470492	3170.01	0	0	0	0	7638.54	770.813	0	0	0	1	0.039627	0.487914	0.00328738	0	0	0	0	0	0.00792139	0.000799356	0	0	-0.229853	0.00345146	2.03719	-1.1411	-1.11609
964293	2.77073	17.8648	76.0218	48.1	30.9	27.7567	51996.3	806615	11456.7	0	4	0	987.838	2000.79	2129.19	0	0	80715.7	1	0.0539217	0.836484	0.0118812	0.0837046	0	4.14812e-06	0	0.00102442	0.00207488	0.00220804	0	0	0.708495	-0.540557	0.511272	-0.261237	-0.229726
964426	2.7988	17.8694	75.9739	49.2	30.6	8.97132	29725.3	284352	817.7	0	0	0	0	0	2102.28	0	0	27881	1	0.0308217	0.29484	0.000848173	0.0289094	0	0	0	0	0	0.00217982	0	0	-0.229853	0.00345146	-0.546337	-0.337818	-0.0835454
932471	2.15773	17.6111	76.4493	66.8	40.6	31.9332	30457.4	125292	65.8238	0	0	0	0	455.763	887.307	0	0	2752.59	1	0.0326631	0.134365	7.07797e-05	0.00295193	0	0	0	0	0.000488769	0.000951565	0	0	-0.229853	0.00345146	-0.719951	-0.287072	-0.00345048
919328	2.07124	16.9498	77.5815	65.8	33.8	497.632	11106.8	91088	250.824	0	0	0	1094.43	0	0	0	0	18342.7	1	0.0120815	0.099081	0.000273025	0.0199523	0	0	0	0.00119046	0	0	0	0	-0.229853	0.00345146	-0.87074	0.226727	0.392099
929525	1.73364	18.4419	74.5658	63	33.9	240.104	52453.3	106328	518.062	0	0	0	0	979.096	0	0	0	37.7957	1	0.0564302	0.11439	0.000557274	4.06613e-05	0	0	0	0	0.00105333	0	0	0	-0.229853	0.00345146	-0.784386	-0.269452	0.0302938
933171	1.99705	18.9487	74.3621	60.8	32.9	320.245	153132	176342	1190.98	0	0	0	2609.87	0	0	0	0	46532.2	1	0.164099	0.188971	0.00127629	0.0498646	0	0	0	0.00279678	0	0	0	0	-0.229853	0.00345146	-0.451555	0.730367	0.663866
935544	2.1954	19.3063	73.9912	60.7	32.2	327.139	441163	117001	212.955	0	0	0	0	691.502	0	837.396	0	34604.5	1	0.471558	0.125062	0.000227675	0.0369887	0	0	0	0	0.000739144	0	0.00089509	0	-0.229853	0.00345146	-0.768214	0.542857	0.0202906
935683	2.20786	19.2643	74.0221	60.9	32.4	325.788	361856	122068	1299.88	0	0	0	0	962.224	0	0	0	111.524	1	0.386729	0.130459	0.00138936	0.00011919	0	0	0	0	0.00102837	0	0	0	-0.229853	0.00345146	-0.793796	-0.266539	0.0340952
932891	2.2497	19.4376	74.5584	63.7	35.8	103.981	23553.1	474931	4599.17	0	6	0	1020.28	1888.2	102.914	1956.98	0	843.215	1	0.0252475	0.509096	0.00492984	0.000903873	0	6.43162e-06	0	0.00109367	0.00202403	0.000110317	0.00209776	0	1.22505	-0.84003	0.214467	1.76832	-0.0819295
937353	2.17157	17.1133	75.7145	60.7	35.1	134.692	11900	248211	341.544	0	1	0	0	0	0	161.461	0	15614.4	1	0.0126954	0.2648	0.000364857	0.0166579	0	1.06683e-06	0	0	0	0	0.000172252	0	0.0114764	-0.13646	-1.1555	0.00273619	0.179556
937353	2.19802	17.0014	75.7342	61.5	35.5	147.223	35379.8	492473	453.688	0	0	0	0	157.212	0	386.647	0	4041.26	1	0.0377444	0.525387	0.000484343	0.00431135	0	0	0	0	0.00016772	0	0.000412488	0	-0.229853	0.00345146	-1.05616	0.191341	0.138492
946872	2.24994	17.0216	77.0717	64.8	36.2	5.34382	14625.5	274759	334.655	0	0	0	886.004	0	2535.39	0	0	75954.1	1	0.0154462	0.290176	0.000353797	0.0802158	0	0	0	0.000935717	0	0.00267765	0	0	-0.229853	0.00345146	-0.157116	-0.0881217	0.0121368
935822	2.58691	17.6067	81.9067	70	36.5	1101.12	9834.99	185406	795.483	0	0	0	0	494.285	0	0	0	1480.8	1	0.0105095	0.198121	0.00084952	0.00158235	0	0	0	0	0.000528182	0	0	0	-0.229853	0.00345146	-0.982323	-0.208168	0.11026
936797	2.68139	17.4904	81.4308	69.6	37.1	1063.25	48752.9	485302	3568.09	0	0	0	0	663.481	3495.98	0	0	271.412	1	0.0520421	0.518044	0.00380872	0.000289723	0	0	0	0	0.000708245	0.00373184	0	0	-0.229853	0.00345146	0.172776	-0.556666	-0.386645
937075	2.636	17.1678	80.9183	79.4	40.2	1053.42	10430.8	817556	27297.7	0	0	0	0	4513.6	2755.73	0	0	0	1	0.0111312	0.872456	0.0291311	0	0	0	0	0	0.0048167	0.00294078	0	0	-0.229853	0.00345146	1.49085	-0.966701	-0.912734
937353	2.53858	17.4114	81.0024	74.7	39.4	1046.16	15366.7	594028	5666.2	0	0	0	0	7487.3	0	0	0	0	1	0.0163938	0.63373	0.00604468	0	0	0	0	0	0.0079877	0	0	0	-0.229853	0.00345146	1.8293	-1.07869	-1.02563
937631	2.79122	17.3774	81.122	74.9	40.2	1051.23	55257.2	46829.2	2.79529	0	0	0	0	0	0	0	0	1589.15	1	0.0589329	0.0499442	3.19955e-06	0.00169486	0	0	0	0	0	0	0	0	-0.229853	0.00345146	-1.1814	-0.146529	0.190688
938047	2.29883	17.062	80.7276	74.5	37.4	1036.69	117193	163736	64.3723	0	0	0	2523.52	0	0	0	0	18377.7	1	0.124933	0.17455	6.82268e-05	0.0195915	0	0	0	0.00269019	0	0	0	0	-0.229853	0.00345146	-0.479371	0.696946	0.645832
938186	2.8117	17.495	80.9457	77.3	41.6	1054.94	21192.5	153918	278.825	0	0	0	0	989.219	780.894	0	0	0	1	0.0225888	0.164059	0.000297382	0	0	0	0	0	0.00105439	0.000832344	0	0	-0.229853	0.00345146	-0.541491	-0.342618	-0.0745818
944402	2.08239	16.0358	80.1556	78.9	37.9	1021.01	10901.3	767322	8116.83	0	0	0	0	3473.66	7463.19	0	0	133912	1	0.011543	0.812495	0.00859486	0.141795	0	0	0	0	0.00367816	0.00790255	0	0	-0.229853	0.00345146	2.50727	-1.26925	-1.36358
944402	2.17106	16.4375	80.2111	78.4	37.8	1021.06	34949.6	411003	2565.5	0	0	0	0	2916.62	4839.34	0	0	2487.32	1	0.0370071	0.435199	0.002716	0.00263375	0	0	0	0	0.00308832	0.00512424	0	0	-0.229853	0.00345146	1.47553	-0.956608	-0.924239
939295	1.53265	16.0369	81.2657	83.3	42.2	1060.44	21653.9	837231	16998.5	0	0	0	1668.39	4493.31	2803.64	0	0	2688.96	1	0.0230533	0.89134	0.0180965	0.00286274	0	0	0	0.00177621	0.00478371	0.00298484	0	0	-0.229853	0.00345146	1.95477	-0.409807	-0.612741
939434	1.49366	15.9988	80.9127	90.2	45.2	1044	10176.3	0	0	0	0	0	0	0	0	0	0	0	1	0.0108324	0	0	0	0	0	0	0	0	0	0	0	-0.229853	0.00345146	-1.1814	-0.146529	0.190688
939988	1.73308	16.5522	81.6722	75.1	38.2	1015.18	49839.1	147838	115.755	0	0	0	1693.4	0	246.521	0	0	27352.9	1	0.053021	0.157277	0.000123406	0.0290992	0	0	0	0.00180152	0	0.00026226	0	0	-0.229853	0.00345146	-0.634872	0.395301	0.462488
940818	1.67688	15.3869	81.4553	78.7	40.1	996.07	60009.1	250782	44.7783	0	0	0	0	251.424	1420.73	0	0	92415.9	1	0.063784	0.266557	4.78307e-05	0.0982294	0	0	0	0	0.00026724	0.0015101	0	0	-0.229853	0.00345146	-0.640726	-0.310234	-0.0399841
915179	2.20016	16.3048	78.7424	59	28.4	604.898	137669	293878	190.369	0	0	0	0	0	0	0	0	0	1	0.150429	0.321115	0.00020761	0	0	0	0	0	0	0	0	0	-0.229853	0.00345146	-1.1814	-0.146529	0.190688
915179	2.18437	16.3888	79.1411	58.9	28.6	581.191	77522.7	183176	111.239	0	0	0	0	0	0	0	0	3860.2	1	0.0847076	0.200154	0.000121288	0.00421797	0	0	0	0	0	0	0	0	-0.229853	0.00345146	-1.1814	-0.146529	0.190688
915323	2.11986	16.4338	78.6926	59.1	28.3	581.475	55862.2	547106	57.3225	0	0	0	0	0	0	124.829	0	0	1	0.0610301	0.597719	6.22731e-05	0	0	0	0	0	0	0	0.000136377	0	-0.229853	0.00345146	-1.1609	-0.0283518	0.181875
915466	2.06708	16.7462	78.568	59.2	28.8	539.468	13809.8	391971	66.2639	0	0	0	0	0	1115.51	402.067	0	8269.76	1	0.015085	0.428166	7.20944e-05	0.00903339	0	0	0	0	0	0.00121852	0.000439194	0	-0.229853	0.00345146	-0.760361	0.127125	0.00900878
916469	1.98514	16.9355	76.2736	51.2	22.4	570.42	44625.7	740163	18774.3	0	0	0	1231.26	1973.23	6108.19	148.904	0	45052.4	1	0.048693	0.807624	0.0204851	0.0491587	0	0	0	0.00134348	0.00215308	0.00666491	0.000162476	0	-0.229853	0.00345146	1.9469	-0.420642	-0.758852
916469	2.0062	16.4757	76.337	52.4	23.1	570.283	75008	664180	9220.48	0	5	0	0	3066.88	3687.72	5463.19	0	39276.6	1	0.0818445	0.724716	0.0100603	0.0428564	0	5.45572e-06	0	0	0.00334641	0.00402383	0.00596113	0	1.00429	-0.712044	2.14858	4.27548	-1.21034
916612	1.9516	17.0436	76.1612	51.4	23	582.179	168983	390688	3281.73	0	0	0	0	3546.06	910.357	2279.01	0	70236.4	1	0.184356	0.42623	0.00358058	0.0766261	0	0	0	0	0.00386866	0.000993176	0.00248634	0	-0.229853	0.00345146	0.939978	1.46939	-0.684034
916612	1.97043	17.3652	76.2195	52.2	23.3	593.638	155836	404928	2794.78	0	0	0	0	1661.31	6461.49	184.417	0	37239.6	1	0.170013	0.441766	0.00304927	0.0406275	0	0	0	0	0.00181245	0.00704932	0.000201194	0	-0.229853	0.00345146	1.58573	-0.802303	-0.985144
919185	1.98697	17.1087	77.1381	67.1	34.7	531.646	19042.1	272458	167.578	0	0	0	0	0	1072.76	472.166	0	31556.4	1	0.0207163	0.296412	0.000182771	0.0343308	0	0	0	0	0	0.00116708	0.000513678	0	-0.229853	0.00345146	-0.764146	0.196184	0.0106664
919328	2.09042	15.3985	76.1938	66.7	34.9	542.406	10451.8	33474	121.771	0	0	0	0	1048.33	1127.09	0	0	0	1	0.011369	0.0364113	0.000132706	0	0	0	0	0	0.00114032	0.00122599	0	0	-0.229853	0.00345146	-0.39442	-0.38719	-0.137189
919328	1.95762	16.0505	77.1849	66	34.4	569.314	35991.6	4126.87	78.191	0	0	0	0	0	980.422	0	0	3910.18	1	0.0391499	0.004489	8.48446e-05	0.0042533	0	0	0	0	0	0.00106646	0	0	-0.229853	0.00345146	-0.870704	-0.240115	0.0565224
919471	2.03922	15.242	76.977	69.5	36.4	509.951	48359	446539	3710.46	0	0	0	0	2710.94	8194.04	175.45	0	16503.3	1	0.0525944	0.485648	0.00403493	0.0179487	0	0	0	0	0.00294837	0.00891169	0.000190817	0	-0.229853	0.00345146	2.5549	-1.10729	-1.39174
919471	2.04564	15.8214	77.0166	68.9	36.4	504.437	61281.8	251516	669.716	0	0	0	0	2725.41	3211.98	1096.38	0	75099.5	1	0.066649	0.273545	0.00072868	0.0816769	0	0	0	0	0.00296411	0.00349329	0.0011924	0	-0.229853	0.00345146	1.13285	0.234289	-0.777202
919613	1.96422	15.5444	76.9283	69.7	36.1	510.134	11568.1	362415	4101.46	0	0	0	0	2488.13	3784.47	112.7	0	54360.6	1	0.0125794	0.394094	0.00445948	0.0591125	0	0	0	0	0.00270563	0.00411528	0.000122552	0	-0.229853	0.00345146	1.05576	-0.71721	-0.746952
920041	2.00487	15.6137	76.6114	66.6	34.6	642.748	9210.68	232958	22.3408	0	0	0	0	0	0	0	0	0	1	0.0100112	0.253204	2.3912e-05	0	0	0	0	0	0	0	0	0	-0.229853	0.00345146	-1.1814	-0.146529	0.190688
920753	1.80844	17.927	76.2059	64.9	33.1	613.853	73183.3	403569	305.323	0	0	0	0	0	6046.64	0	0	25103.5	1	0.079482	0.438303	0.000331251	0.0272641	0	0	0	0	0	0.00656706	0	0	-0.229853	0.00345146	0.731834	-0.722817	-0.635483
950831	1.65787	12.319	80.0698	68.5	26.5	1469.77	36505.3	763962	6116.95	0	11	2	2622.64	4556.58	1684.97	0	0	0	1	0.038393	0.803468	0.00643332	0	0	1.15688e-05	2.10342e-06	0.00275826	0.00479221	0.0017721	0	0	3.54855	-1.95512	1.86094	0.00353243	-0.295318
953818	1.55782	13.3189	78.6804	56.4	22.4	1294.62	13566.7	180630	689.771	0	0	2	1707.91	8493.03	240.303	0	0	0	1	0.0142235	0.189376	0.000723408	0	0	0	2.09684e-06	0.0017906	0.00890424	0.000251938	0	0	0.927922	-0.436534	2.71543	-0.646335	-0.893943
934288	2.93306	17.8435	82.0165	47.5	22.8	1464.25	96132.2	88502.2	142.677	0	0	0	2609.44	0	3031.76	0	0	0	1	0.102893	0.0947268	0.000153058	0	0	0	0	0.00279297	0	0.00324499	0	0	-0.229853	0.00345146	0.492843	0.444412	0.254986
934288	2.77016	17.6307	82.0654	50.1	24.7	1342.65	87318.3	252180	799.297	0	0	0	1666.26	2715.58	3654	0	0	0	1	0.0934597	0.269917	0.000855196	0	0	0	0	0.00178346	0.00290657	0.003911	0	0	-0.229853	0.00345146	1.51897	-0.26975	-0.442194
934568	2.88075	17.5926	81.4618	52	24.7	1324.06	112025	189170	32.3401	0	0	0	0	4821.49	1818.53	0	0	0	1	0.119868	0.202414	3.42404e-05	0	0	0	0	0	0.00515906	0.00194585	0	0	-0.229853	0.00345146	1.33004	-0.919345	-0.8397
934707	2.94475	17.7554	81.9291	50.3	23.9	1412.64	62257.2	444418	2484.12	0	0	0	0	2228.09	3079.22	0	0	12811.5	1	0.0666061	0.475463	0.00265752	0.0137064	0	0	0	0	0.00238373	0.00329431	0	0	-0.229853	0.00345146	0.676824	-0.713799	-0.586733
934847	2.98266	17.7862	81.7477	50.2	23.7	1371.43	169731	310163	773.273	0	0	0	7516.44	0	1345.9	5098.39	0	13092.6	1	0.18156	0.33178	0.000826874	0.014005	0	0	0	0.00804029	0	0.0014397	0.00545372	0	-0.229853	0.00345146	2.1563	6.97401	1.01743
892008	2.5404	19.7381	75.4724	36.4	15.3	1017.96	10557.4	107786	71.1259	0	0	0	6889.6	0	0	0	0	8391.73	1	0.0118355	0.120836	7.95957e-05	0.00940768	0	0	0	0.0077237	0	0	0	0	-0.229853	0.00345146	0.834176	2.27514	1.49744
892008	2.59398	19.9448	76.4136	30.6	11.8	993.204	9641.98	851940	15654	0	16	4	1677.94	2556.82	275.758	0	0	2525.51	1	0.0108093	0.955081	0.0175492	0.00283127	0	1.79371e-05	4.48427e-06	0.00188108	0.00286637	0.000309143	0	0	6.3037	-3.28987	0.479932	0.0816299	0.0335782
917471	2.718	18.9294	80.259	50.2	22	1245.73	66359.4	434625	8460.54	0	0	0	1630.8	2543.34	3550.09	0	0	0	1	0.0723286	0.47372	0.00922209	0	0	0	0	0.0017775	0.00277212	0.00386943	0	0	-0.229853	0.00345146	1.45463	-0.252281	-0.417499
958137	2.02369	18.1337	81.3444	89.9	39.2	1121.23	34856.2	844040	143.288	0	0	0	0	0	0	277.112	0	289247	1	0.0363792	0.880918	0.000149248	0.301884	0	0	0	0	0	0	0.00028922	0	-0.229853	0.00345146	-1.13791	0.104095	0.171997
960955	2.09335	17.8378	79.4964	80.8	36.3	1169.92	39416.4	235821	160.482	0	0	0	0	0	1862.34	0	0	2387.64	1	0.041018	0.245403	0.000166501	0.00248466	0	0	0	0	0	0.00193801	0	0	-0.229853	0.00345146	-0.616787	-0.316598	-0.0531236
962827	2.09382	17.7228	78.7716	88.9	40.3	1099.75	42225.6	795758	174.109	0	0	0	0	0	0	0	0	330501	1	0.0438559	0.826481	0.000180718	0.343262	0	0	0	0	0	0	0	0	-0.229853	0.00345146	-1.1814	-0.146529	0.190688
984311	3.00097	16.4824	76.2369	85.5	48.7	14.4412	25330.1	396642	635.816	0	0	0	2299.75	1943.03	0	0	0	76653.9	1	0.0257339	0.402964	0.000646137	0.0778757	0	0	0	0.00233641	0.001974	0	0	0	-0.229853	0.00345146	0.172341	0.355658	0.285388
990446	2.90015	16.1161	75.3821	88.3	48.5	25.2986	12895	114578	85.4162	0	0	0	0	0	2421.25	0	0	48398.3	1	0.0130194	0.115683	8.582e-05	0.0488651	0	0	0	0	0	0.00244461	0	0	-0.229853	0.00345146	-0.469194	-0.361055	-0.116857
990446	2.9468	16.0588	75.6427	88.7	48.1	24.9959	40757.8	69342.1	206.239	0	0	0	2198.31	237.259	0	0	0	3613.87	1	0.0411509	0.070011	0.000207987	0.00364873	0	0	0	0.00221952	0.000239548	0	0	0	-0.229853	0.00345146	-0.511907	0.521419	0.529725
991334	2.93722	15.9337	75.2972	87.1	47.9	55.5601	11263.3	258875	181.397	0	0	0	0	0	0	4019.3	0	59144.3	1	0.0113617	0.261138	0.000182582	0.0596613	0	0	0	0	0	0	0.00405443	0	-0.229853	0.00345146	-0.571744	3.36685	-0.0713302
991334	2.92571	15.9011	75.1312	93.9	48.4	60.0455	17423.1	460364	2690.68	0	0	0	1786.74	1086.69	0	0	0	15351.2	1	0.0175754	0.464388	0.00271452	0.0154854	0	0	0	0.00180236	0.00109619	0	0	0	-0.229853	0.00345146	-0.297886	0.290656	0.328704
991588	2.91308	15.9225	75.4642	93.7	49.3	26.1485	13974	710157	15335.3	0	0	0	4023.89	884.588	3155.82	0	0	171377	1	0.0140926	0.716181	0.0154651	0.172831	0	0	0	0.00405803	0.000892093	0.00318259	0	0	-0.229853	0.00345146	1.14104	0.742424	0.341024
991715	2.90504	15.8996	75.5363	93.5	48.5	27.1258	36752.9	752047	12888	0	2	0	934.715	4810.73	1130.18	0	0	21694.6	1	0.03706	0.75833	0.0129957	0.0218758	0	2.01671e-06	0	0.000942524	0.00485092	0.00113962	0	0	0.226348	-0.261032	1.22497	-0.517117	-0.531887
991715	2.93621	15.8617	75.4284	87.8	46.6	84.5649	57147.4	630319	1930.11	0	0	0	0	0	1951.67	0	0	2005.24	1	0.0576248	0.635585	0.00194612	0.002022	0	0	0	0	0	0.00196798	0	0	-0.229853	0.00345146	-0.608056	-0.319228	-0.0568941
991715	2.93164	15.8783	74.7941	92.4	48.4	102.153	10216.4	547860	6188.14	0	0	0	1757.61	4132.55	0	0	0	145003	1	0.0103017	0.552437	0.0062397	0.146215	0	0	0	0.0017723	0.00416707	0	0	0	-0.229853	0.00345146	0.851736	-0.0771404	-0.143998
991842	2.89745	15.8437	75.2852	94.1	49.4	26.612	40193.6	820495	23157.6	0	4	0	6436.19	5113.63	3157.87	0	0	10619.9	1	0.0405242	0.827244	0.0233485	0.0107072	0	4.0329e-06	0	0.00648913	0.00515569	0.00318384	0	0	0.682432	-0.525447	3.38285	1.007	0.102943
991968	2.92329	15.8407	75.1865	86.1	44	83.7353	13702.8	758945	19115.5	0	0	2	0	7136.94	2090.58	0	0	37516.8	1	0.0138137	0.76509	0.0192698	0.0378205	0	0	2.01619e-06	0	0.00719473	0.00210751	0	0	0.883395	-0.419613	2.14441	-1.17109	-1.17002
991968	2.92607	15.7927	74.6758	89.8	47.8	99.993	189230	359533	702.448	0	0	0	0	2262.09	1218.88	0	0	82870.9	1	0.190762	0.362444	0.000707684	0.0835419	0	0	0	0	0.0022804	0.00122875	0	0	-0.229853	0.00345146	0.0361014	-0.520479	-0.311141
992222	2.90568	15.8403	74.4876	85.3	47.2	205.94	34446.9	156223	268.351	0	0	0	0	1390.91	0	0	0	36755.8	1	0.0347169	0.157448	0.000270101	0.0370439	0	0	0	0	0.00140181	0	0	0	-0.229853	0.00345146	-0.653036	-0.31012	-0.0227713
992348	2.81462	15.8595	74.9936	90.6	48.6	35.2692	81332.8	486314	1620.84	0	0	0	671.438	45.174	0	0	0	28059.8	1	0.0819599	0.490064	0.0016335	0.0282762	0	0	0	0.000676615	4.55223e-05	0	0	0	-0.229853	0.00345146	-0.987676	0.0603027	0.298231
992348	2.92225	15.7734	75.0692	86.1	46.2	142.798	17859.8	653292	6257.91	0	0	0	1756.24	659.918	3459.32	0	0	16.1454	1	0.0179976	0.65833	0.00630625	1.62698e-05	0	0	0	0.00176978	0.000665006	0.003486	0	0	-0.229853	0.00345146	0.546698	0.0248475	-0.0497082
992475	2.87622	15.7936	75.1104	86.4	46.9	85.62	13826.5	468485	8215.74	0	0	0	2307.45	2432.95	4483.54	0	0	0	1	0.0139313	0.472037	0.0082783	0	0	0	0	0.00232494	0.0024514	0.00451754	0	0	-0.229853	0.00345146	1.66542	-0.100081	-0.357576
992475	2.91594	15.7737	75.0969	85.5	46.4	217.193	19364.6	547593	1634.78	0	0	0	0	725.652	1693.81	0	0	0	1	0.0195114	0.551745	0.0016474	0	0	0	0	0	0.000731154	0.00170666	0	0	-0.229853	0.00345146	-0.408604	-0.381621	-0.135354
992728	2.88603	15.7945	75.0733	83.9	46.2	307.289	12567	40719.3	51.2225	0	0	0	157.754	18.2137	0	0	0	0	1	0.012659	0.0410176	5.13736e-05	0	0	0	0	0.000158909	1.83471e-05	0	0	0	-0.229853	0.00345146	-1.13302	-0.0988464	0.21478
992854	2.89528	15.771	75.2487	83.8	45.9	119.37	10512.3	559402	12187.1	0	2	0	4190.07	2456.04	527.967	0	0	12274.5	1	0.010588	0.563428	0.0122747	0.0123628	0	2.01439e-06	0	0.00422022	0.00247372	0.000531766	0	0	0.225824	-0.260728	1.00722	0.841326	0.461114
992854	2.88645	15.7633	75.0706	84.2	46.2	219.103	15980.8	170403	826.474	0	1	0	5307.38	531.412	3220.16	0	0	0	1	0.0160958	0.171629	0.000831945	0	0	1.0072e-06	0	0.00534558	0.000535237	0.00324333	0	0	-0.00201416	-0.128638	1.36023	1.18243	0.605558
992981	2.87574	15.7349	75.0891	84.7	46.1	146.041	37616.7	466001	12948.1	0	4	6	5463.76	5122.84	58.479	0	0	0	1	0.0378826	0.469295	0.0130395	0	0	4.02827e-06	6.04241e-06	0.00550238	0.00515905	5.88923e-05	0	0	4.01772	-1.79274	2.21619	0.97145	0.328621
994244	2.78877	15.7943	74.4092	88.4	49.8	48.9481	12055.5	193781	284.274	0	0	0	469.115	0	0	0	0	10635.7	1	0.0121253	0.194903	0.000285644	0.0106973	0	0	0	0.000471831	0	0	0	0	-0.229853	0.00345146	-1.05827	0.00140751	0.270516
994748	2.7396	15.8145	73.8872	88.7	50.5	39.2859	12918.9	228006	305.662	0	0	0	0	0	0	0	0	736.125	1	0.0129871	0.22921	0.000307615	0.000740011	0	0	0	0	0	0	0	0	-0.229853	0.00345146	-1.1814	-0.146529	0.190688
995252	2.74482	15.8555	73.9384	88	50.5	45.048	267674	101173	427.034	0	0	0	0	1093.56	0	0	0	8781.9	1	0.268951	0.101655	0.000429037	0.00882379	0	0	0	0	0.00109878	0	0	0	-0.229853	0.00345146	-0.767255	-0.274756	0.0233726
995378	2.74246	15.8099	73.8887	88.5	50.6	50.5492	266313	52741	321.785	0	0	0	0	79.8982	0	0	0	65368.4	1	0.267549	0.0529858	0.000323495	0.0656719	0	0	0	0	8.02692e-05	0	0	0	-0.229853	0.00345146	-1.15115	-0.155897	0.178465
997137	2.65854	15.8783	73.267	89.3	51.2	90.825	45392.9	172571	138.347	0	0	0	0	1000.28	170.113	0	0	22974.8	1	0.0455232	0.173067	0.000138396	0.0230408	0	0	0	0	0.00100315	0.000170601	0	0	-0.229853	0.00345146	-0.753598	-0.278567	0.0164726
998015	2.61797	15.6906	72.7247	88.2	51.5	97.997	11383.7	140079	560.607	0	0	0	2260.8	0	0	0	0	29774.5	1	0.0114063	0.140358	0.000562116	0.0298337	0	0	0	0.00226529	0	0	0	0	-0.229853	0.00345146	-0.590252	0.563726	0.573946
999141	2.63865	15.7378	71.3514	81.4	46.6	340.941	125134	47615.3	243.063	0	0	0	0	560.366	0	0	0	6823.78	1	0.125242	0.0476563	0.000243209	0.00682965	0	0	0	0	0.000560848	0	0	0	-0.229853	0.00345146	-0.970011	-0.21198	0.105286
999640	2.64283	15.738	71.1101	85	48.6	239.12	11743.4	173166	374.392	0	0	0	0	907.032	0	0	0	2370.08	1	0.0117476	0.173228	0.000374135	0.00237094	0	0	0	0	0.000907359	0	0	0	-0.229853	0.00345146	-0.839405	-0.252417	0.0525213
988919	3.01178	15.8141	76.1249	67.1	37.2	95.848	114195	116500	197.429	0	0	0	890.876	2502.14	0	0	0	25352.7	1	0.115474	0.117805	0.000199207	0.0256368	0	0	0	0.000900858	0.00253018	0	0	0	-0.229853	0.00345146	0.00735171	-0.159346	-0.0421781
989046	3.01402	15.8117	76.1003	67.9	37.6	75.689	20395.7	575496	3190.34	0	0	0	978.459	2350.07	1545.15	0	0	69429.9	1	0.0206216	0.58187	0.00322533	0.0701989	0	0	0	0.000989296	0.0023761	0.00156226	0	0	-0.229853	0.00345146	0.427503	-0.250732	-0.200295
989810	3.05844	15.851	75.8084	72.4	41.7	55.0597	19309.3	694314	11193.7	0	0	0	1758.93	2270.33	1527.67	0	0	126976	1	0.0195081	0.701462	0.0113092	0.128283	0	0	0	0.00177703	0.00229371	0.00154339	0	0	-0.229853	0.00345146	0.596518	0.00752529	-0.0520992
990319	3.10015	15.8688	75.7521	69.2	39.2	71.8761	29296.8	464365	326.357	0	0	1	0	909.111	0	776.325	0	185371	1	0.0295833	0.468904	0.000329187	0.187183	0	0	1.00978e-06	0	0.000917999	0	0.000783915	0	0.327698	-0.208433	-0.717518	0.425645	0.000240514
990573	2.97926	16.058	76.0006	70.3	39.8	62.1849	18750.7	465224	1452.06	0	0	0	0	2397.09	0	0	0	83626.2	1	0.0189291	0.469652	0.00146582	0.084422	0	0	0	0	0.00241991	0	0	0	-0.229853	0.00345146	-0.269301	-0.42893	-0.1778
992222	3.24419	15.6701	76.4136	66.8	38.3	41.1788	49711.8	425045	530.435	0	0	0	0	2267.11	6594.3	0	0	233880	1	0.0501015	0.428377	0.000534155	0.235714	0	0	0	0	0.00228488	0.006646	0	0	-0.229853	0.00345146	1.61604	-0.996388	-0.993341
995000	2.96159	15.6412	75.7057	66.9	38.6	9.28297	10842	451578	2048.18	0	0	0	1138.58	143.539	172.801	0	0	100950	1	0.0108965	0.453847	0.00205829	0.101458	0	0	0	0.0011443	0.000144261	0.000173669	0	0	-0.229853	0.00345146	-0.777815	0.180178	0.340474
995000	2.98214	15.6471	75.7844	67.6	38.7	9.5094	65255	333219	949.74	0	0	0	0	880.694	2073.34	0	0	7517.33	1	0.0655829	0.334894	0.000954774	0.0075551	0	0	0	0	0.000885119	0.00208376	0	0	-0.229853	0.00345146	-0.240708	-0.432681	-0.20624
995126	2.98405	15.6396	75.8189	66.3	38.4	10.6493	131429	437994	1653.74	0	1	0	3885.64	242.166	537.489	0	0	164477	1	0.132073	0.44014	0.0016621	0.165283	0	1.0049e-06	0	0.00390467	0.000243352	0.000540121	0	0	-0.00253431	-0.128337	0.0866428	1.00194	0.746301
995252	2.99369	15.6106	75.8257	67	38.5	8.79043	18357.4	815722	4576.33	0	0	0	657.151	1889.67	6471.7	0	0	21858	1	0.018445	0.819613	0.00459783	0.0219623	0	0	0	0.000660286	0.00189868	0.00650257	0	0	-0.229853	0.00345146	1.601	-0.731708	-0.804777
995504	3.04995	15.5932	75.923	65.8	38.2	5.74339	19768.8	182175	223.221	0	0	0	0	887.888	839.246	62.9022	0	92773.6	1	0.0198581	0.182997	0.000224007	0.0931926	0	0	0	0	0.000891898	0.000843036	6.31863e-05	0	-0.229853	0.00345146	-0.590122	-0.269839	-0.0552663
995504	3.05269	15.6118	75.8931	66.2	38.2	6.96164	27961.4	535102	3431.89	0	1	1	0	1385.43	0	14073.9	0	20313.1	1	0.0280877	0.537519	0.0034475	0.0204048	0	1.00452e-06	1.00452e-06	0	0.00139169	0	0.0141375	0	0.552026	-0.339068	1.46898	11.942	-0.934867
995630	2.9719	15.6205	75.7041	69.7	40.5	18.284	25573.2	437223	1249.44	0	0	0	1288.48	0	5263.59	0	0	20630.3	1	0.0256854	0.439142	0.00125448	0.0207208	0	0	0	0.00129414	0	0.00528669	0	0	-0.229853	0.00345146	0.696532	-0.204699	-0.255455
995881	3.06457	15.511	75.9208	67.1	38.3	5.00654	32956.2	371170	403.499	0	0	0	0	1809.34	393.494	0	0	142792	1	0.0330925	0.372705	0.000404667	0.143382	0	0	0	0	0.00181683	0.000395121	0	0	-0.229853	0.00345146	-0.381498	-0.393225	-0.135675
996007	3.59047	15.4859	76.995	64.2	35.1	46.9198	41230.2	248124	130.666	0	0	0	0	578.881	5583.97	0	0	20471	1	0.0413955	0.249118	0.000131525	0.0205531	0	0	0	0	0.000581201	0.00560636	0	0	-0.229853	0.00345146	0.67101	-0.706337	-0.603123
996510	3.3432	15.2388	76.7013	66	35.3	14.9185	16233.6	494314	9501.64	0	16	4	0	7376.22	1234.39	0	1763.73	60623.9	1	0.0162904	0.496046	0.00953528	0.0608362	0	1.6056e-05	4.01401e-06	0	0.00740206	0.00123871	0	0.0017699	5.61854	-2.94451	6.79996	-4.00313	14.6761
996510	3.56451	15.4476	77.0793	64.8	34.8	67.3974	95390.2	638152	4643.78	0	0	0	2082.45	0	9484.22	0	0	6337.12	1	0.0957243	0.640387	0.00466027	0.00635931	0	0	0	0.00208975	0	0.00951744	0	0	-0.229853	0.00345146	2.13674	-0.326512	-0.653099
996510	3.51398	15.4243	76.8939	64.3	34.6	81.2095	26108	596216	1931.03	0	0	0	1230.2	2209.03	10574.1	0	0	4075.21	1	0.0261994	0.598304	0.00193776	0.00408948	0	0	0	0.00123451	0.00221677	0.0106111	0	0	-0.229853	0.00345146	3.06772	-0.949333	-1.27294
997137	2.8957	15.5893	75.5988	69.7	40.8	41.9589	23353	438209	1004.14	0	0	0	1702.01	0	1728.06	0	0	21626.6	1	0.02342	0.439467	0.00100688	0.0216887	0	0	0	0.0017069	0	0.00173302	0	0	-0.229853	0.00345146	-0.231076	0.236568	0.26145
997388	3.06898	15.4365	76.0631	63.5	35.4	26.2415	20872.8	489674	1416.99	0	0	0	7093.69	2471.05	2765.43	5755.11	0	58758.9	1	0.0209275	0.490957	0.00142071	0.0589128	0	0	0	0.00711226	0.00247752	0.00277267	0.00577018	0	-0.229853	0.00345146	3.28387	6.55116	0.295014
997388	3.52575	15.644	77.0433	60.2	33	73.6696	45049.6	193104	305.961	0	0	0	1929.54	0	0	0	0	231.677	1	0.0451676	0.193609	0.000306801	0.000232284	0	0	0	0.00193459	0	0	0	0	-0.229853	0.00345146	-0.676552	0.460039	0.517996
997639	3.05018	15.4369	76.0195	63.4	35.4	12.5651	13584.5	638670	2262	0	0	0	0	1829.68	4651.05	0	0	134566	1	0.0136166	0.640181	0.00226735	0.134884	0	0	0	0	0.00183401	0.00466206	0	0	-0.229853	0.00345146	0.868104	-0.769673	-0.675095
999141	3.27817	15.3417	76.6902	63.1	35.2	5.06916	60267.5	669459	9370.66	0	0	1	4904.83	1728.32	4909.8	4898.81	0	43464.8	1	0.0603193	0.670035	0.00937906	0.0435022	0	0	1.00086e-06	0.00490905	0.0017298	0.00491402	0.00490302	0	0.322775	-0.206562	2.92056	5.00828	-0.177238
999141	3.36251	15.3031	76.9517	63.5	35.4	20.7687	15928.8	754198	21024.3	0	0	3	823.199	5610.18	6862.27	4788.87	0	39135.3	1	0.0159425	0.754847	0.0210421	0.039169	0	0	3.00258e-06	0.000823907	0.005615	0.00686817	0.00479299	0	1.42803	-0.62659	3.87167	3.0072	-1.69873
999390	2.98039	15.2784	75.4577	62.5	35.3	17.9953	161793	508923	734.063	0	0	0	527.099	1446.66	5540.23	1624.57	0	131691	1	0.161892	0.509233	0.000734448	0.131771	0	0	0	0.000527421	0.00144754	0.00554361	0.00162556	0	-0.229853	0.00345146	1.36134	0.772066	-0.742969
999390	3.30166	15.2974	76.8242	60.7	34.2	56.1558	10232.7	696111	19795.4	0	0	0	3701.34	2614.77	8417.73	0	0	0	1	0.0102389	0.696535	0.0198071	0	0	0	0	0.0037036	0.00261637	0.00842286	0	0	-0.229853	0.00345146	3.22515	-0.0297808	-0.640757
999640	3.07832	15.1819	75.8627	61.7	35.3	21.8937	21264	740726	1892.75	0	0	0	1851.28	2685.13	2468.1	0	0	200606	1	0.0212717	0.740993	0.00189368	0.200678	0	0	0	0.00185195	0.0026861	0.00246899	0	0	-0.229853	0.00345146	1.03363	-0.0960035	-0.215621
999640	3.08716	15.1323	75.8724	61.9	35.8	13.5012	13659.6	771678	2493.64	0	0	0	159.208	2805.28	7266.57	1033.65	0	190392	1	0.0136646	0.771955	0.0024949	0.190461	0	0	0	0.000159265	0.00280629	0.00726919	0.00103402	0	-0.229853	0.00345146	2.19117	-0.165952	-1.19102
999640	3.27522	15.1472	76.7639	56.3	33.1	32.4227	11155.1	771154	21710	0	4	2	1129.5	3389.08	9236.42	0	0	0	1	0.0111591	0.771432	0.0217178	0	0	4.00144e-06	2.00072e-06	0.00112991	0.0033903	0.00923975	0	0	1.78002	-0.941139	3.08321	-0.998734	-1.29681
1.00014e+06	3.07209	15.0566	75.8438	61.2	35.1	9.96078	19622.5	587161	7698.62	0	0	0	1257.64	4251.2	0	0	0	7414.18	1	0.0196197	0.587079	0.00769793	0.00741314	0	0	0	0.00125746	0.00425061	0	0	0	-0.229853	0.00345146	0.748872	-0.248309	-0.243822
1.00014e+06	3.07683	15.1693	75.882	64.1	38.5	5.72737	11698	758277	2829.05	0	0	0	3022.18	1270.19	0	1078.92	0	98869.2	1	0.0116963	0.758171	0.00282861	0.0988555	0	0	0	0.00302176	0.00127001	0	0.00107877	0	-0.229853	0.00345146	0.248059	1.58751	0.438826
1.00051e+06	2.95011	15.095	75.5741	63.6	35.6	97.6558	137028	303027	2169.72	0	0	0	0	2186.74	2055.21	0	0	0	1	0.136958	0.302871	0.00216889	0	0	0	0	0	0.00218561	0.00205415	0	0	-0.229853	0.00345146	0.240845	-0.58185	-0.400547
1.00089e+06	3.07904	15.1446	75.7259	63.6	37.9	14.7173	58844	521058	12934.5	0	2	0	2282.33	1426.38	1157.9	0	0	726.16	1	0.0587918	0.520596	0.0129235	0.000725517	0	1.99823e-06	0	0.00228031	0.00142511	0.00115688	0	0	0.222167	-0.258608	0.287859	0.300602	0.213937
1.0035e+06	2.93108	15.0487	75.461	59.6	35.2	15.7557	142113	116671	162.202	0	0	0	1303.7	0	734.965	0	0	191.948	1	0.141618	0.116265	0.000161436	0.000191279	0	0	0	0.00129916	0	0.000732405	0	0	-0.229853	0.00345146	-0.628996	0.196536	0.318349
987643	2.92263	16.095	75.6283	86	49.4	14.6501	18182.2	397882	1781.69	0	0	0	1133.55	0	0	0	0	15040.5	1	0.0184097	0.40286	0.0018043	0.0152287	0	0	0	0.00114773	0	0	0	0	-0.229853	0.00345146	-0.881891	0.213328	0.384869
988026	2.91189	16.0969	75.4478	85.8	49.4	14.9273	15583.8	203510	170.74	0	0	0	405.247	0	0	0	0	112.514	1	0.0157726	0.205976	0.000173072	0.000113878	0	0	0	0.000410158	0	0	0	0	-0.229853	0.00345146	-1.07437	-0.0179292	0.260082
989173	2.92953	16.1992	75.9495	90.1	51.3	26.6105	43922.2	271216	212.275	0	0	0	0	0	0	0	0	5475.9	1	0.044403	0.274185	0.00021432	0.00553584	0	0	0	0	0	0	0	0	-0.229853	0.00345146	-1.1814	-0.146529	0.190688
989555	2.9228	16.0156	76.0873	86.8	49.5	31.6483	47575.5	450489	1142.33	0	0	0	1454.82	867.179	0	1926.48	0	297175	1	0.0480777	0.455244	0.00115405	0.300311	0	0	0	0.00147018	0.000876332	0	0.00194681	0	-0.229853	0.00345146	-0.174701	1.89918	0.180168
990064	2.95207	16.191	76.1336	86	49.5	37.9663	22388.9	206424	642.147	0	0	0	1752.07	619.675	823.382	0	0	117242	1	0.0226136	0.208496	0.000648443	0.118419	0	0	0	0.00176965	0.000625894	0.000831645	0	0	-0.229853	0.00345146	-0.241395	0.262301	0.290157
990064	2.94092	16.1147	75.7332	96.6	56.9	38.2516	15710.9	774930	16574.5	0	0	1	1773.24	3450.16	4680.29	0	0	0	1	0.0158686	0.782706	0.0167413	0	0	0	1.01004e-06	0.00179104	0.00348478	0.00472726	0	0	0.327842	-0.208488	1.97669	-0.406479	-0.631646
990064	3.04761	16.1364	76.2311	96	56.6	37.8739	16998.2	775098	12896.2	0	0	0	3725.57	0	2092.65	0	0	660.164	1	0.0171688	0.782876	0.0130254	0.000666789	0	0	0	0.00376296	0	0.00211365	0	0	-0.229853	0.00345146	0.416369	0.847819	0.561422
990064	2.97529	16.0278	75.9793	91.2	52.1	50.9444	23151.8	305990	319.256	0	0	0	1130.72	0	0	0	0	34993.6	1	0.0233841	0.309061	0.000322201	0.0353447	0	0	0	0.00114207	0	0	0	0	-0.229853	0.00345146	-0.883369	0.211552	0.383911
990191	2.95807	16.16	76.1311	92.9	53.6	113.504	10717.8	205566	230.905	0	0	0	568.122	629.224	0	0	0	60791.1	1	0.010824	0.207602	0.000233288	0.0613933	0	0	0	0.00057375	0.000635457	0	0	0	-0.229853	0.00345146	-0.792163	-0.0407944	0.190996
990191	2.95991	16.1223	76.0032	92.2	53	139.944	29173.8	220011	126.524	0	0	0	4028.33	0	0	0	0	22775	1	0.0294628	0.22219	0.000128258	0.0230006	0	0	0	0.00406824	0	0	0	0	-0.229853	0.00345146	-0.119755	1.12902	0.87898
990191	3.0008	16.0014	76.3084	90.8	52	53.3393	10975.7	147339	230.545	0	0	0	1765.32	0	0	0	0	40785	1	0.0110844	0.148798	0.000233288	0.041189	0	0	0	0.00178281	0	0	0	0	-0.229853	0.00345146	-0.716161	0.412449	0.492316
990446	2.90706	15.966	75.5668	87.6	50.3	49.0802	62347.6	159605	184.842	0	0	0	0	0	0	1841.87	0	5236.7	1	0.0629491	0.161144	0.000186785	0.00528721	0	0	0	0	0	0	0.00185964	0	-0.229853	0.00345146	-0.901772	1.46495	0.0705088
990446	2.92669	16.0247	75.5826	91.5	52.6	42.5811	17758.6	637658	7409.16	0	0	0	0	4824.09	88.8327	1776.22	0	14541	1	0.0179299	0.643809	0.00748047	0.0146813	0	0	0	0	0.00487063	8.96896e-05	0.00179336	0	-0.229853	0.00345146	0.950212	0.831243	-0.67816
990573	3.00258	15.7442	76.0217	86.5	48.8	67.2804	46360	714744	7116.96	0	6	0	2558.16	0	0	1673.51	0	142080	1	0.0468012	0.721546	0.00718473	0.143432	0	6.0571e-06	0	0.00258251	0	0	0.00168944	0	1.14033	-0.790913	-0.253432	2.12717	0.518435
990827	2.86837	15.8016	75.1691	90.2	51.5	46.1589	17791.4	147729	322.03	0	0	0	1725.99	52.1956	0	0	0	34569.1	1	0.0179562	0.149097	0.000324981	0.0348892	0	0	0	0.00174197	5.26788e-05	0	0	0	-0.229853	0.00345146	-0.706962	0.393498	0.477386
991968	2.87514	15.9913	74.8111	92.4	50.4	90.5066	14562.3	489994	1410.59	0	0	0	1579.7	1082.15	95.3112	17.8571	0	178248	1	0.0146802	0.493961	0.00142242	0.179691	0	0	0	0.00159249	0.00109091	9.60829e-05	1.80017e-05	0	-0.229853	0.00345146	-0.323945	0.232638	0.280749
1.0116e+06	2.54331	15.6308	68.4587	87.5	51.8	55.1303	10748.5	450761	964.989	0	0	0	1860.67	1120.26	0	0	0	366.353	1	0.0106252	0.445591	0.000953931	0.000362151	0	0	0	0.00183932	0.00110741	0	0	0	-0.229853	0.00345146	-0.284011	0.300935	0.333248
1.01355e+06	2.49389	15.5056	67.1433	88.3	52.3	42.4473	85483	298038	710.629	0	5	0	0	0	0	1279.23	0	5768.27	1	0.0843403	0.294054	0.000701495	0.00569116	0	4.93316e-06	0	0	0	0	0.00126213	0	0.88608	-0.643513	-0.99162	0.94717	0.109123
1.01476e+06	2.51895	15.028	66.5152	99	53.7	62.2421	14534.7	758582	5260.59	0	0	0	0	4395.84	637.475	0	0	133924	1	0.0143232	0.747547	0.00518447	0.131976	0	0	0	0	0.0043319	0.000628203	0	0	-0.229853	0.00345146	0.634382	-0.707186	-0.547977
1.01488e+06	2.50704	15.0016	66.7031	95.2	52.8	70.1789	25100.2	272308	435.622	0	0	0	0	0	4472.53	0	0	27625.8	1	0.0247321	0.268315	0.000429607	0.0272207	0	0	0	0	0	0.00440694	0	0	-0.229853	0.00345146	0.10251	-0.533258	-0.363729
974194	2.90831	17.077	76.6629	73.6	41.6	1.75962	11661	398281	510.185	0	0	0	920.488	1824.51	0	0	0	28395.2	1	0.0119699	0.408831	0.00052351	0.0291473	0	0	0	0.000944871	0.00187284	0	0	0	-0.229853	0.00345146	-0.228924	-0.0688353	0.0653636
976415	2.81829	16.7532	76.3942	78.5	45.1	5.5855	10799.2	347740	2512.32	0	0	0	885.878	199.483	3091.07	0	0	4238.59	1	0.01106	0.35614	0.00257268	0.00434097	0	0	0	0.000907276	0.000204302	0.00316573	0	0	-0.229853	0.00345146	0.054664	-0.163712	-0.0851883
979016	2.83246	16.4571	77.0987	80.1	45.5	6.9547	87248.2	477134	2866.43	0	0	0	2114.55	0	1044.2	0	0	5572.63	1	0.0891182	0.487361	0.00292743	0.00569207	0	0	0	0.00215987	0	0.00106658	0	0	-0.229853	0.00345146	-0.307027	0.437076	0.421929
979275	2.7987	16.6693	77.3597	79.2	45.7	8.38323	30628.6	295779	410.043	0	0	0	882.348	0	0	0	0	46327.3	1	0.0312768	0.302038	0.000418677	0.0473077	0	0	0	0.000901022	0	0	0	0	-0.229853	0.00345146	-0.946273	0.135975	0.343129
979405	2.8294	16.4223	77.4987	79.2	45.5	7.57144	25602.3	82859.8	332.84	0	0	0	876.95	0	309.955	0	0	6015.93	1	0.0261407	0.0846021	0.000340002	0.00614243	0	0	0	0.00089539	0	0.000316473	0	0	-0.229853	0.00345146	-0.855541	0.106438	0.302362
981088	2.81413	16.2479	77.5689	80.8	46.9	8.19594	34446	496939	321.961	0	0	0	0	1009.68	686.97	0	0	62637.9	1	0.0351099	0.506518	0.000328207	0.0638453	0	0	0	0	0.00102914	0.000700212	0	0	-0.229853	0.00345146	-0.589504	-0.328076	-0.0541135
981218	2.8793	16.3219	77.8296	80.7	45.9	7.23324	36169.9	467036	244.894	0	0	0	0	0	3400.19	0	0	23878.3	1	0.0368622	0.475976	0.00024969	0.0243353	0	0	0	0	0	0.00346528	0	0	-0.229853	0.00345146	-0.171834	-0.450623	-0.245262
981605	2.87712	16.2549	77.9444	79.7	46.1	7.65153	49877.5	241807	506.064	0	0	0	0	0	911.949	0	0	5809.51	1	0.0508121	0.246338	0.000515482	0.00591838	0	0	0	0	0	0.000929038	0	0	-0.229853	0.00345146	-0.910739	-0.228057	0.0738101
982380	2.7964	16.0446	77.3296	82.4	47.2	4.77074	107894	144993	85.9547	0	0	0	0	4133	285.814	0	0	8435.29	1	0.109829	0.147594	8.75425e-05	0.00858659	0	0	0	0	0.00420713	0.00029094	0	0	-0.229853	0.00345146	0.489096	-0.663029	-0.486549
982380	2.86845	16.2091	77.4839	83.3	47.5	4.10625	10754.6	53802.2	0	0	0	0	0	1748.29	0	0	0	0	1	0.0109475	0.0547673	0	0	0	0	0	0	0.00177964	0	0	0	-0.229853	0.00345146	-0.510626	-0.354212	-0.0803046
982509	2.92429	16.1562	77.4351	82.3	47.1	6.03843	67461.6	3233.77	22.9496	0	0	0	0	0	0	0	0	0	1	0.0686625	0.00329134	2.34095e-05	0	0	0	0	0	0	0	0	0	-0.229853	0.00345146	-1.1814	-0.146529	0.190688
982638	2.91656	16.2078	77.5259	80.3	46.4	4.05671	11645.6	24754.5	27.5951	0	0	0	1739.13	0	0	0	0	0	1	0.0118514	0.0251919	2.84947e-05	0	0	0	0	0.00176986	0	0	0	0	-0.229853	0.00345146	-0.719541	0.408388	0.490125
978497	2.9933	16.6247	75.334	62.1	34.8	7.43159	24915.6	340938	9685.84	0	0	0	0	4344.2	1770.27	0	0	0	1	0.0254631	0.34843	0.00989886	0	0	0	0	0	0.00443967	0.00180917	0	0	-0.229853	0.00345146	1.01907	-0.823398	-0.712961
978756	3.00205	16.771	75.3372	62.7	34.7	12.1037	18345.5	265006	4372.61	0	0	0	3290.48	2075.55	0	0	0	15676	1	0.0187437	0.270758	0.00446791	0.0160162	0	0	0	0.0033619	0.0021206	0	0	0	-0.229853	0.00345146	0.495207	0.660081	0.436565
979275	3.18089	16.4434	78.1959	61.1	32.8	43.3962	19687.6	603956	59.1636	0	0	0	0	58.0196	0	0	0	0	1	0.0201043	0.616738	6.02486e-05	0	0	0	0	0	5.92475e-05	0	0	0	-0.229853	0.00345146	-1.15907	-0.153444	0.181666
979405	2.98194	16.5768	75.7716	67.1	37.4	7.28341	11495.3	575531	796.912	0	0	0	1743.23	740.517	3678.09	444	0	7853.48	1	0.011737	0.587633	0.000813759	0.00801863	0	0	0	0.00177988	0.000756088	0.00375543	0.000453336	0	-0.229853	0.00345146	0.730327	0.386582	-0.125061
979405	3.3926	16.4366	79.3092	59.7	31.7	7.70985	193679	263696	10.1213	0	0	0	0	0	0	0	0	85.5637	1	0.197751	0.269241	1.02103e-05	8.7363e-05	0	0	0	0	0	0	0	0	-0.229853	0.00345146	-1.1814	-0.146529	0.190688
979535	3.36943	16.3065	79.0625	60.6	31.8	47.7523	116599	238485	194	0	1	0	8752.36	0	0	0	0	24637.1	1	0.119035	0.243467	0.000198053	0.0251518	0	1.02089e-06	0	0.00893522	0	0	0	0	0.00108396	-0.130434	1.15033	2.655	1.70241
979535	3.40082	16.4333	79.3306	60.3	31.8	8.8949	212828	374832	112.928	0	0	0	0	628.743	0	0	0	2098.84	1	0.217275	0.382664	0.000115361	0.00214269	0	0	0	0	0.000641879	0	0	0	-0.229853	0.00345146	-0.939469	-0.221436	0.0929468
979664	3.40986	16.4323	79.3407	60.9	32	17.7122	419087	268673	877.449	0	0	0	988.059	2057.44	0	0	0	26809.9	1	0.427786	0.27425	0.000895204	0.0273664	0	0	0	0.00100857	0.00210015	0	0	0	-0.229853	0.00345146	-0.126626	-0.0753904	0.0415273
979794	3.36962	16.3885	79.1024	61.4	32	18.4482	466487	378089	130.538	0	0	0	288.672	1446.61	0	0	0	146800	1	0.476107	0.385886	0.000133702	0.149828	0	0	0	0.000294625	0.00147644	0	0	0	-0.229853	0.00345146	-0.548022	-0.226453	0.0157113
980053	3.05527	16.474	75.9651	65.9	36.7	28.9436	12167.3	318063	1475.18	0	0	0	0	2251.89	0	867.024	0	5534.73	1	0.0124149	0.324537	0.00150502	0.00564737	0	0	0	0	0.00229772	0	0.00088467	0	-0.229853	0.00345146	-0.182329	0.351943	-0.216366
980053	3.03439	16.5624	75.6888	63.9	35.5	43.8358	30505.9	373573	12748.1	0	0	0	1530.08	2912.64	0	429.413	0	4.24844	1	0.0311268	0.381176	0.0130075	4.33491e-06	0	0	0	0.00156122	0.00297192	0	0.000438153	0	-0.229853	0.00345146	0.412066	0.375836	-0.0260344
980183	3.42525	16.3069	79.1957	62.7	32.1	11.6456	43560.9	455188	170.838	0	0	0	0	0	0	0	0	145482	1	0.0444416	0.464391	0.000174457	0.148424	0	0	0	0	0	0	0	0	-0.229853	0.00345146	-1.1814	-0.146529	0.190688
980442	3.39001	16.3431	78.7931	61.4	31.7	20.1351	75202.1	279612	248.714	0	0	0	3564.06	1765.91	538.111	0	0	3030.1	1	0.0767023	0.28519	0.000253967	0.00309054	0	0	0	0.00363516	0.00180114	0.000548845	0	0	-0.229853	0.00345146	0.606008	0.734877	0.462396
980442	3.40028	16.381	78.6797	62.8	31.9	15.2864	144797	395212	799.898	0	0	0	1756.28	1849.37	0	0	0	171813	1	0.147685	0.403096	0.000815959	0.17524	0	0	0	0.00179132	0.00188626	0	0	0	-0.229853	0.00345146	-0.00297852	0.194991	0.206527
980442	3.58636	16.2749	79.4818	62.9	31.9	16.8629	14947.6	425734	1346.6	0	0	0	1759.5	2407.02	0	0	0	99173.8	1	0.0152458	0.434227	0.00137387	0.101152	0	0	0	0.0017946	0.00245503	0	0	0	-0.229853	0.00345146	0.212259	0.129645	0.120474
980442	3.63859	16.243	79.5325	62.8	31.9	22.5352	42600.7	313552	1968.57	0	0	0	1426.16	0	0	0	0	27297.6	1	0.0434506	0.319807	0.00200828	0.0278421	0	0	0	0.00145461	0	0	0	0	-0.229853	0.00345146	-0.801808	0.309546	0.436789
980442	3.60041	16.2355	79.5543	62.7	31.7	21.6159	16338.4	469646	1245.37	0	0	0	4228.2	3753.85	0	0	0	70728.2	1	0.0166643	0.479015	0.00126984	0.0721392	0	0	0	0.00431255	0.00382873	0	0	0	-0.229853	0.00345146	1.38711	0.758808	0.337299
980571	3.54027	16.3022	79.3626	62	31.8	33.8452	217173	477345	393.753	0	0	0	1736.77	7293.2	0	0	0	218975	1	0.221476	0.486804	0.000401807	0.223314	0	0	0	0.00177119	0.0074377	0	0	0	-0.229853	0.00345146	2.0842	-0.459169	-0.642217
980571	3.63627	16.2874	79.4722	62.4	31.8	38.1204	58510.6	502217	416.862	0	0	0	1737.02	6979.46	0	0	0	216499	1	0.0596699	0.512168	0.000425262	0.220789	0	0	0	0.00177144	0.00711775	0	0	0	-0.229853	0.00345146	1.96367	-0.421752	-0.593454
980571	3.60456	16.2849	79.4037	62.3	31.5	20.1483	95119.3	523441	1163.19	0	0	0	1737.31	6590.3	91.3178	0	0	107528	1	0.097004	0.533812	0.00118604	0.109658	0	0	0	0.00177173	0.00672088	9.31272e-05	0	0	-0.229853	0.00345146	1.84129	-0.383517	-0.544687
980571	3.61207	16.2344	79.5553	63.2	31.8	12.3219	172003	390985	2340.67	0	0	0	3597.12	2856.75	235.343	0	0	31385.4	1	0.175411	0.398731	0.00238738	0.0320072	0	0	0	0.00366839	0.00291336	0.000240006	0	0	-0.229853	0.00345146	0.943918	0.642603	0.33751
980571	3.64889	16.2136	79.428	65.1	31.5	7.73363	12856.6	701940	13121.3	0	0	0	1744.97	5788.72	1296.56	0	0	405.846	1	0.0131113	0.715848	0.013381	0.000413887	0	0	0	0.00177954	0.00590342	0.00132225	0	0	-0.229853	0.00345146	1.89331	-0.393533	-0.573518
980700	3.54374	16.3122	79.3485	61.6	31.9	64.63	105651	498090	372.048	0	0	0	288.315	5454.72	0	0	0	195608	1	0.10773	0.507892	0.000379321	0.199457	0	0	0	0.000293989	0.00556206	0	0	0	-0.229853	0.00345146	0.99175	-0.703441	-0.606528
984183	2.87566	16.3041	76.4904	67.6	38.9	27.2575	13221.8	198167	293.178	0	0	0	0	0	0	0	0	43888.9	1	0.0134343	0.201352	0.000297709	0.0445942	0	0	0	0	0	0	0	0	-0.229853	0.00345146	-1.1814	-0.146529	0.190688
987898	3.24679	15.8362	76.8193	65.1	36.7	63.3021	133282	387898	1529.24	0	0	0	984.772	0	0	0	0	13359.9	1	0.134915	0.392649	0.00154773	0.0135236	0	0	0	0.000996836	0	0	0	0	-0.229853	0.00345146	-0.921269	0.166016	0.35934
988281	3.21058	15.8102	76.7938	66.4	37.2	48.8992	12318.3	649100	4397.74	0	0	0	2713.14	1852.36	1608.79	0	0	87698.9	1	0.0124644	0.656797	0.00445015	0.0887388	0	0	0	0.00274532	0.00187433	0.00162786	0	0	-0.229853	0.00345146	0.71574	0.352647	0.164955
988536	3.12288	15.8862	76.2718	66	37	72.5026	13996.3	131775	149.337	0	0	0	0	0	0	0	0	5229.89	1	0.0141586	0.133303	0.000150728	0.00529054	0	0	0	0	0	0	0	0	-0.229853	0.00345146	-1.1814	-0.146529	0.190688
988026	2.97575	15.912	76.5199	82	47.3	10.8892	83419.5	109306	273.329	0	0	0	0	0	1432.39	0	0	126426	1	0.0844305	0.110631	0.000276309	0.127959	0	0	0	0	0	0.00144975	0	0	-0.229853	0.00345146	-0.759035	-0.273751	0.0083016
988919	3.00679	15.8679	76.8718	86.1	48.8	21.8889	28029.5	277452	426.206	0	0	0	3819.04	0	0	452.219	0	38467	1	0.0283436	0.280562	0.000430774	0.0388981	0	0	0	0.00386184	0	0	0.000457286	0	-0.229853	0.00345146	-0.104855	1.46057	0.814508
989301	3.05849	16.0562	76.0008	78.8	45.3	7.13691	16764.1	333218	2426.21	0	0	0	0	2360.61	2458.12	0	0	313110	1	0.0169454	0.336821	0.00245224	0.316496	0	0	0	0	0.00238614	0.0024847	0	0	-0.229853	0.00345146	0.441862	-0.643033	-0.485247
989428	3.00713	16.0193	75.982	79.1	45.5	8.82108	15900.4	351684	697.743	0	0	0	0	1926.88	4497.41	0	0	17527.8	1	0.0160703	0.355442	0.000705458	0.0177151	0	0	0	0	0.00194747	0.00454547	0	0	-0.229853	0.00345146	0.8769	-0.772682	-0.677704
989683	2.92025	15.8948	76.818	89.2	49.6	28.6295	29043.4	603733	15954.3	0	0	0	1756.37	4532.93	376.1	0	0	29.3067	1	0.0293462	0.610026	0.0161203	2.96122e-05	0	0	0	0.00177468	0.00458019	0.000380021	0	0	-0.229853	0.00345146	1.11878	-0.157953	-0.25431
989683	2.97597	16.0109	75.6786	80.5	46	7.43058	34880.2	209481	1237.25	0	0	0	0	3147.28	102.816	0	0	76912.4	1	0.0352438	0.211665	0.0012499	0.0777142	0	0	0	0	0.00318009	0.000103888	0	0	-0.229853	0.00345146	0.0474906	-0.526759	-0.306625
989683	3.02607	15.9957	75.9522	81.1	46.1	9.95122	56454	720480	22963.8	0	0	0	3407.46	2931.08	5718.54	0	0	29023.4	1	0.0570426	0.727991	0.0232034	0.0293259	0	0	0	0.00344299	0.00296163	0.00577816	0	0	-0.229853	0.00345146	2.51677	0.0802992	-0.404706
989683	3.02228	16.1785	75.9812	81	46	11.331	37911.5	787752	27939.8	0	0	0	0	7420.87	4605.84	0	0	5045.61	1	0.0383067	0.795964	0.0282313	0.00509821	0	0	0	0	0.00749823	0.00465385	0	0	-0.229853	0.00345146	3.00065	-1.42996	-1.53657
989683	3.02926	15.9664	75.9183	79.9	45.7	11.0617	122262	445240	1219.03	0	0	0	0	2981.62	1981.52	0	0	416.641	1	0.123536	0.449881	0.00123171	0.000420985	0	0	0	0	0.00301271	0.00200218	0	0	-0.229853	0.00345146	0.537448	-0.67381	-0.519952
989810	2.97199	15.9745	75.8159	80.8	46	10.4367	20227.4	667924	18473.9	0	0	2	4033.47	3367.55	6829.94	0	0	29738.1	1	0.0204357	0.6748	0.0186642	0.0300442	0	0	2.02059e-06	0.004075	0.00340222	0.00690025	0	0	0.885823	-0.420536	3.17467	0.128574	-0.506033
990064	2.92792	15.734	76.0935	82.9	48	12.4319	10791.7	102025	321.758	0	0	0	2262.97	2263.04	0	0	0	32870.4	1	0.0109	0.103049	0.000325231	0.0332002	0	0	0	0.00228568	0.00228575	0	0	0	-0.229853	0.00345146	0.276607	0.303373	0.229335
990191	2.98711	15.7443	76.1751	84.1	48.5	13.7051	158399	143614	146.108	0	0	0	2262.99	2262.98	689.694	0	0	39996.8	1	0.159968	0.145036	0.000147446	0.040393	0	0	0	0.00228541	0.0022854	0.000696526	0	0	-0.229853	0.00345146	0.479328	0.242205	0.141716
990319	3.06934	15.8695	76.7192	88.2	49.6	34.513	74413.5	549658	506.913	0	0	0	0	0	0	1760.09	0	196316	1	0.075141	0.555032	0.000511956	0.198235	0	0	0	0	0	0	0.0017773	0	-0.229853	0.00345146	-0.914154	1.3936	0.0758299
990319	3.06195	15.92	76.7013	88.4	49.6	33.4641	10975.4	557539	913.622	0	0	0	2260.86	0	0	1767.41	0	234110	1	0.0110827	0.562989	0.000922935	0.236399	0	0	0	0.00228297	0	0	0.00178469	0	-0.229853	0.00345146	-0.317278	2.1158	0.4616
990827	2.93523	15.8938	75.8705	88	49.5	19.6295	70295.5	717251	14946.5	0	0	0	1770.59	7434.63	393.292	0	0	1493.15	1	0.0709463	0.723891	0.0150844	0.00150698	0	0	0	0.00178698	0.00750346	0.000396933	0	0	-0.229853	0.00345146	2.22875	-0.496723	-0.699494
990954	2.93959	16.1942	75.8743	87.9	50	22.6792	46150	760725	13179.5	0	0	0	3570.72	3961.13	831.411	0	0	5078.87	1	0.0465713	0.767669	0.0132993	0.00512523	0	0	0	0.00360332	0.00399729	0.000839001	0	0	-0.229853	0.00345146	1.51	0.443142	0.08609
991081	2.93493	16.1416	75.8776	87.3	49.9	25.2877	35621	517256	2751.86	0	2	0	7052.15	4124.84	1355.66	0	0	139266	1	0.0359415	0.521911	0.00277677	0.14052	0	2.018e-06	0	0.00711562	0.00416196	0.00136786	0	0	0.22664	-0.261201	2.64272	1.47876	0.588716
991334	2.89889	15.794	75.9855	89.7	50.3	27.4864	11419.2	654836	11579.6	0	0	0	4025.29	3461.47	1149.81	0	0	0	1	0.0115191	0.660561	0.0116812	0	0	0	0	0.00406047	0.00349173	0.00115986	0	0	-0.229853	0.00345146	1.53222	0.617319	0.200052
991334	2.92649	16.171	75.8425	87.9	50.1	28.2348	12506.6	762437	11144.6	0	0	0	4018.84	6418.96	3215.67	0	0	37.5802	1	0.012616	0.769102	0.0112424	3.79087e-05	0	0	0	0.00405397	0.00647507	0.00324378	0	0	-0.229853	0.00345146	3.26212	0.0842531	-0.517501
991461	2.89899	15.8518	75.8698	88.4	49.3	28.8623	11525.2	712360	13962.5	0	0	1	1754.76	6096.59	2928.92	0	0	0	1	0.0116244	0.718495	0.0140833	0	0	0	1.00861e-06	0.00176987	0.00614909	0.00295415	0	0	0.327056	-0.208189	2.45882	-0.568441	-0.817865
991588	3.13947	15.7765	76.5873	86.6	49.4	50.3983	16981.4	342151	2386.23	0	0	0	0	1144.86	0	898.955	0	134269	1	0.0171254	0.345054	0.00240624	0.135408	0	0	0	0	0.00115457	0	0.000906581	0	-0.229853	0.00345146	-0.609905	0.504334	-0.0437104
991588	2.91537	16.136	75.7529	88	50	32.4941	117774	597696	5433.48	0	0	0	6653.41	0	2669.97	0	0	0	1	0.118773	0.602767	0.00547909	0	0	0	0	0.00670985	0	0.00269262	0	0	-0.229853	0.00345146	1.35407	1.72097	0.98716
991842	3.33711	16.0243	76.6001	84.5	48.2	54.5517	10699.3	349646	501.916	0	0	0	0	1148.16	0	0	0	29323.9	1	0.0107873	0.352522	0.000506129	0.0295651	0	0	0	0	0.00115761	0	0	0	-0.229853	0.00345146	-0.745082	-0.281621	0.0144148
991968	3.36282	16.2879	76.598	85.3	47.7	139.922	127311	616396	2601.85	0	0	0	1766.34	1341.84	0	0	0	0	1	0.128342	0.621387	0.00262307	0	0	0	0	0.00178064	0.0013527	0	0	0	-0.229853	0.00345146	-0.206871	0.253909	0.285967
991968	3.35541	16.1374	76.6474	86	48.2	117.185	13664.6	736574	18098.1	0	0	6	1759.54	4002.49	6981.02	0	0	2858.84	1	0.0137752	0.742537	0.0182445	0.00288198	0	0	6.04858e-06	0.00177379	0.00403489	0.00703755	0	0	3.10989	-1.26574	2.85261	-0.678823	-1.00898
991968	3.33456	16.1434	76.6231	84.6	47.9	66.7962	12381.2	320234	1034.14	0	0	0	113.099	36.4361	0	1178.48	0	161450	1	0.0124815	0.322827	0.00104237	0.162757	0	0	0	0.000114015	3.67311e-05	0	0.00118802	0	-0.229853	0.00345146	-0.959165	0.914414	0.127609
992095	3.33974	16.1498	76.6083	84	47.4	88.9625	16521.6	297174	653.353	0	0	0	0	282.127	1004.28	0	0	35457.7	1	0.0166532	0.299542	0.000658203	0.0357402	0	0	0	0	0.000284375	0.00101228	0	0	-0.229853	0.00345146	-0.779302	-0.268548	0.020035
992222	3.33784	16.1193	76.5242	84.2	47.5	60.5748	42764.6	568901	769.585	0	0	0	0	691.484	0	0	0	75710.7	1	0.0430998	0.57336	0.000776036	0.0763042	0	0	0	0	0.000696905	0	0	0	-0.229853	0.00345146	-0.918729	-0.227858	0.0845679
992222	3.33657	16.1809	76.5136	84.3	47.7	59.5511	12344.3	636754	638.064	0	0	0	0	777.254	0	0	0	232159	1	0.0124411	0.641746	0.000643002	0.233979	0	0	0	0	0.000783347	0	0	0	-0.229853	0.00345146	-0.886147	-0.237945	0.071405
992222	2.82874	15.9371	75.4423	89.5	50.2	47.9638	18667.3	686453	18497.5	0	0	0	1755.79	7085.92	4916.64	0	0	6783.14	1	0.0188136	0.691835	0.018642	0.00683632	0	0	0	0.00176955	0.00714147	0.00495518	0	0	-0.229853	0.00345146	3.41576	-0.859951	-1.22077
992222	2.88501	15.8233	75.3886	86.7	49.4	63.7824	16558.9	280239	938.458	0	0	0	1756.57	2082.95	0	413.811	0	123363	1	0.0166887	0.282436	0.000945353	0.12433	0	0	0	0.00177034	0.00209927	0	0.000417055	0	-0.229853	0.00345146	0.13455	0.524958	0.143591
992348	3.3362	16.1468	76.517	83.8	47.4	64.489	14161.8	756225	4949.46	0	0	0	1995.92	2280.31	0	0	0	168822	1	0.014271	0.762056	0.00498716	0.170123	0	0	0	0.00201131	0.00229789	0	0	0	-0.229853	0.00345146	0.209581	0.21593	0.181066
992475	3.13373	16.4951	76.1841	83.1	46.9	65.9738	20593.4	593566	386.419	0	0	0	0	1140.06	0	0	0	182315	1	0.0207495	0.598067	0.000388927	0.183697	0	0	0	0	0.00114871	0	0	0	-0.229853	0.00345146	-0.748437	-0.280582	0.0157705
992728	2.854	15.5649	75.3383	84.9	47.9	61.4075	53395.8	221077	438.645	0	0	0	2795.25	1832.81	302.093	0	0	14782.4	1	0.053787	0.222696	0.000442216	0.0148907	0	0	0	0.00281572	0.00184624	0.000304306	0	0	-0.229853	0.00345146	0.337923	0.494148	0.347654
993865	3.1428	15.7973	75.9987	80.8	45.3	92.7506	137644	357201	2244.36	0	0	0	2186.48	472.673	0	0	0	114976	1	0.138494	0.359406	0.00225785	0.115686	0	0	0	0.00219998	0.000475591	0	0	0	-0.229853	0.00345146	-0.428037	0.487747	0.490476
993992	3.12715	15.9335	75.9587	80.4	45.1	92.302	78702.2	303055	4375.03	0	0	0	4043.05	881.169	0	0	0	17899.2	1	0.0791779	0.304887	0.00440145	0.0180073	0	0	0	0.00406749	0.000886495	0	0	0	-0.229853	0.00345146	0.214186	1.02533	0.743864
994118	2.90762	16.3418	75.416	79.4	44.8	105.444	69906.2	347467	1942.75	0	8	0	1765.61	142.44	1488.42	1118.95	0	30700.6	1	0.0703198	0.349523	0.0019545	0.0308822	0	8.04734e-06	0	0.00177606	0.000143282	0.00149723	0.00112557	0	1.59054	-1.05192	-0.0584649	1.23759	0.208256
994118	2.92166	16.1895	75.6388	80.5	45.1	102.71	84277.1	688460	14602.4	0	0	0	1764.99	5209.4	752.489	538.194	0	22580.7	1	0.0847757	0.692534	0.0146884	0.0227143	0	0	0	0.00177544	0.00524022	0.000756941	0.000541378	0	-0.229853	0.00345146	1.55897	0.201317	-0.437092
994244	2.88118	16.1914	75.557	79.6	44.9	103.5	73194.9	323537	1431.81	0	3	0	0	479.085	1277.45	1137.16	0	6378.47	1	0.0736187	0.32541	0.00144029	0.0064154	0	3.01737e-06	0	0	0.000481859	0.00128484	0.00114375	0	0.452708	-0.392264	-0.453475	0.675605	-0.118241
994244	2.98317	15.543	75.7392	80.2	45	102.023	20294.1	712691	13077.1	0	0	0	1281.29	6260	742.659	0	0	4987.86	1	0.0204116	0.716817	0.0131527	0.00501674	0	0	0	0.00128871	0.00629624	0.000746959	0	0	-0.229853	0.00345146	1.74567	-0.542784	-0.644002
994370	2.97519	15.9898	75.5924	80.1	45	118.196	158813	648629	7821.79	0	0	0	1759.46	2114.35	0	0	0	143807	1	0.159712	0.652302	0.00786629	0.144622	0	0	0	0.00176942	0.00212632	0	0	0	-0.229853	0.00345146	0.0817918	0.160111	0.166268
994622	2.94756	15.7043	75.5285	78.9	44.5	106.17	25267.8	550747	3271.05	0	0	0	2045.1	900.917	0	0	0	66298.9	1	0.0254044	0.553725	0.00328869	0.0666574	0	0	0	0.00205615	0.000905788	0	0	0	-0.229853	0.00345146	-0.303422	0.392448	0.400634
995252	2.9164	15.8321	75.7443	73.8	42.6	15.9874	11175.7	579397	2880.09	0	0	0	0	1802.47	0	0	0	4719.38	1	0.011229	0.582161	0.00289374	0.00474189	0	0	0	0	0.00181107	0	0	0	-0.229853	0.00345146	-0.498782	-0.35788	-0.0850898
995630	2.94054	15.7185	75.7514	75.7	43.3	29.0961	52207.4	805020	26379	0	0	0	0	5947.51	204.117	0	0	567.553	1	0.0524365	0.808554	0.0264948	0.000570044	0	0	0	0	0.00597361	0.000205013	0	0	-0.229853	0.00345146	1.12988	-0.861636	-0.744728
995756	2.91896	15.6212	75.7069	75.6	43.1	44.7893	10255.9	791825	24001.6	0	0	0	4022.95	4069.06	384.691	0	0	7634.71	1	0.0102996	0.795201	0.0241043	0.00766725	0	0	0	0.0040401	0.00408641	0.00038633	0	0	-0.229853	0.00345146	1.52569	0.609414	0.203366
995881	2.91314	15.6999	75.6867	74.7	42.9	33.7734	36328.1	723922	16269.7	0	0	0	1762.37	4559.29	0	0	0	89725.5	1	0.0364783	0.726916	0.0163373	0.0900966	0	0	0	0.00176966	0.00457815	0	0	0	-0.229853	0.00345146	1.00599	-0.12594	-0.20704
1.00001e+06	2.92964	15.4016	74.1902	75	42.8	58.4802	82447.6	713588	1939.13	0	0	0	4078.33	3569.25	56.5841	0	0	169894	1	0.0824464	0.713578	0.00193897	0.169891	0	0	0	0.00407827	0.0035692	5.65833e-05	0	0	-0.229853	0.00345146	1.24464	0.710677	0.330065
1.00064e+06	2.8541	15.3574	74.3513	74	42.2	83.7674	21015.1	686787	13836.8	0	0	0	3989.9	3464.56	0	0	0	24814.7	1	0.0210017	0.686349	0.0138282	0.0247988	0	0	0	0.00398735	0.00346235	0	0	0	-0.229853	0.00345146	1.16415	0.699605	0.338072
1.00225e+06	2.57732	15.3441	72.0692	89.5	52.9	39.3167	12137.8	258808	399.235	0	0	0	1420.93	0	655.412	0	0	31254.9	1	0.0121104	0.258226	0.000398102	0.0311846	0	0	0	0.00141773	0	0.000653938	0	0	-0.229853	0.00345146	-0.620914	0.240598	0.348281
1.0025e+06	2.55708	15.3149	72.1481	90.5	53.1	41.3633	50340.8	406802	586.318	0	0	0	2211.42	0	0	0	0	48693.1	1	0.0502151	0.405786	0.000584537	0.0485715	0	0	0	0.0022059	0	0	0	0	-0.229853	0.00345146	-0.605751	0.545104	0.563897
1.00288e+06	2.56818	15.3339	71.8415	91	53.4	43.2145	16375.5	257357	333.999	0	0	0	670.994	824.54	0	0	0	2648.21	1	0.0163286	0.256619	0.000333042	0.00264062	0	0	0	0.00066907	0.000822175	0	0	0	-0.229853	0.00345146	-0.696911	-0.0326976	0.17869
1.00374e+06	2.51687	15.2419	72.3333	88.7	52.8	41.5755	23623.6	210055	711.937	0	0	0	893.13	508.904	0	0	0	149330	1	0.0235355	0.209272	0.000709345	0.148773	0	0	0	0.000889799	0.000507006	0	0	0	-0.229853	0.00345146	-0.758102	0.0732893	0.264027
1.00374e+06	2.51495	15.2764	72.3432	88.5	52.8	42.0491	29856.9	254147	720.01	0	0	0	891.48	79.8416	0	0	0	86603.4	1	0.0297456	0.253199	0.000717315	0.0862805	0	0	0	0.000888155	7.95438e-05	0	0	0	-0.229853	0.00345146	-0.919649	0.122658	0.32884
1.00498e+06	2.35536	15.6041	70.4422	85.9	50.9	67.2447	93952.4	230525	298.597	0	0	0	0	0	3632.94	0	0	33349	1	0.0934869	0.229383	0.000297519	0.0331837	0	0	0	0	0	0.00361494	0	0	-0.229853	0.00345146	-0.128233	-0.463756	-0.26409
1.00498e+06	2.35014	15.5849	70.4454	86.1	51	69.2774	36664.2	392634	1327.29	0	0	0	2261.89	891.057	320.104	0	0	1911.73	1	0.0364826	0.390688	0.00132042	0.00190226	0	0	0	0.00225068	0.000886642	0.000318518	0	0	-0.229853	0.00345146	-0.167077	0.427724	0.396391
1.00535e+06	2.35694	15.5581	70.4307	86.8	51.3	67.041	33143.9	677740	10700.4	0	0	2	0	4650.48	4095.38	0	0	16832.7	1	0.0329675	0.674134	0.0106431	0.0167431	0	0	1.98936e-06	0	0.00462574	0.00407358	0	0	0.868577	-0.413982	1.74891	-1.04382	-1.02617
1.00547e+06	2.36309	15.5311	70.4514	87.4	51.5	65.7183	23043.3	812909	19182.1	0	0	5	1789.12	2582.82	2619.4	0	0	55382	1	0.0229179	0.808484	0.0190776	0.0550805	0	0	4.97278e-06	0.00177938	0.00256876	0.00260514	0	0	2.51589	-1.04	1.01013	-0.117011	-0.227159
1.00547e+06	2.36385	15.5541	70.4177	87.7	51.4	67.8663	83755.7	743350	22487.3	0	0	3	208.317	3268.26	6247.52	0	0	3944.26	1	0.0832997	0.739303	0.0223646	0.00392279	0	0	2.98367e-06	0.000207183	0.00325047	0.00621351	0	0	1.41759	-0.622622	1.90806	-1.00616	-1.05091
1.0056e+06	2.36701	15.5144	70.2839	86	51.3	64.7464	12413.4	806473	19605	0	0	2	0	2656.85	3950.89	0	0	52815.7	1	0.0123443	0.801984	0.0194959	0.0525218	0	0	1.98887e-06	0	0.00264207	0.0039289	0	0	0.868308	-0.413879	0.959076	-0.799634	-0.705906
1.00572e+06	2.43333	15.3139	70.7403	84.4	51.9	47.6328	24932	287266	698.354	0	0	0	890.067	126.161	0	0	0	78405.5	1	0.0247902	0.285633	0.00069403	0.0779596	0	0	0	0.000885004	0.000125444	0	0	0	-0.229853	0.00345146	-0.903171	0.116314	0.321317
1.00572e+06	2.36591	15.5143	70.1702	85.7	51.2	70.2074	16048.5	408006	4944.94	0	0	1	445.62	1554.18	1279.8	0	0	24466.6	1	0.0159573	0.405686	0.00491688	0.0243274	0	0	9.94313e-07	0.000443085	0.00154534	0.00127252	0	0	0.31916	-0.205188	-0.112576	-0.299614	-0.129752
1.00584e+06	2.36387	15.5314	70.3679	85.4	51.2	60.6079	117490	359640	760.361	0	0	0	3937.83	1781.87	0	0	0	15887.4	1	0.116807	0.357551	0.000755585	0.0157951	0	0	0	0.00391495	0.00177152	0	0	0	-0.229853	0.00345146	0.507959	0.874223	0.583291
1.00597e+06	2.43711	15.3729	70.664	84.5	52	48.2128	10191	631577	13392.4	0	0	0	1374.67	4484.08	0	0	0	0	1	0.0101306	0.627831	0.0133126	0	0	0	0	0.00136651	0.00445749	0	0	0	-0.229853	0.00345146	0.855303	-0.238261	-0.256874
1.00597e+06	2.41319	15.3635	70.7598	84.9	52.1	48.5883	18087.1	565989	16627.3	0	0	0	0	7110.98	0	0	0	6386.66	1	0.0179799	0.562632	0.0165284	0.00634878	0	0	0	0	0.0070688	0	0	0	-0.229853	0.00345146	1.48295	-0.971453	-0.885705
1.00597e+06	2.39738	15.434	70.6076	84.6	52	52.6737	16465.8	758990	10136.2	0	0	1	1135.17	2804.69	1581.72	3437.4	0	12356	1	0.0163681	0.754488	0.0100759	0.0122828	0	0	9.94069e-07	0.00112844	0.00278805	0.00157234	0.00341701	0	0.319026	-0.205137	1.13583	2.70496	-0.461575
1.00609e+06	2.51284	15.2869	71.3193	87.4	52.3	37.4919	79867.2	218415	195.9	0	0	0	0	0	0	0	0	0	1	0.0793837	0.217093	0.000194814	0	0	0	0	0	0	0	0	0	-0.229853	0.00345146	-1.1814	-0.146529	0.190688
1.00609e+06	2.40055	15.4515	70.5387	84.9	52.2	53.0877	30757.6	596998	12257.4	0	0	0	2803	3095	0	1669.76	0	3379.48	1	0.0305714	0.593384	0.0121828	0.00335902	0	0	0	0.00278604	0.00307626	0	0.00165965	0	-0.229853	0.00345146	0.954697	1.80618	0.0863595
1.00621e+06	2.40697	15.3852	70.5572	83.7	52	47.7189	12054.4	79090.2	303.932	0	0	0	0	0	0	0	0	616.389	1	0.0119799	0.0786018	0.000302123	0.000612583	0	0	0	0	0	0	0	0	-0.229853	0.00345146	-1.1814	-0.146529	0.190688
1.00634e+06	2.41025	15.2063	70.59	84	52	48.8122	48001.2	107321	56.7665	0	0	0	1789.84	0	0	0	0	489.102	1	0.0476989	0.106646	5.66411e-05	0.000486023	0	0	0	0.00177857	0	0	0	0	-0.229853	0.00345146	-0.717267	0.411121	0.491599
1.00646e+06	2.42469	15.2751	70.7055	83.8	51.9	49.749	26403	601668	965.588	0	0	0	3754.79	235.032	2542.67	0	0	260568	1	0.0262336	0.597807	0.0009598	0.258896	0	0	0	0.00373069	0.000233523	0.00252635	0	0	-0.229853	0.00345146	0.616201	0.774234	0.468485
1.00744e+06	2.45853	15.403	70.2699	82.8	51.7	43.5383	12911.9	247361	87.0161	0	2	0	0	0	0	1164.65	0	37031.9	1	0.0128165	0.245534	8.63572e-05	0.0367583	0	1.98522e-06	0	0	0	0	0.00115605	0	0.219226	-0.256903	-1.00757	0.855247	0.115978
1.00744e+06	2.45868	15.4011	70.1194	83.2	51.6	43.7358	22863	419164	838.702	0	0	0	0	0	0	0	0	26307.1	1	0.0226941	0.416067	0.000832801	0.0261127	0	0	0	0	0	0	0	0	-0.229853	0.00345146	-1.1814	-0.146529	0.190688
1.00769e+06	2.53491	15.3612	70.7637	84.1	52.4	35.2137	105957	105943	53.7713	0	0	0	0	1283.37	0	0	0	20398.9	1	0.105149	0.105134	5.3588e-05	0.0202432	0	0	0	0	0.00127358	0	0	0	-0.229853	0.00345146	-0.701372	-0.295155	-0.00324388
1.00781e+06	2.4639	15.3811	70.2749	83	51.6	41.3298	11745.5	188330	257.145	0	0	0	0	1134.21	0	431.147	0	44648.5	1	0.0116545	0.18687	0.000255008	0.0443024	0	0	0	0	0.00112542	0	0.000427805	0	-0.229853	0.00345146	-0.692887	0.0928514	-0.00833024
1.00793e+06	2.51373	15.3771	70.9349	84.1	52.5	35.8395	339414	34434.5	70.7073	0	0	0	0	2259.69	0	0	0	526.519	1	0.336742	0.0341634	7.04411e-05	0.000522374	0	0	0	0	0.0022419	0	0	0	-0.229853	0.00345146	-0.336394	-0.408157	-0.150694
1.00793e+06	2.5066	15.3744	71.0448	83	52	39.4699	240404	341268	500.152	0	0	0	0	0	0	0	0	16744.1	1	0.238512	0.338582	0.000496064	0.0166123	0	0	0	0	0	0	0	0	-0.229853	0.00345146	-1.1814	-0.146529	0.190688
1.00806e+06	2.47827	15.3462	70.089	82.9	51.5	42.2779	13006.5	504460	1390.79	0	0	0	0	4044.5	0	0	0	12369.4	1	0.0129025	0.500428	0.00137988	0.0122705	0	0	0	0	0.00401217	0	0	0	-0.229853	0.00345146	0.330851	-0.614746	-0.42026
1.00806e+06	2.4761	15.3663	70.0676	83.3	51.6	40.9117	32618.3	708075	1076.59	0	0	0	0	1628.88	0	0	0	30.27	1	0.0323575	0.702416	0.00106839	3.0028e-05	0	0	0	0	0.00161586	0	0	0	-0.229853	0.00345146	-0.572361	-0.335098	-0.0553641
1.00818e+06	2.52272	15.3052	70.598	85.2	52.2	39.5532	49248.9	525465	499.117	0	0	0	0	0	0	0	0	15953.8	1	0.0488493	0.521201	0.000494951	0.0158243	0	0	0	0	0	0	0	0	-0.229853	0.00345146	-1.1814	-0.146529	0.190688
1.0083e+06	2.53162	15.2981	70.6096	83.5	52.8	37.0801	38891.6	420247	3720.06	0	0	0	2278.94	3734.22	0	0	0	252.961	1	0.0385713	0.416786	0.00368937	0.000250878	0	0	0	0.00226017	0.00370347	0	0	0	-0.229853	0.00345146	0.804313	0.129927	0.00913747
1.00855e+06	2.50692	15.3141	70.7164	84.2	52.6	34.9502	32148.1	446971	248.029	0	0	0	0	5599.1	215.805	0	0	0	1	0.0318756	0.443182	0.000245898	0	0	0	0	0	0.00555164	0.000213976	0	0	-0.229853	0.00345146	0.973442	-0.813179	-0.6816
1.00977e+06	2.55811	15.4151	70.2427	84.9	52.3	36.0876	12607.8	197521	328.347	0	0	0	1390.18	415.865	1120.81	0	0	37500.9	1	0.0124857	0.195609	0.000324826	0.037138	0	0	0	0.00137673	0.000411841	0.00110997	0	0	-0.229853	0.00345146	-0.343526	0.139662	0.221261
1.01197e+06	2.66708	15.3621	67.9303	88.8	53	37.1084	16801.1	828545	22235	0	0	0	0	4304.05	0	0	0	633.911	1	0.0166024	0.818745	0.021972	0.000626413	0	0	0	0	0.00425315	0	0	0	-0.229853	0.00345146	0.421678	-0.642868	-0.456954
1.01428e+06	2.48196	15.4371	66.4738	88.8	52.4	36.7944	72745.2	126825	82.7561	0	0	0	924.188	0	0	0	0	4433.97	1	0.0717213	0.125039	8.18317e-05	0.00437155	0	0	0	0.00091118	0	0	0	0	-0.229853	0.00345146	-0.943622	0.13916	0.344848
1.0144e+06	2.4659	15.4453	66.3155	87.9	52	33.1405	10623.4	332223	236.062	0	0	0	1129.44	0	0	0	0	109373	1	0.0104726	0.327507	0.00023265	0.10782	0	0	0	0.00111341	0	0	0	0	-0.229853	0.00345146	-0.890849	0.202566	0.379062
1.01766e+06	2.52744	14.7997	65.2209	88.4	51.9	35.5962	27140.1	392691	1529.33	0	0	0	2025.81	0	0	609.246	0	33902.5	1	0.0266692	0.385877	0.00150247	0.0333143	0	0	0	0.00199066	0	0	0.000598676	0	-0.229853	0.00345146	-0.571897	0.996404	0.488793
997639	2.72062	15.7697	73.89	89.1	51.1	108.177	49849.9	708182	5337.58	0	0	0	0	1155.03	891.722	2573.86	0	12677	1	0.0499679	0.709858	0.00535063	0.012707	0	0	0	0	0.00115776	0.000893832	0.00257995	0	-0.229853	0.00345146	-0.0966727	1.87559	-0.264787
997890	2.78077	15.7246	73.9454	88.7	49.2	219.152	44697.2	595781	15424.8	0	1	6	0	1609.13	4090.73	0	0	748.518	1	0.0447917	0.597041	0.0154576	0.000750101	0	1.00211e-06	6.01269e-06	0	0.00161253	0.00409939	0	0	3.31676	-1.38963	0.620695	-0.694449	-0.570582
997890	2.78962	15.6991	73.9795	90.8	49.9	169.45	10743.8	798154	16671.9	0	1	2	0	1701.12	3910.64	0	0	4089.28	1	0.0107665	0.799842	0.0167073	0.00409793	0	1.00211e-06	2.00423e-06	0	0.00170472	0.00391891	0	0	1.10348	-0.548526	0.602864	-0.68937	-0.561916
998015	2.64117	15.6506	73.104	90.2	52	70.1908	11367.8	276468	97.0234	0	0	0	0	1131.63	0	0	0	124343	1	0.0113905	0.277018	9.7193e-05	0.124591	0	0	0	0	0.00113388	0	0	0	-0.229853	0.00345146	-0.754025	-0.278852	0.018028
998015	2.7048	15.7321	73.8543	90.8	51.7	110.019	51074.4	581362	19769.7	0	1	0	2307.07	1006.73	0	0	0	14942.1	1	0.051176	0.582518	0.0198093	0.0149718	0	1.00199e-06	0	0.00231166	0.00100873	0	0	0	-0.00319221	-0.127955	-0.197943	0.460546	0.428187
998015	2.77219	15.682	74.0633	89	48.7	157.431	10338.9	897783	21998.6	0	4	13	0	4887.83	2240.72	2175.58	0	7580.06	1	0.0103594	0.899569	0.0220428	0.00759514	0	4.00796e-06	1.30259e-05	0	0.00489755	0.00224518	0.00217991	0	7.86906	-3.25543	1.64646	0.973912	-0.978412
998015	2.78024	15.6471	73.9109	95	51.8	144.557	18585.7	857494	23813.5	0	1	1	1773.16	2530.69	5001.32	0	0	0	1	0.0186226	0.8592	0.0238604	0	0	1.00199e-06	1.00199e-06	0.00177669	0.00253572	0.00501127	0	0	0.550059	-0.338206	1.69797	-0.325146	-0.525287
998140	2.65808	15.7122	73.5338	90	51.9	101.662	71656.4	506686	24371.9	0	0	0	10.4255	2244.7	0	0	0	69.3583	1	0.07179	0.50763	0.0244174	6.94875e-05	0	0	0	1.0445e-05	0.00224888	0	0	0	-0.229853	0.00345146	-0.331036	-0.405697	-0.149991
998140	2.65258	15.7433	73.4631	89.8	51.8	98.4876	70325.7	592620	23643.1	0	1	0	1734.11	3745.32	0	0	0	13836.8	1	0.0704567	0.593724	0.0236871	0.0138626	0	1.00186e-06	0	0.00173734	0.0037523	0	0	0	-0.00322065	-0.127939	0.68628	-0.0396967	-0.0867531
998140	2.64497	15.673	73.4849	89.7	51.2	116.088	115360	495563	23107.4	0	0	0	1766.15	2959.87	0	0	0	5691.7	1	0.115575	0.496486	0.0231501	0.00570231	0	0	0	0.00176944	0.00296539	0	0	0	-0.229853	0.00345146	0.398053	0.0621987	0.0385037
998140	2.74122	15.641	73.93	94	51.5	150.219	44450	809932	19422.2	1	7	14	3402.01	3656.72	3383.35	7477.03	0	9620.41	1	0.0445328	0.811441	0.0194582	0.00963834	1.00186e-06	7.01304e-06	1.40261e-05	0.00340835	0.00366354	0.00338965	0.00749096	0	11.0502	0.192499	3.20283	6.68845	-0.701065
998265	2.64806	15.6935	73.5183	89.8	51.4	112.367	33012.7	554078	20712	0	0	0	2262.32	1648.3	0	0	0	47580.9	1	0.03307	0.555041	0.020748	0.0476635	0	0	0	0.00226625	0.00165117	0	0	0	-0.229853	0.00345146	0.0323505	0.371335	0.322678
998390	2.64647	15.6172	73.4747	88.8	51.5	139.67	63708.8	55870.2	368.386	0	0	0	0	1779.29	0	0	0	496.871	1	0.0638115	0.0559603	0.000368593	0.000497672	0	0	0	0	0.00178216	0	0	0	-0.229853	0.00345146	-0.509678	-0.354506	-0.0806879
998390	2.64359	15.6467	73.4759	88.9	51.5	114.634	116629	284658	12864.9	0	0	0	0	2127.01	0	0	0	0	1	0.116817	0.285117	0.0128857	0	0	0	0	0	0.00213044	0	0	0	-0.229853	0.00345146	-0.378404	-0.39515	-0.133722
998766	2.6246	15.7254	73.1882	87.4	51.4	85.4107	24785.8	106546	129.076	0	0	0	884.276	0	0	0	0	467.717	1	0.0248164	0.106677	0.000129159	0.000468295	0	0	0	0.000885369	0	0	0	0	-0.229853	0.00345146	-0.950357	0.131067	0.340481
999765	2.59467	15.6918	72.5084	87.7	52	66.4221	34201.5	209754	439.714	0	0	0	0	0	563.509	0	0	0	1	0.0342095	0.209803	0.000440103	0	0	0	0	0	0	0.000563641	0	0	-0.229853	0.00345146	-1.01719	-0.195991	0.119779
1.00076e+06	2.58317	15.4856	72.2353	89.2	53	56.4679	651066	54786.1	2635.41	0	0	0	0	2223.91	0	0	0	7329.77	1	0.65057	0.0547443	0.00263299	0.00732418	0	0	0	0	0.00222221	0	0	0	-0.229853	0.00345146	-0.343815	-0.40586	-0.147696
1.00076e+06	2.54142	15.4708	72.3713	89.4	52.9	71.4203	633589	27029.6	814.148	0	0	0	0	144.564	0	0	0	937.897	1	0.633106	0.027009	0.00081338	0.000937183	0	0	0	0	0.000144454	0	0	0	-0.229853	0.00345146	-1.12696	-0.163387	0.168692
1.00089e+06	2.5431	15.403	72.3804	88.4	52.8	49.6037	317093	135469	1261.56	0	0	0	0	1524.5	0	0	0	3954.48	1	0.316812	0.135349	0.00126088	0.00395097	0	0	0	0	0.00152314	0	0	0	-0.229853	0.00345146	-0.607305	-0.324279	-0.0412467
1.00089e+06	2.59692	15.5409	72.3856	88	52.2	95.2106	61752.8	103313	199.267	0	0	0	0	0	0	0	0	1187.88	1	0.0616981	0.103221	0.000198824	0.00118683	0	0	0	0	0	0	0	0	-0.229853	0.00345146	-1.1814	-0.146529	0.190688
1.00225e+06	2.53876	15.6803	68.7633	86.4	48.8	175.182	21425.9	193994	390.484	0	0	0	0	0	1708.11	814.421	0	42719.8	1	0.0213777	0.193558	0.000389123	0.0426237	0	0	0	0	0	0.00170426	0.000812588	0	-0.229853	0.00345146	-0.562698	0.408065	-0.0762311
1.00225e+06	2.55968	15.6147	70.2607	84.4	48.2	196.313	14921.8	177504	304.086	0	0	0	0	268.015	0	0	0	8181.13	1	0.0148882	0.177105	0.000303316	0.00816273	0	0	0	0	0.000267412	0	0	0	-0.229853	0.00345146	-1.08061	-0.177736	0.149968
1.0025e+06	2.55859	15.6828	70.2788	83.8	48	197.24	10630	151847	270.552	0	0	0	0	1145.93	0	0	0	12539.8	1	0.0106034	0.151468	0.000270323	0.0125085	0	0	0	0	0.00114307	0	0	0	-0.229853	0.00345146	-0.750561	-0.279925	0.0166286
1.00535e+06	2.932	14.9789	74.1998	69.4	39.8	103.667	14956.9	915355	2449.45	0	0	0	0	2489.9	0	0	0	306883	1	0.0148774	0.910484	0.00243597	0.305249	0	0	0	0	0.00247665	0	0	0	-0.229853	0.00345146	-0.247912	-0.435553	-0.186441
1.00572e+06	3.07065	14.9703	75.0981	65.1	37.1	10.497	37011.6	626711	2301.3	0	0	0	2901.71	0	3887.68	0	0	26323.6	1	0.0368011	0.623147	0.00228791	0.0261739	0	0	0	0.00288521	0	0.00386557	0	0	-0.229853	0.00345146	0.697711	0.418874	0.192519
1.00658e+06	2.9999	14.8173	72.9856	69.9	40.6	159.452	24346	203670	591.119	0	0	0	1004.6	0	0	0	0	0	1	0.0241868	0.202338	0.000587135	0	0	0	0	0.000998035	0	0	0	0	-0.229853	0.00345146	-0.920956	0.166393	0.359543
1.00732e+06	3.23829	15.2587	75.2311	65.2	36.9	9.52366	19600.6	656049	4011.65	0	0	0	1828.35	5162.37	1383.76	0	0	0	1	0.0194582	0.651281	0.00398284	0	0	0	0	0.00181507	0.00512485	0.0013737	0	0	-0.229853	0.00345146	1.62411	-0.296051	-0.455425
1.00757e+06	3.21071	15.1813	75.2403	66.3	37	7.9283	15478.1	496470	1105.65	0	0	0	2582.78	4314.85	635.882	0	0	0	1	0.0153619	0.492742	0.00109769	0	0	0	0	0.00256338	0.00428245	0.000631106	0	0	-0.229853	0.00345146	1.28553	0.102048	-0.107122
1.00769e+06	3.12391	15.1511	74.9269	69.9	38.9	23.5219	12283.4	838444	17992.3	0	0	0	1907.12	4279.03	4297.02	68.2379	0	1076.82	1	0.0121897	0.832047	0.0178547	0.0010686	0	0	0	0.00189257	0.00424638	0.00426423	6.77172e-05	0	-0.229853	0.00345146	2.16553	-0.364209	-0.676564
1.00793e+06	3.15504	15.4207	75.1949	68.5	37.8	14.5889	70657.4	770320	20128	0	0	0	0	5792.32	523.458	0	0	0	1	0.0701012	0.764256	0.0199695	0	0	0	0	0	0.00574672	0.000519337	0	0	-0.229853	0.00345146	1.13593	-0.862741	-0.749721
1.00941e+06	3.34949	15.5424	75.9933	65.9	38.3	5.32745	124852	617104	1405.57	0	0	0	1206.29	1578.25	0	0	0	1837.38	1	0.123689	0.611354	0.0013929	0.00182025	0	0	0	0.00119505	0.00156355	0	0	0	-0.229853	0.00345146	-0.280216	0.0456999	0.154788
1.00953e+06	3.25489	15.1739	75.8973	66.7	38.3	1.67364	40960.4	693770	58.2881	0	0	0	0	1058	0	0	0	55949.9	1	0.0405738	0.687222	5.74526e-05	0.0554218	0	0	0	0	0.00104801	0	0	0	-0.229853	0.00345146	-0.78639	-0.268832	0.0311034
1.00288e+06	2.63399	15.7696	71.6933	75.3	43.6	199.323	34951.9	118304	760.962	0	0	0	1222.32	69.5422	844.562	0	0	12559.4	1	0.0348517	0.117965	0.000758818	0.0125233	0	0	0	0.00121881	6.93428e-05	0.00084214	0	0	-0.229853	0.00345146	-0.591857	0.153621	0.28039
1.003e+06	2.74902	15.7741	72.2318	76	43.9	196.367	11331.1	157333	744.138	0	0	0	304.055	0	2143.54	0	0	28331.4	1	0.0112972	0.156863	0.000741775	0.0282467	0	0	0	0.000303146	0	0.00213713	0	0	-0.229853	0.00345146	-0.479665	-0.239024	-0.0268864
1.00399e+06	2.55056	15.5995	70.9665	79.7	46.2	218.441	10663.3	636723	6255.72	1	0	0	2503.66	2165.13	0	0	0	1864.22	1	0.0106209	0.634192	0.00623113	0.00185681	9.96025e-07	0	0	0.00249371	0.00215652	0	0	0	1.70788	4.03176	0.282184	0.383678	0.284209
1.00411e+06	2.5724	15.4313	71.4671	78.5	45.5	192.581	50951.8	275087	497.161	0	0	0	264.716	1415.6	585.362	0	0	109591	1	0.050743	0.27396	0.000494964	0.109142	0	0	0	0.000263632	0.0014098	0.000582963	0	0	-0.229853	0.00345146	-0.411391	-0.27955	-0.0527234
1.00424e+06	2.54916	15.5655	71.1899	78.8	45.8	190.744	73144.7	509426	7709.1	0	0	0	429.793	2041.2	1016.26	0	0	71416.3	1	0.072836	0.507276	0.00767647	0.071115	0	0	0	0.00042798	0.00203258	0.00101198	0	0	-0.229853	0.00345146	-0.0087752	-0.338348	-0.173724
1.00424e+06	2.54801	15.4876	71.0558	78.4	45.6	202.849	32885.6	625373	2562.77	0	0	0	919.958	2076.75	680.606	0	0	339894	1	0.0327469	0.622734	0.00255218	0.33846	0	0	0	0.000916076	0.00206799	0.000677734	0	0	-0.229853	0.00345146	0.0345644	-0.160111	-0.0544863
1.00424e+06	2.5684	15.4917	71.362	78.1	45.4	197.211	38713.2	562150	2312.06	0	0	0	902.275	1863.69	807.123	0	0	234169	1	0.0385499	0.559778	0.00230224	0.233181	0	0	0	0.000898468	0.00185583	0.000803717	0	0	-0.229853	0.00345146	-0.0132929	-0.151929	-0.0410085
1.00424e+06	2.54829	15.6901	71.0474	78.2	45.3	186.391	48402	306319	921.581	0	0	0	893.882	1309.83	594.898	0	0	138395	1	0.0481978	0.305026	0.000918109	0.137811	0	0	0	0.00089011	0.0013043	0.000592388	0	0	-0.229853	0.00345146	-0.284921	-0.0716417	0.0681465
1.00424e+06	2.58782	15.6109	71.7553	77.8	45.2	205.239	19446.8	333035	1993.11	0	0	0	906.238	316.998	3311.05	0	0	55355.9	1	0.0193647	0.33163	0.00198459	0.0551223	0	0	0	0.000902413	0.00031566	0.00329707	0	0	-0.229853	0.00345146	0.133633	-0.189758	-0.119492
1.00436e+06	2.57263	15.5779	71.3808	77.9	45.3	197.968	14638.5	491235	461.232	0	0	0	0	1135.41	1056.61	0	0	219649	1	0.014575	0.489101	0.000458998	0.218695	0	0	0	0	0.00113048	0.00105202	0	0	-0.229853	0.00345146	-0.448813	-0.370775	-0.113804
1.00609e+06	2.6597	15.0893	71.166	80	45.2	123.564	99391.4	849423	28503.8	0	1	0	0	5195.63	759.021	0	0	1123.22	1	0.0987898	0.844281	0.0283315	0.00111642	0	9.93947e-07	0	0	0.00516418	0.000754427	0	0	-0.00501143	-0.126901	0.984855	-0.815389	-0.690591
1.00658e+06	2.51944	15.5676	69.0596	84.1	48.4	151.796	29878.1	510437	10128.5	0	0	0	2268.91	3086.53	531.698	1297.67	0	41479	1	0.0296828	0.507099	0.0100618	0.0412078	0	0	0	0.00225407	0.00306635	0.000528221	0.00128918	0	-0.229853	0.00345146	0.910322	1.27316	-0.0446431
1.00683e+06	2.48804	15.5119	66.2606	83.5	48.3	168.6	29761.3	480673	3949.92	0	4	0	3245.64	1364.62	700.592	0	0	204233	1	0.0295594	0.477413	0.00392321	0.202848	0	3.97287e-06	0	0.00322363	0.00135537	0.000695841	0	0	0.668852	-0.517574	0.373422	0.644967	0.442156
1.00793e+06	2.54368	15.2336	69.5005	80.2	47	112.27	27086	382033	4096.93	0	0	0	1137.37	1097.8	1261.27	0	0	21048.6	1	0.0268727	0.379025	0.00406475	0.0208829	0	0	0	0.00112841	0.00108916	0.00125134	0	0	-0.229853	0.00345146	-0.111848	-0.0296425	0.0583262
1.00843e+06	2.55803	15.2226	69.6872	80.6	46.6	110.792	23068.3	381753	1620.65	0	0	0	0	1521.77	194.943	0	0	37354.6	1	0.0228756	0.378563	0.00160746	0.0370425	0	0	0	0	0.00150906	0.000193314	0	0	-0.229853	0.00345146	-0.556294	-0.3396	-0.0634218
1.00843e+06	2.56885	15.2084	69.6556	80.7	46.7	115.081	19845.9	593883	4022.91	0	0	0	0	970.046	1162.81	0	0	21627.9	1	0.0196801	0.588921	0.00398939	0.0214472	0	0	0	0	0.000961941	0.0011531	0	0	-0.229853	0.00345146	-0.48289	-0.359976	-0.100856
1.00843e+06	2.56534	15.1836	69.7615	80.3	46.7	115.93	18721.7	220204	1276.53	0	0	0	1848.55	908.08	1714.65	0	0	173346	1	0.0185652	0.218364	0.00126633	0.171898	0	0	0	0.0018331	0.000900493	0.00170032	0	0	-0.229853	0.00345146	0.131744	0.17392	0.149794
1.00916e+06	2.58024	15.1291	69.4708	82.2	46.9	108.282	14126.9	263933	719.474	0	0	0	0	1136.31	3404.76	0	0	35185.4	1	0.0139987	0.261537	0.000712473	0.034866	0	0	0	0	0.00112599	0.00337385	0	0	-0.229853	0.00345146	0.225936	-0.574002	-0.40522
1.00928e+06	2.55617	15.213	68.4779	82.5	47.3	105.989	32099.4	382358	207.721	0	0	0	0	2809.73	6917.61	0	0	100740	1	0.0318041	0.378841	0.000206087	0.0998132	0	0	0	0	0.00278388	0.00685399	0	0	-0.229853	0.00345146	1.86472	-1.07287	-1.09549
1.00928e+06	2.64431	14.9604	69.2547	81.7	46.3	104.717	11091.2	518620	363.01	0	0	0	0	1169.57	4474.83	0	0	3676.82	1	0.0109891	0.51385	0.000359661	0.003643	0	0	0	0	0.00115881	0.00443367	0	0	-0.229853	0.00345146	0.547072	-0.670836	-0.543548
1.00941e+06	2.54349	15.1269	68.2242	83.6	47.7	104.035	68951.1	155353	332.504	0	0	0	1847.9	3470.88	357.691	1829.28	0	0	1	0.0683086	0.153905	0.000329897	0	0	0	0	0.00183068	0.00343854	0.000354358	0.00181224	0	-0.229853	0.00345146	0.968115	1.56549	-0.18488
1.00953e+06	2.55319	15.2066	68.2454	83.2	47.6	119.977	24593	443421	1929.42	0	0	0	2262.33	2777.56	1511.79	1855.57	0	35579.5	1	0.0243609	0.439236	0.00191079	0.0352437	0	0	0	0.00224097	0.00275134	0.00149752	0.00183805	0	-0.229853	0.00345146	1.1531	1.69638	-0.156306
1.00965e+06	2.55677	15.1784	68.1252	84.1	47.8	108.306	322945	243211	2007.75	0	0	0	166.398	0	1954.64	0	0	80414.3	1	0.319859	0.240886	0.00198881	0.0796457	0	0	0	0.000164807	0	0.00193596	0	0	-0.229853	0.00345146	-0.574377	-0.264745	-0.0249823
1.00965e+06	2.55363	15.1822	68.1788	83	47.5	152.821	14495.7	416724	1645.14	0	0	0	2259.8	1076.43	983.615	0	0	1664.59	1	0.0143571	0.412741	0.00162928	0.00164868	0	0	0	0.0022382	0.00106614	0.000974213	0	0	-0.229853	0.00345146	0.0883523	0.345322	0.284455
1.0099e+06	2.55221	15.1643	68.0461	83.6	47.9	132.367	137708	219427	483.954	0	0	0	0	1404.94	1933.87	0	0	3822.7	1	0.136359	0.217277	0.000479258	0.00378524	0	0	0	0	0.00139117	0.00191492	0	0	-0.229853	0.00345146	-0.099159	-0.47692	-0.262057
1.0099e+06	2.57236	15.2355	68.3796	84.4	47.9	107.252	72760.8	360835	668.746	0	0	0	1804.47	1031.24	1106.33	36.5029	0	106541	1	0.0720478	0.357299	0.000662445	0.105497	0	0	0	0.00178679	0.00102114	0.00109549	3.61452e-05	0	-0.229853	0.00345146	-0.00564355	0.22972	0.197343
1.0099e+06	2.57878	15.2031	68.4389	85.2	47.9	100.907	57708.8	592477	1189.12	0	0	0	1165.31	2013.76	1586.34	0	0	210250	1	0.0571434	0.586672	0.00117735	0.20819	0	0	0	0.00115389	0.00199403	0.0015708	0	0	-0.229853	0.00345146	0.328933	-0.155287	-0.115342
1.01002e+06	2.57939	15.1972	68.3007	83.9	47.6	102.069	143193	292187	886.935	0	0	0	857.441	0	1657.71	0	0	85182.1	1	0.141773	0.289289	0.000878203	0.0843373	0	0	0	0.000848937	0	0.00164127	0	0	-0.229853	0.00345146	-0.481699	-0.0243842	0.127836
1.01002e+06	2.72898	14.888	69.2588	84	46.6	77.8597	152962	584460	1717.18	0	0	0	0	2813.52	3995.12	0	0	270624	1	0.151445	0.578664	0.00169997	0.26794	0	0	0	0	0.00278562	0.00395549	0	0	-0.229853	0.00345146	1.02093	-0.81872	-0.73111
1.01014e+06	2.59164	15.2086	68.313	84.4	47.8	98.8761	10621.3	400006	1751.33	0	0	0	1373.83	0	4221.23	0	0	107226	1	0.0105147	0.395991	0.00173342	0.10615	0	0	0	0.00136004	0	0.00417886	0	0	-0.229853	0.00345146	0.390977	-0.0868167	-0.104933
1.01014e+06	2.59328	15.1824	68.3207	84.4	47.7	100.925	44073.2	590958	3292.02	0	0	0	1931.56	118.372	5187.09	0	0	369740	1	0.0436308	0.585026	0.00325896	0.366028	0	0	0	0.00191217	0.000117183	0.00513502	0	0	-0.229853	0.00345146	0.857795	-0.0112874	-0.149655
1.01014e+06	2.5981	15.1469	68.3354	84.2	47.6	90.5612	13059.1	508107	2038.78	0	0	0	1917.98	331.295	4798.02	0	0	247374	1	0.012928	0.503007	0.00201853	0.244891	0	0	0	0.00189873	0.000327969	0.00474986	0	0	-0.229853	0.00345146	0.821524	-0.00630049	-0.135571
1.01026e+06	2.65255	15.0298	68.3843	83.7	47.3	85.9869	11577.5	434352	1642.72	0	0	0	0	2921.36	1541.41	0	0	102495	1	0.0114599	0.42994	0.00162631	0.101453	0	0	0	0	0.00289169	0.00152576	0	0	-0.229853	0.00345146	0.353033	-0.617878	-0.441588
1.01038e+06	2.61421	15.1129	68.2113	84.3	47.4	90.3916	34886.1	457378	4021.9	0	0	0	1779.46	2779.76	104.153	0	0	334012	1	0.0345275	0.452677	0.00398067	0.330579	0	0	0	0.00176117	0.00275119	0.000103083	0	0	-0.229853	0.00345146	0.345193	0.0755566	0.0567527
1.01038e+06	2.65682	15.0513	68.4348	83.2	47.2	89.1732	16382.2	571295	5584.48	0	0	0	0	2895.67	3045.17	0	0	570229	1	0.0162139	0.565424	0.00552661	0.564368	0	0	0	0	0.00286591	0.00301388	0	0	-0.229853	0.00345146	0.776865	-0.745459	-0.624876
1.01038e+06	2.66237	15.0465	68.4666	83.3	47.2	88.4227	13358.8	382869	571.012	0	0	0	0	901.095	5415.44	0	0	177969	1	0.0132215	0.378934	0.000565132	0.17614	0	0	0	0	0.000891834	0.00535979	0	0	-0.229853	0.00345146	0.716256	-0.72095	-0.619404
1.01051e+06	2.61907	15.1387	67.5872	84.2	47.6	92.9034	23503.1	403617	1171.61	0	0	0	1227.65	931.13	1701.07	0	0	155830	1	0.0232588	0.39942	0.00115981	0.15421	0	0	0	0.00121489	0.000921449	0.00168339	0	0	-0.229853	0.00345146	-0.026621	-0.020873	0.0441395
1.01063e+06	2.62053	15.1101	67.4181	83.7	47.6	96.2272	363190	270834	866.799	0	0	0	1619.33	0	1507.28	2527.09	0	98834.2	1	0.35937	0.267986	0.000857882	0.0977948	0	0	0	0.0016023	0	0.00149143	0.00250052	0	-0.229853	0.00345146	0.047244	2.39181	0.112551
1.01063e+06	2.80264	14.8685	68.0772	84.9	47.1	77.8542	23563.2	433523	651.546	0	0	0	0	399.63	3779.32	0	0	107585	1	0.0233154	0.428964	0.000645143	0.106454	0	0	0	0	0.000395427	0.00373957	0	0	-0.229853	0.00345146	0.057122	-0.520839	-0.339983
1.01063e+06	2.81877	14.8939	68.2815	86	47.1	74.9744	51687.7	561043	904.662	0	0	0	0	922.779	5887.82	0	0	52342.4	1	0.0511441	0.555143	0.000895483	0.0517919	0	0	0	0	0.000913074	0.0058259	0	0	-0.229853	0.00345146	0.860059	-0.764332	-0.681278
1.01075e+06	2.62065	15.1569	67.3594	83.5	47.5	101.18	58119.4	533523	1759.89	0	0	0	1173.61	0	2804.77	0	0	124476	1	0.0575012	0.527849	0.00174128	0.123152	0	0	0	0.00116113	0	0.00277494	0	0	-0.229853	0.00345146	-0.0699482	-0.0259853	0.038033
1.01075e+06	2.62468	15.1885	67.4459	83.7	47.6	95.3007	323896	201025	583.637	0	0	0	0	0	3463.04	0	0	70935	1	0.320451	0.198887	0.000577789	0.0701806	0	0	0	0	0	0.0034262	0	0	-0.229853	0.00345146	-0.183218	-0.447194	-0.240347
1.01112e+06	2.69336	15.063	67.3889	86.1	47.8	89.3154	53648.2	393020	405.946	0	0	0	0	897.653	1417.78	5524.76	0	54933.2	1	0.0530584	0.388699	0.000401536	0.0543292	0	0	0	0	0.000887784	0.0014022	0.00546402	0	-0.229853	0.00345146	0.38335	4.36169	-0.474015
1.01124e+06	2.85573	14.8894	67.3379	87.7	47.5	75.5458	30906.1	633954	5617.8	0	32	0	105.446	8199.92	1480.13	0	0	0	1	0.0305626	0.626909	0.00555557	0	0	3.16444e-05	0	0.000104274	0.00810879	0.00146368	0	0	6.92844	-4.14658	2.32857	-1.18857	-1.21056
1.01148e+06	2.62433	15.1162	66.9589	82.9	47.4	101.368	15222.2	246140	840.388	0	0	0	1152.72	0	1206.49	0	0	124071	1	0.0150494	0.243346	0.000830465	0.122662	0	0	0	0.00113964	0	0.0011928	0	0	-0.229853	0.00345146	-0.536495	0.106117	0.233439
1.01148e+06	2.8314	14.97	67.5676	89.4	48	77.0161	13628.7	764125	9975.25	0	2	0	0	3399.67	1464.96	0	0	15042.3	1	0.013474	0.755451	0.00986177	0.0148715	0	1.9773e-06	0	0	0.00336108	0.00144833	0	0	0.217433	-0.255863	0.507397	-0.665862	-0.503323
1.01148e+06	2.86891	14.8479	67.9436	88.5	47.5	72.9287	19049.1	620342	16440.1	0	62	0	3802.57	6121.43	6898.52	0	0	0	1	0.0188328	0.6133	0.0162534	0	0	6.12962e-05	0	0.0037594	0.00605195	0.00682021	0	0	13.636	-8.0353	4.06772	-0.272573	-0.952841
1.0116e+06	2.74441	15.1407	67.281	87.7	48.3	77.1306	14036.8	664502	1014.14	0	0	0	0	3796	0	0	0	475969	1	0.0138758	0.656879	0.00100237	0.470509	0	0	0	0	0.00375246	0	0	0	-0.229853	0.00345146	0.232962	-0.584439	-0.380713
1.0116e+06	2.84234	14.9287	67.5224	90.3	48.2	77.0666	33009.2	745940	9676.76	0	3	0	0	3162.97	2021.75	0	0	47720.8	1	0.0326305	0.737384	0.009566	0.0471734	0	2.96559e-06	0	0	0.00312669	0.00199856	0	0	0.440994	-0.385473	0.579356	-0.686794	-0.536854
1.01173e+06	2.88094	14.8513	67.3509	91.1	48.2	71.5264	10445.6	815977	19315	0	9	0	2798.85	6902.72	2728.03	0	0	9680.95	1	0.0103246	0.80652	0.0190911	0.00956875	0	8.89569e-06	0	0.00276641	0.00682272	0.00269641	0	0	1.78245	-1.16318	2.89769	-0.311982	-0.719416
1.01185e+06	2.88577	14.8668	67.293	91.7	48.2	72.7267	11574.6	869292	22282.9	0	26	0	3571.41	7721.44	3519.78	0	0	3180.9	1	0.0114391	0.859114	0.0220221	0.00314366	0	2.56956e-05	0	0.00352959	0.00763103	0.00347857	0	0	5.58276	-3.36642	3.62939	-0.235664	-0.81178
1.01197e+06	2.87135	14.8676	67.1086	91.6	48.4	73.5031	12224.7	958070	9331.81	0	0	0	897.498	923.607	7211.1	0	0	49718.2	1	0.0120801	0.946738	0.00922163	0.0491301	0	0	0	0.000886882	0.000912683	0.00712581	0	0	-0.229853	0.00345146	1.47007	-0.600288	-0.694706
1.01197e+06	2.87943	14.9011	67.1577	92.4	48.5	71.6773	14769	815165	15939.7	0	16	5	1341.85	3348.96	3249	0	0	37596.7	1	0.0145943	0.805524	0.0157515	0.037152	0	1.58108e-05	4.94086e-06	0.00132598	0.00330935	0.00321057	0	0	6.07482	-3.10682	1.34734	-0.398724	-0.492807
1.01197e+06	2.90074	14.914	67.2936	91.4	49.4	73.3131	22970.6	883266	28875.3	2	97	4	1296.27	8161.3	3798.88	0	0	0	1	0.0226989	0.872819	0.0285335	0	1.97634e-06	9.58527e-05	3.95269e-06	0.00128094	0.00806477	0.00375394	0	0	27.4804	-5.40356	3.28629	-1.01548	-1.29291
1.01209e+06	2.77973	15.0543	66.7344	87.4	47.9	72.7943	65852	498584	573.98	0	1	0	674.425	2754.94	457.654	0	0	164017	1	0.0650653	0.492628	0.000567143	0.162058	0	9.88054e-07	0	0.000666368	0.00272203	0.000452187	0	0	-0.00634459	-0.126128	0.150211	-0.294938	-0.167953
1.01209e+06	2.8976	14.9765	67.2559	92.1	48.9	72.9069	13097.7	902689	21665	0	29	0	0	5095.14	2623.75	0	0	5818.93	1	0.0129412	0.891905	0.0214062	0.00574942	0	2.86536e-05	0	0	0.00503427	0.0025924	0	0	6.25188	-3.75435	1.47136	-0.961519	-0.902036
1.01209e+06	2.91198	14.9211	67.307	92.2	50.1	69.8304	84057.4	777875	23329.5	1	55	3	0	5327.32	9347.56	0	0	0	1	0.0830532	0.768582	0.0230513	0	9.88054e-07	5.43429e-05	2.96416e-06	0	0.00526368	0.00923589	0	0	15.622	-3.74932	3.49334	-1.57129	-1.77276
1.01209e+06	2.94323	14.8647	67.482	91.5	49.7	76.4126	17062.1	728128	16658.1	1	34	0	0	4620.87	6924.31	0	0	0	1	0.0168583	0.719429	0.016459	0	9.88054e-07	3.35938e-05	0	0	0.00456567	0.00684159	0	0	9.29164	-0.406175	2.53269	-1.27972	-1.36525
1.01221e+06	2.87212	15.0194	66.9215	89.9	48.1	71.2739	15211.5	513832	1474.95	0	0	0	0	0	3770.22	0	0	185412	1	0.015028	0.507633	0.0014572	0.183175	0	0	0	0	0	0.00372473	0	0	-0.229853	0.00345146	-0.0962461	-0.473391	-0.277903
1.01221e+06	2.91373	14.9494	67.2378	91.8	49	70.368	15855.7	892114	23180.1	0	65	0	0	5779.26	9421.27	0	0	9070.36	1	0.0156644	0.881351	0.0229003	0.00896092	0	6.42158e-05	0	0	0.00570953	0.0093076	0	0	14.2964	-8.41819	3.68228	-1.62961	-1.84967
1.01233e+06	2.79375	15.2198	66.1845	88.6	48	70.8399	16884.6	739428	1743.25	0	0	0	0	2037.47	0	0	0	134567	1	0.0166788	0.730419	0.00172176	0.132928	0	0	0	0	0.00201264	0	0	0	-0.229853	0.00345146	-0.422805	-0.381403	-0.115784
1.01233e+06	2.8936	15.0205	67.102	93.1	48.5	71.0083	39991.2	908723	9532.15	0	0	0	0	2042.07	8440.08	0	0	253779	1	0.0395039	0.897651	0.00941586	0.250687	0	0	0	0	0.00201719	0.00833725	0	0	-0.229853	0.00345146	2.00787	-1.11356	-1.16535
1.01233e+06	2.97422	14.9053	67.6303	87	47.3	66.0003	137297	654015	2678.78	0	0	0	0	3107.94	7301.89	0	0	77304.2	1	0.135625	0.646046	0.00264636	0.0763624	0	0	0	0	0.00307007	0.00721292	0	0	-0.229853	0.00345146	2.07716	-1.13777	-1.18423
1.01233e+06	2.97334	14.8845	67.6976	85.8	47	63.559	335403	125243	257.967	0	0	0	0	1130.2	1734.99	0	0	47959	1	0.331316	0.123717	0.000254857	0.0473747	0	0	0	0	0.00111643	0.00171385	0	0	-0.229853	0.00345146	-0.26129	-0.427214	-0.194927
1.01246e+06	2.97614	14.8944	67.6143	86.8	47.3	65.8157	27443.1	734880	9403.33	0	0	0	1848.41	3543.22	2363.51	0	0	1236.81	1	0.0271055	0.725839	0.00928732	0.00122159	0	0	0	0.00182567	0.00349963	0.00233443	0	0	-0.229853	0.00345146	1.2942	-0.187373	-0.327018
1.01246e+06	2.97607	14.8831	67.6639	86.4	47.2	64.0985	208442	501855	6436.98	0	0	0	1889.33	2918.09	1527.69	0	0	18966.1	1	0.205878	0.495681	0.00635781	0.0187328	0	0	0	0.00186609	0.00288219	0.0015089	0	0	-0.229853	0.00345146	0.831517	-0.0302007	-0.122303
1.01258e+06	2.97114	14.8388	67.5084	88.2	47.9	65.5564	99076.7	307384	464.313	0	1	0	5553.36	0	3585.5	0	0	0	1	0.0978461	0.303566	0.000458237	0	0	9.87579e-07	0	0.00548438	0	0.00354097	0	0	-0.006452	-0.126066	1.28142	1.2623	0.673101
1.01258e+06	2.97897	14.8235	67.5324	86.8	47.5	66.7815	122337	581277	9637.28	0	0	0	2016.34	2044.37	2052.41	0	0	0	1	0.120818	0.574057	0.0095173	0	0	0	0	0.0019913	0.00201898	0.00202692	0	0	-0.229853	0.00345146	0.689752	0.0643339	-0.034845
1.01258e+06	2.97587	14.7688	67.4517	86	47.3	63.9749	172434	457067	6605.48	1	0	0	0	3490.16	2141.9	0	0	83.7081	1	0.170292	0.45139	0.00652296	8.26683e-05	9.87579e-07	0	0	0	0.00344681	0.0021153	0	0	1.69145	3.9976	0.734026	-0.734396	-0.600287
1.01258e+06	2.97571	14.8765	67.3711	85.5	47.2	65.2789	26223.5	707990	12800.6	0	1	0	80.3596	3921.26	1770.9	0	0	0	1	0.0258978	0.699196	0.012642	0	0	9.87579e-07	0	7.93614e-05	0.00387256	0.00174891	0	0	-0.006452	-0.126066	0.808463	-0.727045	-0.605596
1.0127e+06	2.97275	14.8329	67.517	88	47.9	65.5247	13694	736140	1011.14	0	0	0	2333.49	0	6533.4	0	0	0	1	0.0135223	0.726909	0.000998322	0	0	0	0	0.00230423	0	0.00645148	0	0	-0.229853	0.00345146	1.29947	0.00978819	-0.231097
1.0127e+06	2.97814	14.7979	67.5669	86.5	47.5	64.406	114241	127996	206.565	0	0	0	2614.98	1457	17.9884	0	0	866.044	1	0.112808	0.126391	0.000204404	0.000855184	0	0	0	0.00258219	0.00143873	1.77628e-05	0	0	-0.229853	0.00345146	0.039901	0.493627	0.406245
1.0127e+06	2.97231	14.784	67.669	85.5	47.2	65.6679	20189.3	671914	14611.8	0	8	0	0	4380.43	2432.74	0	0	0	1	0.0199361	0.663488	0.0144288	0	0	7.89968e-06	0	0	0.0043255	0.00240223	0	0	1.55714	-1.03256	1.14881	-0.862118	-0.770185
1.01282e+06	2.88459	15.3262	66.8738	92.8	49	72.4896	51081.2	813047	14029.7	0	0	0	2260.83	3590.9	2902.56	0	0	20528.9	1	0.0504346	0.802755	0.0138524	0.0202691	0	0	0	0.00223221	0.00354545	0.00286582	0	0	-0.229853	0.00345146	1.57238	-0.111885	-0.332065
1.01282e+06	2.97429	14.9149	67.4478	87.9	47.9	64.4342	121458	728161	2292.42	0	0	0	0	2811.79	2663.99	0	0	10487.1	1	0.119921	0.718944	0.00226299	0.0103543	0	0	0	0	0.0027762	0.00263027	0	0	-0.229853	0.00345146	0.631293	-0.701328	-0.562956
1.01282e+06	2.97744	14.729	67.3583	86.9	47.7	61.8076	47668	146828	71.7493	0	0	0	2497.75	442.541	322.456	0	0	0	1	0.0470647	0.144969	7.10886e-05	0	0	0	0	0.00246613	0.000436939	0.000318374	0	0	-0.229853	0.00345146	-0.280397	0.547767	0.501337
1.01282e+06	2.98253	14.7833	67.3766	85.6	47.2	63.1003	122042	221284	480.061	0	0	0	2208.92	860.692	1890.92	0	0	0	1	0.120497	0.218483	0.000473924	0	0	0	0	0.00218096	0.000849797	0.00186699	0	0	-0.229853	0.00345146	0.251969	0.274277	0.195399
1.01282e+06	2.97441	14.7968	67.6519	84.5	47.1	64.3413	11859.4	423231	8762.58	0	0	0	0	4073.13	2530.95	0	0	0	1	0.0117093	0.417874	0.00865208	0	0	0	0	0	0.00402157	0.00249892	0	0	-0.229853	0.00345146	1.06242	-0.835134	-0.736068
1.01294e+06	2.90313	15.24	66.4968	93.3	49.1	78.7767	15848.3	849949	15754.4	0	0	0	0	5302.03	592.063	0	0	81705.1	1	0.0156458	0.83909	0.0155527	0.0806612	0	0	0	0	0.00523428	0.000584499	0	0	-0.229853	0.00345146	0.961773	-0.808658	-0.679889
1.01391e+06	2.96061	14.7146	67.5583	76.8	44.7	55.1798	232282	311491	781.812	0	0	0	297.24	1660.93	1212.3	0	0	6094.48	1	0.229095	0.307217	0.000771269	0.00601085	0	0	0	0.000293162	0.00163814	0.00119566	0	0	-0.229853	0.00345146	-0.139116	-0.350706	-0.159579
1.01657e+06	2.55716	14.6005	65.4645	81.1	48.4	39.5045	15639.3	360971	3803.98	0	0	0	907.718	1129.65	0	0	0	13744.9	1	0.0153843	0.355086	0.00374198	0.0135208	0	0	0	0.00089292	0.00111123	0	0	0	-0.229853	0.00345146	-0.529544	0.00375494	0.172547
978237	2.86002	16.4442	76.5697	82.8	47.6	10.4848	19787.1	286478	339.896	0	0	0	0	0	0	0	0	117725	1	0.0202274	0.292851	0.000347564	0.120344	0	0	0	0	0	0	0	0	-0.229853	0.00345146	-1.1814	-0.146529	0.190688
979535	2.89079	16.5147	76.5867	82.4	47.9	10.2868	12691.1	150897	524.739	0	0	0	0	890.842	0	0	0	6580.48	1	0.0129562	0.15405	0.000535969	0.00671796	0	0	0	0	0.000909454	0	0	0	-0.229853	0.00345146	-0.838615	-0.252662	0.0522022
981605	2.66588	16.4637	76.4775	91.7	49.8	20.6314	86697.6	689498	7936.53	0	0	0	1414.05	2115.96	1495.27	0	0	77007.6	1	0.0883223	0.702419	0.00808573	0.0784507	0	0	0	0.00144055	0.00215561	0.00152329	0	0	-0.229853	0.00345146	0.450801	-0.0800948	-0.0854699
981735	2.66408	16.5047	76.2957	92.2	50.2	20.5161	27600.9	358923	851.726	0	0	0	0	0	2026.3	3134.13	0	19849.3	1	0.0281144	0.365601	0.000867852	0.0202186	0	0	0	0	0	0.002064	0.00319244	0	-0.229853	0.00345146	-0.100039	2.43876	-0.275286
981735	2.66589	16.4992	76.3422	92.7	50.1	20.095	25971.8	673313	4724.96	0	0	0	2288.53	557.969	1831.13	3039.58	0	46425.8	1	0.026455	0.68584	0.00481291	0.0472895	0	0	0	0.00233111	0.00056835	0.0018652	0.00309613	0	-0.229853	0.00345146	0.650108	3.03732	0.0637962
981864	2.6858	16.371	76.415	92	49.6	20.1292	199703	99104.5	153.642	0	0	0	2357.65	5355.69	0	0	0	1075.11	1	0.203392	0.100935	0.000156845	0.00109497	0	0	0	0.0024012	0.00545461	0	0	0	-0.229853	0.00345146	1.50115	-0.0302109	-0.233654
982122	2.65909	16.5315	76.4733	91.4	49.6	23.6387	47021.4	313851	3177.11	0	0	0	0	9743.59	107.296	0	0	1526.6	1	0.0478774	0.319565	0.00323483	0.00155439	0	0	0	0	0.00992095	0.000109249	0	0	-0.229853	0.00345146	2.5898	-1.31388	-1.33376
982251	2.68821	16.4536	76.1858	92.3	49.9	23.5707	18379.4	792789	12568.1	0	7	0	0	1953.33	2792.09	1636.54	0	120415	1	0.0187115	0.807115	0.0127951	0.122591	0	7.12649e-06	0	0	0.00198863	0.00284254	0.00166612	0	1.38223	-0.931159	0.646819	0.815732	-0.577408
983797	2.69489	16.5654	74.8479	88.7	50.9	22.7393	10001.5	405944	3763.49	0	0	0	0	2895.76	0	0	0	151676	1	0.0101662	0.41263	0.00382498	0.154174	0	0	0	0	0.00294346	0	0	0	-0.229853	0.00345146	-0.0719654	-0.490028	-0.257523
984183	2.7173	16.6368	74.6728	88.5	51	22.1649	9994.63	97835.7	233.518	0	0	0	0	973.528	0	0	0	34967.6	1	0.0101553	0.0994081	0.000237761	0.0355296	0	0	0	0	0.000989174	0	0	0	-0.229853	0.00345146	-0.808567	-0.261965	0.0400629
985082	2.72773	16.4586	74.8998	88.6	50.9	23.0702	28454.1	337992	562.892	0	0	0	2269.56	1351.07	0	0	0	253630	1	0.0288851	0.343111	0.000571526	0.257471	0	0	0	0.00230393	0.00137153	0	0	0	-0.229853	0.00345146	-0.0632133	0.415785	0.371635
990191	2.85188	16.0396	75.5384	88.6	49.6	24.5753	221056	418816	594.999	0	0	0	0	2526.58	0	0	0	225254	1	0.223246	0.422965	0.000600894	0.227486	0	0	0	0	0.00255161	0	0	0	-0.229853	0.00345146	-0.219659	-0.4443	-0.197855
990319	2.85186	16.1114	75.5448	88.6	49.6	24.3443	62104	559841	4246.47	0	0	0	1770.47	0	0	0	0	232229	1	0.0627111	0.565314	0.00428751	0.234499	0	0	0	0.00178778	0	0	0	0	-0.229853	0.00345146	-0.714863	0.414009	0.493157
990319	2.86124	16.0875	75.5183	88.3	49.1	25.8329	84757.2	243927	125.284	0	0	0	0	0	0	0	0	120.772	1	0.0855858	0.246312	0.000126222	0.000121953	0	0	0	0	0	0	0	0	-0.229853	0.00345146	-1.1814	-0.146529	0.190688
989046	2.69172	16.2134	74.9989	89.8	52.1	27.7621	40804.4	245219	406.317	0	0	0	1773.38	1005.06	0	0	0	31392.5	1	0.0412563	0.247935	0.000410497	0.0317401	0	0	0	0.00179302	0.00101619	0	0	0	-0.229853	0.00345146	-0.330478	0.297062	0.339305
989555	2.67679	16.1674	74.7699	90.3	52.2	33.8416	20381.3	602645	1094.98	0	0	0	247.505	734.093	0	0	0	273560	1	0.0205964	0.609006	0.00110656	0.276447	0	0	0	0.000250117	0.000741841	0	0	0	-0.229853	0.00345146	-0.836521	-0.15468	0.120042
989683	2.67104	16.248	74.6902	90.5	52.4	28.4167	51961.9	495367	2017.87	0	0	0	0	894.339	0	0	0	199063	1	0.0525036	0.500531	0.00203904	0.201139	0	0	0	0	0.000903663	0	0	0	-0.229853	0.00345146	-0.840798	-0.251986	0.0530841
989810	2.66521	16.2575	74.8138	90.6	52.4	30.711	10564.1	382388	928.45	0	0	0	0	881.957	0	0	0	100049	1	0.0106728	0.386324	0.000937554	0.101079	0	0	0	0	0.000891037	0	0	0	-0.229853	0.00345146	-0.845557	-0.250513	0.0550067
990064	2.77313	16.0728	74.6027	93.3	53.6	34.4869	75420.1	482379	13876.2	0	0	0	876.797	3873.85	0	0	0	2357.99	1	0.0761769	0.48722	0.0140153	0.00238165	0	0	0	0.000885596	0.00391272	0	0	0	-0.229853	0.00345146	0.524473	-0.325473	-0.255285
993613	2.64178	16.0224	72.595	91	53.3	34.9526	15855.8	257931	373.137	0	0	0	770.45	0	0	0	0	5901.77	1	0.0159577	0.259589	0.000375398	0.00593971	0	0	0	0.000775402	0	0	0	0	-0.229853	0.00345146	-0.979054	0.0965887	0.321876
993739	2.70006	15.9987	72.9014	94.8	55.5	40.4915	20428.6	253718	3109.62	0	0	0	2870.86	0	0	0	0	60675.7	1	0.0205573	0.255317	0.00312959	0.061058	0	0	0	0.00288895	0	0	0	0	-0.229853	0.00345146	-0.427502	0.759266	0.67946
993739	2.6257	16.0313	72.5368	91.6	53.4	35.6445	16640.1	230256	228.706	0	0	0	2452.28	0	0	0	0	15454.7	1	0.0167449	0.231707	0.000230443	0.015552	0	0	0	0.00246773	0	0	0	0	-0.229853	0.00345146	-0.537423	0.627198	0.608196
993739	2.6344	16.0921	72.4951	91.3	53.3	32.5916	100667	172915	286.007	0	0	0	2245.59	0	0	774.922	0	0	1	0.101301	0.174004	0.000287802	0	0	0	0	0.00225974	0	0	0.000779805	0	-0.229853	0.00345146	-0.474443	1.23773	0.522611
994118	2.6643	16.0445	72.6598	91.7	53.7	36.3251	10227.2	182539	343.095	0	0	0	0	0	0	983.546	0	46496.8	1	0.0102877	0.183619	0.00034503	0.0467719	0	0	0	0	0	0	0.000989366	0	-0.229853	0.00345146	-1.03263	0.710809	0.12675
994370	2.63398	16.028	71.9424	92	53.5	33.1959	34622.5	116168	50.195	0	0	0	1516.85	904.169	0	0	0	9856.7	1	0.0348186	0.116825	5.02831e-05	0.0099125	0	0	0	0.00152544	0.000909289	0	0	0	-0.229853	0.00345146	-0.440599	0.225639	0.310311
994622	2.62759	16.023	71.6728	94.1	53.4	35.5702	27579.5	791296	22207.5	0	0	0	0	3984.67	5853.09	0	0	62.335	1	0.0277286	0.795575	0.0223271	6.2672e-05	0	0	0	0	0.00400622	0.00588474	0	0	-0.229853	0.00345146	2.04306	-1.13046	-1.15968
994622	2.62919	16.0573	71.6943	94.3	53.4	35.7288	22929.8	701657	20000.5	0	0	0	0	3583.08	9272.41	0	0	2161.37	1	0.0230537	0.705451	0.0201081	0.00217305	0	0	0	0	0.00360245	0.00932255	0	0	-0.229853	0.00345146	2.89244	-1.38503	-1.5307
994622	2.62452	16.0821	71.6806	94.1	53.4	36.2782	27321.8	806888	24161.5	0	0	0	2260.74	3770.25	5890.35	0	0	10133.4	1	0.0274695	0.811251	0.0242926	0.0101882	0	0	0	0.00227296	0.00379063	0.00592219	0	0	-0.229853	0.00345146	2.56587	-0.395931	-0.747013
994748	2.6191	16.0011	71.6035	93.8	53.5	36.2836	15965.2	794145	17342.3	4	2	0	4726.58	3560.66	8022.09	0	0	0	1	0.0160495	0.798337	0.0174336	0	4.02112e-06	2.01056e-06	0	0.00475153	0.00357946	0.00806445	0	0	8.04789	16.0027	3.7572	0.217847	-0.565023
994748	2.61393	16.0156	71.5776	94.6	53.6	35.6784	11642.1	625654	20436.9	0	0	0	1760.1	1365.04	8115.62	0	0	0	1	0.0117035	0.628957	0.0205449	0	0	0	0	0.00176939	0.00137225	0.00815846	0	0	-0.229853	0.00345146	2.17443	-0.467839	-0.745289
994748	2.60196	16.0452	71.5298	94	53.3	36.9047	19940.2	841830	25815.5	1	0	0	4020.86	3658.41	4916.95	0	0	0	1	0.0200455	0.846274	0.0259523	0	1.00528e-06	0	0	0.00404208	0.00367772	0.00494291	0	0	1.72588	4.06919	2.69968	0.257869	-0.307309
994748	2.60187	16.0926	71.5693	94.7	54.5	35.0903	14135.7	596868	14895.8	0	0	0	4116.37	4226.17	386.135	0	0	0	1	0.0142103	0.600019	0.0149746	0	0	0	0	0.00413811	0.00424848	0.000388174	0	0	-0.229853	0.00345146	1.61289	0.621066	0.195036
994874	2.61232	16.0321	71.5328	93.1	53.2	34.7762	57948.3	556690	6920.21	0	0	0	2289.09	1916.99	4885.34	0	0	0	1	0.0582468	0.559558	0.00695565	0	0	0	0	0.00230089	0.00192686	0.00491051	0	0	-0.229853	0.00345146	1.57593	-0.0808961	-0.331211
994874	2.62978	16.0315	71.6104	94.2	53.3	36.5224	20144.7	689118	6304.77	0	0	0	0	2689.71	5524.01	0	0	0	1	0.0202485	0.692668	0.00633748	0	0	0	0	0	0.00270357	0.00555247	0	0	-0.229853	0.00345146	1.45527	-0.949287	-0.919525
994874	2.6023	16.0978	71.5344	95.1	54.8	35.4138	12352.2	556910	18039.7	0	0	0	2262.85	1760.29	4743.03	0	0	139.283	1	0.0124159	0.55978	0.0181329	0.000140001	0	0	0	0.00227451	0.00176936	0.00476746	0	0	-0.229853	0.00345146	1.468	-0.0582335	-0.293695
994874	2.59234	16.0962	71.5099	94.7	54.6	35.073	34824.2	660753	17918.9	0	0	0	0	4265.23	1903.43	0	0	29479.3	1	0.0350036	0.664158	0.0180113	0.0296312	0	0	0	0	0.00428721	0.00191324	0	0	-0.229853	0.00345146	0.991917	-0.814738	-0.702836
995000	2.58898	16.099	71.4824	94.1	54.4	33.5464	295487	408115	1302.84	0	0	0	0	6134.53	0	0	0	0	1	0.296972	0.410166	0.00130955	0	0	0	0	0	0.00616535	0	0	0	-0.229853	0.00345146	1.14242	-0.866021	-0.748133
995126	2.62538	16.058	71.519	94	53.8	35.1479	367526	251991	4536.54	0	0	0	1761.52	0	2867.82	0	0	2185.17	1	0.369326	0.253225	0.00455922	0.00219587	0	0	0	0.00177014	0	0.00288186	0	0	-0.229853	0.00345146	0.120132	0.155582	0.127619
995126	2.60196	16.1002	71.495	94.1	54.5	34.4556	124812	427397	1398.6	0	0	0	1762.05	5602.47	45.4946	0	0	163676	1	0.125423	0.429491	0.00140585	0.164478	0	0	0	0.00177068	0.00562991	4.57174e-05	0	0	-0.229853	0.00345146	1.416	-0.252371	-0.372775
995126	2.61194	16.0872	71.5119	93.5	54.4	33.8582	149866	423126	2441.33	0	0	0	1762.09	8091.82	0	0	0	13912.3	1	0.1506	0.425198	0.00245296	0.0139804	0	0	0	0.00177072	0.00813145	0	0	0	-0.229853	0.00345146	2.34557	-0.540274	-0.747935
995378	2.63351	16.1206	71.477	93.5	53.9	35.4527	83166.7	36521.1	100.287	0	0	0	0	0	842.173	0	0	841.802	1	0.0835529	0.0366906	0.000100464	0.000845711	0	0	0	0	0	0.000846084	0	0	-0.229853	0.00345146	-0.934907	-0.220777	0.0842462
995378	2.61222	16.0996	71.3868	93.5	53.9	35.5529	79129.7	312996	155.452	0	0	0	641.016	0	1187.01	0	0	29777.9	1	0.0794971	0.31445	0.00015572	0.0299161	0	0	0	0.000643993	0	0.00119252	0	0	-0.229853	0.00345146	-0.66592	-0.0492621	0.149618
995504	2.63584	16.1218	71.4425	93.5	53.9	35.7226	301826	336859	235.718	0	0	0	1169.2	0	4819.2	0	0	1555.04	1	0.303189	0.33838	0.000237066	0.00156206	0	0	0	0.00117448	0	0.00484097	0	0	-0.229853	0.00345146	0.535451	-0.2031	-0.219625
995504	2.63395	16.1145	71.4398	93.2	54	35.543	384180	281929	1202.34	0	0	0	260.171	2.96397	1777.12	0	0	113278	1	0.385915	0.283202	0.00120743	0.11379	0	0	0	0.000261346	2.97735e-06	0.00178515	0	0	-0.229853	0.00345146	-0.591999	-0.221589	0.00987026
995504	2.60594	16.094	71.3892	93.1	54.2	34.754	76745.3	531144	573.272	0	0	0	0	914.008	1560.65	0	0	219650	1	0.077092	0.533542	0.000575588	0.220642	0	0	0	0	0.000918136	0.0015677	0	0	-0.229853	0.00345146	-0.378612	-0.391247	-0.146344
995630	2.60102	16.0699	71.1094	92.7	54	36.6686	135582	614797	2094.98	0	0	0	1139.25	1822.42	2121.1	0	0	178057	1	0.136177	0.617496	0.0021042	0.178838	0	0	0	0.00114425	0.00183042	0.00213041	0	0	-0.229853	0.00345146	0.427786	-0.188324	-0.162461
998015	2.583	16.0888	71.3109	92.9	54.6	39.6468	32587.9	165623	214.429	0	0	0	634.201	0	0	0	0	49473.5	1	0.0326527	0.165952	0.000214426	0.0495719	0	0	0	0.000635463	0	0	0	0	-0.229853	0.00345146	-1.01557	0.0527123	0.2982
998140	2.50856	15.9865	71.3903	92.8	54.6	39.3278	14919.5	287203	1179.27	0	0	0	1172.93	0	0	0	0	95520.7	1	0.0149473	0.287738	0.0011812	0.0956987	0	0	0	0.00117512	0	0	0	0	-0.229853	0.00345146	-0.874744	0.221915	0.389503
999141	2.57251	16.4612	71.0309	91.9	54.3	40.2666	17895.8	322885	1274.26	0	0	0	0	3382.86	646.133	0	0	10548.6	1	0.0179112	0.323163	0.0012751	0.0105577	0	0	0	0	0.00338577	0.000646689	0	0	-0.229853	0.00345146	0.283156	-0.598396	-0.406233
999390	2.61446	16.5163	70.8249	91.8	54.4	40.1008	12719.8	317766	1549.76	0	0	0	2758.7	194.173	0	0	0	0	1	0.0127276	0.31796	0.00155095	0	0	0	0	0.00276038	0.000194292	0	0	0	-0.229853	0.00345146	-0.387822	0.696281	0.628123
999640	2.52241	15.8294	71.4755	92.9	54.9	41.3757	11943.3	222332	1398.49	0	0	0	884.54	0	0	0	0	80487.2	1	0.0119476	0.222412	0.0013985	0.0805162	0	0	0	0.000884858	0	0	0	0	-0.229853	0.00345146	-0.950491	0.130907	0.340394
1.00076e+06	2.53602	15.9256	71.3467	92.7	54.7	44.3581	175727	194700	1183.35	0	0	0	579.488	1070.22	0	0	0	15411.5	1	0.175593	0.194552	0.0011821	0.0153998	0	0	0	0.000579047	0.0010694	0	0	0	-0.229853	0.00345146	-0.62722	-0.0897744	0.125814
1.00076e+06	2.53751	15.9224	71.3357	92.6	54.7	45.4309	29995	147950	1483.32	0	0	0	1086.61	0	0	0	0	29791.6	1	0.0299721	0.147837	0.00148187	0.0297689	0	0	0	0.00108578	0	0	0	0	-0.229853	0.00345146	-0.898058	0.193903	0.374388
1.00089e+06	2.53878	15.9436	71.343	92.9	54.8	45.7062	37858.5	169847	2018.28	0	0	0	382.856	0	0	0	0	20957.4	1	0.037825	0.169697	0.00201621	0.0209388	0	0	0	0.000382516	0	0	0	0	-0.229853	0.00345146	-1.08158	-0.026596	0.255405
1.00114e+06	2.49604	15.7858	71.4538	92.8	54.9	46.0654	80786.6	245392	1421.66	0	0	0	0	1232.58	0	0	0	15167.2	1	0.080695	0.245113	0.00142039	0.01515	0	0	0	0	0.00123118	0	0	0	-0.229853	0.00345146	-0.717352	-0.290207	0.00321225
1.00151e+06	2.47332	15.5465	71.7152	92.7	54.8	45.8647	37954	163532	651.183	0	0	0	2025.17	0	0	0	0	7481.77	1	0.0378968	0.163286	0.000650019	0.0074705	0	0	0	0.00202211	0	0	0	0	-0.229853	0.00345146	-0.653712	0.48748	0.532803
1.00151e+06	2.45638	15.5468	71.6901	92.7	54.8	47.6589	16016.9	155505	890.82	0	0	0	0	1002.28	1011.64	0	0	13421.8	1	0.0159927	0.15527	0.000889657	0.0134016	0	0	0	0	0.00100077	0.00101011	0	0	-0.229853	0.00345146	-0.509911	-0.351961	-0.0887809
978756	2.7668	16.5038	76.4675	79.9	46	7.68743	110197	507842	188.508	0	0	0	0	0	2600.59	0	0	114569	1	0.112589	0.518865	0.000193102	0.117055	0	0	0	0	0	0.00265703	0	0	-0.229853	0.00345146	-0.407307	-0.379696	-0.143581
982767	2.91279	16.2724	76.8222	72	47.7	11.8726	35849.7	406533	4751.32	0	0	0	0	7918.49	199.127	0	0	0	1	0.0364783	0.413662	0.00483431	0	0	0	0	0	0.00805735	0.000202619	0	0	-0.229853	0.00345146	1.91458	-1.1046	-1.06172
982896	2.90825	16.2376	76.3485	76.6	49	12.9483	20028.9	568782	7750.39	0	0	0	2261.02	3649.75	366.742	0	0	11.7331	1	0.0203775	0.57868	0.00788487	1.19372e-05	0	0	0	0.00230037	0.00371327	0.000373124	0	0	-0.229853	0.00345146	0.927199	0.108646	-0.0324931
983282	2.96397	16.1181	75.5139	82.4	48.3	13.5135	32444.2	278255	4446.5	0	0	0	2365.89	513.463	0	0	0	30130.3	1	0.0329958	0.282986	0.00452261	0.0306426	0	0	0	0.00240612	0.000522193	0	0	0	-0.229853	0.00345146	-0.356679	0.54694	0.518255
983539	2.80899	16.1327	75.9399	82.7	48.1	14.9283	10879.3	356456	4940.04	0	0	0	2275.45	0	0	0	0	2029.91	1	0.0110613	0.362422	0.00502268	0.00206388	0	0	0	0.00231353	0	0	0	0	-0.229853	0.00345146	-0.577665	0.578849	0.582106
984440	2.89502	16.0415	75.5483	83.9	48.7	17.2618	22362.3	535897	9907.77	0	0	0	1963.48	2747.04	0	0	0	0	1	0.0227158	0.544368	0.0100646	0	0	0	0	0.00199451	0.00279046	0	0	0	-0.229853	0.00345146	0.390857	0.153181	0.103219
986492	2.95091	16.2445	76.5385	84.2	48.7	7.39968	19899.3	483049	1201.79	0	0	0	0	877.672	0	0	0	39481.5	1	0.0201718	0.489663	0.00121846	0.0400221	0	0	0	0	0.00088969	0	0	0	-0.229853	0.00345146	-0.846065	-0.250355	0.0552118
987132	3.01342	16.263	76.9177	84.9	49.1	9.86609	22866.5	244994	928.542	0	0	0	0	0	0	0	0	37404.6	1	0.0231646	0.248187	0.000941111	0.0378923	0	0	0	0	0	0	0	0	-0.229853	0.00345146	-1.1814	-0.146529	0.190688
987515	2.90731	16.2365	76.2239	85.3	48.9	18.6482	11411.9	320855	206.84	0	0	0	0	881.085	0	0	0	131999	1	0.0115562	0.324912	0.000209617	0.133668	0	0	0	0	0.000892225	0	0	0	-0.229853	0.00345146	-0.845109	-0.250651	0.0548258
988026	2.97526	16.0107	76.3136	85.3	49.3	17.6445	13052.1	269067	787.297	0	0	0	0	1142.42	0	0	0	22634.6	1	0.0132103	0.272328	0.000796538	0.0229089	0	0	0	0	0.00115627	0	0	0	-0.229853	0.00345146	-0.745587	-0.281465	0.0146191
988536	2.91811	16.0456	75.8739	85.9	49.3	20.6106	78645	272248	973.177	0	0	0	0	1131.15	0	0	0	25360.3	1	0.0795571	0.275405	0.000984284	0.0256544	0	0	0	0	0.00114427	0	0	0	-0.229853	0.00345146	-0.75011	-0.280065	0.0164461
989555	2.92529	16.1499	75.9347	88	49.7	31.1061	17417.7	372257	937.3	0	0	0	2382.23	0	0	0	0	34013.4	1	0.0176016	0.376186	0.00094689	0.0343724	0	0	0	0.00240737	0	0	0	0	-0.229853	0.00345146	-0.553174	0.608274	0.597984
989810	2.9113	15.8607	75.4459	86.6	48.2	81.2617	36597.9	80171.4	846.892	0	0	0	0	2506.62	247.988	0	0	1615.71	1	0.0369746	0.0809967	0.00085572	0.00163234	0	0	0	0	0.00253243	0.000250541	0	0	-0.229853	0.00345146	-0.153898	-0.464047	-0.226453
989937	2.92342	15.9702	76.0407	87.6	49.4	41.9811	27905.4	461784	2273.94	0	0	0	2299.8	772.21	311.229	0	0	127564	1	0.0281891	0.466478	0.00229712	0.12886	0	0	0	0.00232318	0.00078006	0.000314393	0	0	-0.229853	0.00345146	-0.189534	0.463254	0.425404
990191	2.92184	16.0238	75.979	87.6	49.2	55.9197	35543.8	751273	8283.31	0	0	0	3206.81	3643.14	0	1801.5	0	46364.6	1	0.0358959	0.758715	0.00836505	0.0468239	0	0	0	0.00323857	0.00367923	0	0.00181934	0	-0.229853	0.00345146	1.32407	2.01608	0.0607876
990319	2.91862	15.8858	75.8555	86.6	48.6	59.8333	12265.7	696450	5303.51	0	2	0	4153.77	526.688	0	985.904	0	116881	1	0.0123856	0.703259	0.00535585	0.118023	0	2.01955e-06	0	0.00419438	0.000531837	0	0.000995542	0	0.226991	-0.261405	0.26332	1.96919	0.755
990573	3.00112	15.7835	76.0258	86	48.2	67.022	11829.9	380249	1567.53	0	0	0	0	0	0	444.439	0	143016	1	0.0119425	0.383868	0.00158292	0.144377	0	0	0	0	0	0	0.000448669	0	-0.229853	0.00345146	-1.11394	0.242266	0.161693
990827	2.9974	15.885	75.9673	85.7	47.9	129.347	67287.9	367970	815.854	0	0	0	790.086	0	0	0	0	117257	1	0.0679108	0.371377	0.000823555	0.118342	0	0	0	0.000797401	0	0	0	0	-0.229853	0.00345146	-0.973314	0.103486	0.325598
1.00523e+06	2.52701	15.0562	71.4436	90	53	41.5361	19210.9	209326	570.721	0	0	0	0	25.9329	0	0	0	3450.08	1	0.019111	0.208238	0.000568031	0.00343214	0	0	0	0	2.57981e-05	0	0	0	-0.229853	0.00345146	-1.17168	-0.14954	0.18676
1.00584e+06	2.53807	15.1125	70.8215	91.9	53.3	45.2805	18465.2	454254	6838.02	0	0	0	2145.17	908.094	0	0	0	70755.6	1	0.0183579	0.451615	0.00679828	0.0703445	0	0	0	0.0021327	0.000902819	0	0	0	-0.229853	0.00345146	-0.284565	0.416796	0.414038
1.00597e+06	2.5742	15.2685	70.9774	94.1	54.1	50.8165	12289.3	398332	7785.58	1	0	0	3377.04	0	0	0	0	7204.11	1	0.0122164	0.39597	0.00773982	0.00716138	9.94069e-07	0	0	0.00335701	0	0	0	0	1.70407	4.02385	-0.305357	0.90602	0.75865
1.00597e+06	2.54939	15.1548	70.8477	91.5	53.3	43.1445	25257.3	361021	494.527	0	0	0	0	0	0	0	0	11617.2	1	0.0251075	0.35888	0.000492064	0.0115483	0	0	0	0	0	0	0	0	-0.229853	0.00345146	-1.1814	-0.146529	0.190688
1.00769e+06	2.60895	15.2591	69.9027	94.8	53.9	52.9721	11074.1	193668	1527.93	0	0	0	0	1355.22	0	0	0	85305.2	1	0.0109896	0.19219	0.00151634	0.0846543	0	0	0	0	0.00134488	0	0	0	-0.229853	0.00345146	-0.674498	-0.303475	-0.0141009
1.00769e+06	2.57061	15.2639	69.8926	92.6	53	47.6087	43126.8	147031	623.257	0	0	0	0	0	0	0	0	9761.5	1	0.0427978	0.145909	0.000618246	0.00968702	0	0	0	0	0	0	0	0	-0.229853	0.00345146	-1.1814	-0.146529	0.190688
1.00781e+06	2.57455	15.3888	69.6368	91.9	53	46.6448	15746.5	307394	913.074	0	0	0	0	1144.71	0	0	0	58238.8	1	0.0156245	0.305011	0.000905923	0.0577874	0	0	0	0	0.00113583	0	0	0	-0.229853	0.00345146	-0.753289	-0.27908	0.0177308
1.00806e+06	2.5588	15.2635	68.8945	91.1	53.1	39.9	15215.3	765259	17040.8	0	0	0	1784.42	6106.52	2677.4	0	0	19.132	1	0.0150937	0.759142	0.0169048	1.89791e-05	0	0	0	0.00177015	0.00605771	0.002656	0	0	-0.229853	0.00345146	2.33758	-0.531524	-0.766393
1.0083e+06	2.62058	15.1807	69.6776	96.2	54.5	51.1129	34056.7	175615	846.102	0	0	0	0	1064.04	0	0	0	4967.06	1	0.0337763	0.174169	0.000839034	0.00492616	0	0	0	0	0.00105528	0	0	0	-0.229853	0.00345146	-0.78365	-0.26968	0.0299966
1.0083e+06	2.57693	15.3283	68.6369	91.7	53.2	45.8003	11122.5	230088	617.875	0	0	0	0	1370.66	0	0	0	17767.4	1	0.0110309	0.228193	0.000612911	0.0176211	0	0	0	0	0.00135937	0	0	0	-0.229853	0.00345146	-0.669035	-0.305167	-0.0163079
1.00892e+06	2.61375	15.4643	69.7084	96.9	54.5	52.2321	13612.3	319105	571.815	0	0	0	1221.8	349.197	0	0	0	82766.7	1	0.013492	0.316285	0.000566945	0.0820353	0	0	0	0.00121101	0.000346111	0	0	0	-0.229853	0.00345146	-0.734924	0.192776	0.342871
1.00916e+06	2.6002	15.2158	69.8664	100.5	54.4	49.41	30720.7	218155	324.94	0	0	0	1797.23	0	0	0	0	7576.48	1	0.0304419	0.216175	0.00032205	0.0075077	0	0	0	0.00178091	0	0	0	0	-0.229853	0.00345146	-0.716656	0.411854	0.491995
1.00916e+06	2.59611	15.21	69.4669	99.8	53.8	51.0063	26032.6	422251	835.36	1	1	0	6603.34	922.264	871.827	0	0	21466.9	1	0.0257963	0.418418	0.00082742	0.021272	9.90922e-07	9.90922e-07	0	0.00654339	0.000913892	0.000863913	0	0	1.92211	3.88117	1.12232	1.72261	1.0499
1.00928e+06	2.62453	15.2613	69.1554	101.1	53.8	50.1025	160589	254552	194.097	0	0	0	3139.36	115.109	40.4859	0	0	1226.36	1	0.159112	0.25221	0.000192216	0.00121508	0	0	0	0.00311048	0.00011405	4.01136e-05	0	0	-0.229853	0.00345146	-0.315017	0.811895	0.694527
1.00941e+06	2.62298	15.2372	69.0605	105.9	54.8	52.2569	18569.7	540500	3019.78	0	0	0	1795.88	1131.55	0	0	0	3836.1	1	0.0183967	0.535464	0.00299186	0.00380035	0	0	0	0.00177915	0.001121	0	0	0	-0.229853	0.00345146	-0.294592	0.280481	0.320997
1.00977e+06	2.62671	15.2131	69.2016	100.4	54.5	52.81	91201	623959	2125.09	0	0	0	1382.16	1747.19	619.091	0	0	206523	1	0.0903184	0.617921	0.00210443	0.204524	0	0	0	0.00136878	0.00173028	0.000613099	0	0	-0.229853	0.00345146	0.00658727	0.0269109	0.0816601
1.01014e+06	2.60524	15.3531	69.3537	100.9	52.9	50.7879	37421.7	350444	548.784	0	0	0	2055.06	0	0	1482	0	594.796	1	0.037046	0.346927	0.000543489	0.000588826	0	0	0	0.00203443	0	0	0.00146712	0	-0.229853	0.00345146	-0.429888	1.76268	0.440074
1.01038e+06	2.60841	15.4049	69.1801	98.7	53	53.8412	22946.8	477925	523.984	0	0	0	0	0	0	0	0	24.2638	1	0.022711	0.473013	0.000518615	2.40145e-05	0	0	0	0	0	0	0	0	-0.229853	0.00345146	-1.1814	-0.146529	0.190688
1.01038e+06	2.60012	15.4852	68.9347	96.8	53	50.4847	39651.4	375227	519.179	0	0	0	0	2526.59	0	0	0	28520	1	0.0392439	0.371371	0.000513666	0.0282269	0	0	0	0	0.00250063	0	0	0	-0.229853	0.00345146	-0.238875	-0.43835	-0.190091
1.01099e+06	2.6336	15.4745	68.5205	95.2	53.1	53.4295	11814.4	182638	795.116	0	0	0	0	0	175.381	0	0	0	1	0.0116859	0.180652	0.000786355	0	0	0	0	0	0	0.000173473	0	0	-0.229853	0.00345146	-1.13086	-0.161752	0.168864
1.01306e+06	2.66456	15.4468	66.1939	92.6	53.4	59.7482	11021.4	450392	936.075	0	0	0	0	0	20.0542	0	0	3844.73	1	0.0108792	0.444584	0.00092393	0.00379515	0	0	0	0	0	1.97956e-05	0	0	-0.229853	0.00345146	-1.17564	-0.148267	0.188198
1.01331e+06	2.69397	15.5048	67.0035	90.3	52.4	49.9422	46900	402917	361.482	0	0	0	0	0	0	0	0	116440	1	0.0462842	0.397626	0.000356259	0.114911	0	0	0	0	0	0	0	0	-0.229853	0.00345146	-1.1814	-0.146529	0.190688
1.01343e+06	2.69142	15.497	66.9922	90.5	52.4	49.7338	58619.3	297584	1355.09	0	0	0	2276.17	0	0	0	0	207065	1	0.0578426	0.293641	0.00133705	0.204321	0	0	0	0.00224601	0	0	0	0	-0.229853	0.00345146	-0.595285	0.557679	0.570683
1.01379e+06	2.70086	15.4853	66.9252	90.1	52.6	50.079	11107.5	198477	610.826	0	0	0	953.937	0	222.881	0	0	106186	1	0.0109564	0.195776	0.000602688	0.104741	0	0	0	0.000940959	0	0.000219849	0	0	-0.229853	0.00345146	-0.8718	0.129204	0.322228
1.01416e+06	2.7493	15.4188	66.2912	91.1	52.6	56.9799	12118.7	279951	5491.76	0	0	0	1215.6	1694.22	0	0	0	6937.02	1	0.0119496	0.276043	0.00541534	0.0068402	0	0	0	0.00119864	0.00167057	0	0	0	-0.229853	0.00345146	-0.23894	0.0343342	0.139097
1.01428e+06	2.72413	15.731	66.6395	90.3	52.6	48.4293	23811.5	482984	414.073	0	0	0	0	5772.07	143.002	0	0	174529	1	0.0234763	0.476186	0.000408173	0.172072	0	0	0	0	0.00569083	0.000140989	0	0	-0.229853	0.00345146	1.00464	-0.823017	-0.693612
1.0144e+06	2.73316	15.5644	66.6104	90	52.5	50.9039	23911.9	423068	1313.16	0	0	0	0	2856.56	1663.66	0	0	75824.4	1	0.0235725	0.417063	0.00129436	0.0747482	0	0	0	0	0.00281602	0.00164004	0	0	-0.229853	0.00345146	0.357808	-0.619077	-0.444443
1.01452e+06	2.73759	15.5651	66.5761	89.8	52.5	49.8909	21716	523018	6731.94	0	0	0	898.838	1089.15	2273.65	0	0	15244.3	1	0.0214052	0.515533	0.00663566	0.0150261	0	0	0	0.000885975	0.00107356	0.00224111	0	0	-0.229853	0.00345146	0.107365	-0.190693	-0.104835
1.01464e+06	2.73892	15.5126	66.5617	90.3	52.6	50.4957	52933.6	659221	6499.25	0	0	0	946.465	2649.38	2609.61	0	0	714.629	1	0.0521698	0.64971	0.00640523	0.000704318	0	0	0	0.000932809	0.00261115	0.00257195	0	0	-0.229853	0.00345146	0.795518	-0.384477	-0.372668
1.01488e+06	2.74414	15.5337	66.5198	90.2	52.6	51.7206	55729.6	688946	22237.4	0	1	0	911.558	3483.08	3547.56	0	0	1763.11	1	0.0549124	0.678844	0.0219109	0.00173726	0	9.85336e-07	0	0.000898191	0.003432	0.00349554	0	0	-0.00695928	-0.125771	1.36495	-0.572173	-0.619711
1.015e+06	2.74614	15.5167	66.5033	89.9	52.5	51.5567	43334.1	824843	13815.9	1	2	0	2167.32	2791.48	2469.34	0	0	3645.5	1	0.0426936	0.812651	0.0136118	0.00359162	9.85219e-07	1.97044e-06	0	0.00213529	0.00275022	0.00243284	0	0	2.13259	3.72964	1.12121	-0.0114768	-0.1729
1.01512e+06	2.67974	15.4312	66.7519	87.2	52.3	44.5075	17320.9	521140	2662.42	0	0	0	2264.42	289.427	1372.12	0	0	30037.2	1	0.0170629	0.513375	0.00262234	0.0295897	0	0	0	0.00223068	0.000285115	0.00135168	0	0	-0.229853	0.00345146	-0.0980235	0.400985	0.354626
1.01597e+06	2.77572	15.3618	66.0077	86.3	52	47.3004	13734.9	501505	3979.39	0	0	0	1888.04	927.101	0	0	0	7700.08	1	0.013519	0.493623	0.00391646	0.00757904	0	0	0	0.00185836	0.000912528	0	0	0	-0.229853	0.00345146	-0.352497	0.329647	0.366145
1.05618e+06	3.94812	11.6546	65.8656	48.6	29.3	4.3352	11026.3	764900	5663.15	0	0	0	0	1902.12	3158.64	0	0	309925	1	0.0104398	0.724216	0.00536179	0.29344	0	0	0	0	0.00180095	0.00299063	0	0	-0.229853	0.00345146	0.368692	-0.61914	-0.459787
1.05673e+06	4.27714	12.331	66.7791	49.2	29.5	3.58132	16791.3	429642	7986.89	0	0	0	4159.13	1339.72	3197.27	0	0	56774.6	1	0.01589	0.406579	0.00755826	0.0537269	0	0	0	0.00393586	0.0012678	0.00302564	0	0	-0.229853	0.00345146	1.20504	0.67405	0.282891
[truncated: 6,434 more rows]

## Sheet: Readme
Abbreviation	Describution	Units
areagrid	Effective grid-cell area accounting for projection-induced distortion	m2
wind	Wind speed sourced from the ChinaMet dataset	(m/s)/day
[truncated: 35 more rows]
