# Supplementary material for: Deep-learning-based sub-meter urban construction-site mapping reveals China’s dual-track urban renewal
Source: Natl Sci Rev. 2026 Mar 10;13(7):nwag141. doi: 10.1093/nsr/nwag141 (PMC13105178; doi:10.1093/nsr/nwag141)
Supplement: nwag141_Supplemental_Files [file nwag141_supplemental_files.zip › Supplementary Table21 DPN for covariate matching approach.xlsx]

## Sheet: Sheet1
areagrid	wind	tmpmean	rhu	PM10	PM25	DEM	area2020	isa	Pop	traffic_1	traffic_2	traffic_3	Road_Len1	Road_Len2	Road_Len3	Rail_Len1	Rail_Len2	BuildIArea	DPN	density2020	densityisa	densitypop	densityBuildI	traffic_1_d	traffic_2_d	traffic_3_d	Road_Len1_d	Road_Len2_d	Road_Len3_d	Rail_Len1_d	Rail_Len2_d	PC_traffic1	PC_traffic2	PC_trans1	PC_trans2	PC_trans3
942888	2.94354	17.8919	76.6935	63.3	36.1	77.7731	31121.7	715732	18928	1	4	1	572.753	4658.91	186.271	0	0	24300.9	1	0.0330067	0.759085	0.0200745	0.0257728	1.06057e-06	4.24229e-06	1.06057e-06	0.000607446	0.00494111	0.000197553	0	0	2.02009	1.20821	0.26761	-0.632405	0.0982512
944814	3.75415	17.6531	77.1363	59.9	34.8	96.3955	56185.2	664958	2733.41	0	0	0	0	2189.75	3185.81	0	0	0	1	0.059467	0.703797	0.00289263	0	0	0	0	0	0.00231765	0.00337189	0	0	-0.291196	0.0432077	0.196378	-0.679687	-0.100468
945089	3.8393	17.6079	76.7761	62.3	36.4	52.1118	84406.9	112612	338.687	0	0	0	0	2006.34	31.9223	0	0	82.8355	0	0.0893111	0.119155	0.000358696	8.76484e-05	0	0	0	0	0.00212291	3.3777e-05	0	0	-0.291196	0.0432077	-0.792104	-0.591167	0.185112
945226	3.56508	17.8727	77.875	61	35.1	66.3782	9504.1	738069	22119.1	0	2	0	0	3538.67	2491.54	0	0	0	1	0.0100548	0.780838	0.0234007	0	0	2.1159e-06	0	0	0.00374373	0.00263592	0	0	-0.0616644	-0.0690468	0.434492	-0.81243	-0.0175869
945638	3.65489	17.94	77.9791	61.3	35.3	54.7827	31252.3	439266	1832.72	0	6	1	0	1770.11	83.053	2152.51	0	81512.3	0	0.0330489	0.464518	0.00193837	0.0861982	0	6.34492e-06	1.05749e-06	0	0.00187187	8.78275e-05	0.00227625	0	1.02075	-0.789055	-0.767398	0.566267	1.24952
945638	3.66336	17.6149	77.3996	62	36.2	42.5057	9475.66	58007.4	258.016	0	0	0	0	203.874	0	0	0	1590.84	1	0.0100204	0.061342	0.000272832	0.0016823	0	0	0	0	0.000215594	0	0	0	-0.291196	0.0432077	-1.39361	-0.392787	0.162168
945638	3.46159	17.1843	77.3937	63	37.1	33.1951	62645.4	188282	132.258	0	0	0	0	3312.38	885.751	0	0	0	1	0.0662467	0.199106	0.000139588	0	0	0	0	0	0.0035028	0.00093667	0	0	-0.291196	0.0432077	-0.112712	-0.752673	0.125863
945913	3.63493	17.8121	78.007	61.6	35.7	49.9974	52140.5	135590	828.583	0	0	0	2726.33	0	0	0	0	50250.4	1	0.0551219	0.143343	0.000876402	0.0531237	0	0	0	0.00288223	0	0	0	0	-0.291196	0.0432077	-0.799646	0.835761	-0.367103
945913	3.72191	17.7309	77.241	63.5	36.9	37.8098	73247.7	161836	556.726	0	0	0	0	841.394	2597.25	0	0	7910.01	1	0.077436	0.17109	0.000588849	0.00836231	0	0	0	0	0.000889505	0.00274576	0	0	-0.291196	0.0432077	-0.421051	-0.518845	-0.0657702
945913	3.73045	17.7218	77.182	63.6	36.9	32.6773	75699.5	213891	452.781	0	0	0	0	86.2622	1908.56	0	0	13247.8	1	0.0800281	0.226122	0.000478903	0.0140053	0	0	0	0	9.11947e-05	0.00201769	0	0	-0.291196	0.0432077	-0.871292	-0.421198	-0.0137311
945913	3.48549	17.2887	77.3078	63	37.2	35.0736	53983.4	271792	2233.62	0	0	0	1675.73	2344.61	356.944	0	0	0	1	0.0570702	0.287334	0.00236174	0	0	0	0	0.00177155	0.00247868	0.000377354	0	0	-0.291196	0.0432077	-0.179924	0.106312	-0.163247
946187	2.79367	16.9	79.51	67.3	38.7	29.4911	17222.2	401300	1818.04	0	2	1	1692.08	9.11849	0	0	0	12090.4	0	0.0182017	0.424124	0.0019214	0.012778	0	2.11375e-06	1.05687e-06	0.00178832	9.63709e-06	0	0	0	0.56139	-0.564291	-1.04749	0.376965	-0.167205
946187	2.72403	16.9905	79.7174	68.5	38.9	31.9556	10415.9	852770	20087.9	0	4	0	4773.51	593.516	0	0	0	56645.7	0	0.0110082	0.901271	0.0212305	0.0598673	0	4.2275e-06	0	0.00504499	0.000627272	0	0	0	0.167401	-0.181073	-0.10899	1.67586	-0.75356
946598	3.56142	17.9651	78.0366	64.3	36.9	46.4072	26449.6	1377.83	100.983	0	0	0	0	0	0	0	0	865.912	0	0.0279417	0.00145556	0.000106698	0.000914762	0	0	0	0	0	0	0	0	-0.291196	0.0432077	-1.46054	-0.370441	0.159245
946598	3.78258	17.8886	77.3744	65.7	38.1	32.3748	10135	94018.3	92.3266	0	0	0	1791.58	0	416.4	0	0	1341.29	1	0.0107068	0.0993223	9.71902e-05	0.00141695	0	0	0	0.00189266	0	0.000439891	0	0	-0.291196	0.0432077	-0.904261	0.412624	-0.224371
946598	3.40444	17.4928	77.6442	64.3	37.8	31.2328	96758.8	481374	7260.38	0	8	0	3482.34	4482.39	830.618	0	0	7205.26	1	0.102217	0.50853	0.00766957	0.00761174	0	8.45132e-06	0	0.0036788	0.00473526	0.000877477	0	0	0.6256	-0.40516	1.09699	0.660361	-0.524131
946872	3.61491	17.9792	77.8465	65.8	37.9	43.6544	30488.8	414733	3789.83	0	0	0	0	111.618	1512.33	0	0	38662.1	1	0.0321995	0.438003	0.00400265	0.0408314	0	0	0	0	0.000117881	0.00159719	0	0	-0.291196	0.0432077	-0.979912	-0.415356	0.0229381
946872	3.76841	17.5243	77.6316	66.4	38.4	39.257	10771.4	204568	4762.17	0	0	0	0	0	838.627	0	0	0	0	0.0113757	0.216046	0.00502919	0	0	0	0	0	0	0.000885681	0	0	-0.291196	0.0432077	-1.21431	-0.388572	0.0827728
946872	3.64097	17.7255	77.3739	68.3	39.4	33.9077	66724.6	616056	315.897	0	0	0	0	249.715	4784.61	0	0	86595.4	1	0.0704685	0.650623	0.00033373	0.0914542	0	0	0	0	0.000263726	0.00505307	0	0	-0.291196	0.0432077	0.026134	-0.501218	-0.273474
946872	3.76113	17.7729	77.3767	65.9	38.4	27.7188	45371.1	179353	1041.54	0	0	0	2266.48	0	1732.45	0	0	37306.9	1	0.0479169	0.189416	0.00110047	0.0394001	0	0	0	0.00239365	0	0.00182966	0	0	-0.291196	0.0432077	-0.403015	0.593839	-0.435857
947146	3.76565	17.773	77.5978	66.7	38.6	34.7132	19744.8	164721	113.726	0	0	0	2258.92	0	878.102	0	0	0	1	0.0208467	0.173913	0.000120362	0	0	0	0	0.00238497	0	0.000927103	0	0	-0.291196	0.0432077	-0.655923	0.608684	-0.356344
947146	3.74763	17.3479	77.4415	66.5	38.5	32.2775	70448	182783	118.787	0	0	0	0	0	1078.49	0	0	0	1	0.0743793	0.192983	0.000125641	0	0	0	0	0	0	0.00113867	0	0	-0.291196	0.0432077	-1.14398	-0.393751	0.0609292
947146	3.74876	17.702	77.4506	66.5	38.5	26.5866	28764	21306.6	278.644	0	0	0	0	841.092	2031.7	0	0	0	1	0.0303691	0.0224956	0.000294569	0	0	0	0	0	0.000888028	0.00214508	0	0	-0.291196	0.0432077	-0.588505	-0.506396	-0.0139258
947419	3.76362	17.8989	77.869	67.3	38.9	29.1412	41478	592783	5477.59	0	0	0	0	2755.89	2961.78	0	0	2.23052	1	0.04378	0.625681	0.00578202	2.35431e-06	0	0	0	0	0.00290884	0.00312616	0	0	-0.291196	0.0432077	0.311595	-0.735932	-0.071235
947419	3.69541	17.4275	77.8316	66.2	38.5	28.4538	21045.6	601405	2877.33	0	0	0	865.137	4224.06	1395.17	0	0	1861.31	1	0.0222136	0.634782	0.00303667	0.00196461	0	0	0	0.000913151	0.00445849	0.0014726	0	0	-0.291196	0.0432077	0.542356	-0.480548	-0.0742103
947419	3.06604	16.7266	79.6613	69.4	39.7	24.3722	21584	340910	471.356	0	0	0	1488.06	2106.74	1011.33	0	0	309.34	1	0.0227819	0.35983	0.00049714	0.000326508	0	0	0	0.00157064	0.00222366	0.00106746	0	0	-0.291196	0.0432077	-0.113304	0.0345379	-0.189601
947693	3.74399	17.8496	77.3431	66.6	38.7	42.0367	19835.5	632087	9376.73	3	6	4	0	5310.24	4841.98	0	0	161.261	1	0.0209303	0.666974	0.00989455	0.000170162	3.16558e-06	6.33116e-06	4.22078e-06	0	0.00560333	0.00510922	0	0	6.54299	3.3618	1.6994	-1.0558	-0.205924
947693	3.75753	17.7574	77.9876	67.3	38.9	30.9323	41518.6	244952	590.776	0	4	2	9723.41	838.243	3358.39	0	0	676.799	1	0.0438101	0.258472	0.00062362	0.000714155	0	4.22078e-06	2.11039e-06	0.0102601	0.000884509	0.00354375	0	0	1.41127	-1.16986	2.15188	3.75915	-2.00842
947967	3.78985	17.3694	77.4083	65.6	38.6	44.7593	20164.5	298491	4551.44	0	0	0	0	468.988	5153.03	0	0	0	1	0.0212713	0.314875	0.0048008	0	0	0	0	0	0.000494731	0.00543588	0	0	-0.291196	0.0432077	0.204272	-0.532998	-0.303394
947967	3.80248	17.2938	78.3977	68.1	39.6	25.5427	16133.1	264333	318.745	0	0	0	0	2916.34	0	0	0	1874.06	1	0.0170186	0.278842	0.00033651	0.00197693	0	0	0	0	0.00307642	0	0	0	-0.291196	0.0432077	-0.505483	-0.689305	0.200957
948103	3.82232	17.1731	77.3253	65.5	38.7	44.0972	42517	116024	1181.68	0	3	2	0	3696.41	179.199	0	0	0	1	0.0448443	0.122375	0.0012467	0	0	3.16421e-06	2.10947e-06	0	0.00389874	0.000189008	0	0	1.29611	-1.11338	-0.19765	-0.778406	0.195787
948103	3.61531	17.5684	78.4046	68.5	39.7	26.5115	35721.3	316988	1640.64	0	0	0	0	1051.93	2800.14	0	0	805.802	1	0.0376766	0.33434	0.00173082	0.00084991	0	0	0	0	0.00110951	0.00295342	0	0	-0.291196	0.0432077	-0.295021	-0.545899	-0.0807167
948377	3.79	18.0719	77.0794	64.7	38.2	51.1955	10808.6	677402	22809.7	1	6	4	1890.88	4671.18	5174.81	0	0	5340.41	1	0.0113969	0.714275	0.0240516	0.00563111	1.05443e-06	6.3266e-06	4.21773e-06	0.00199381	0.00492545	0.00545649	0	0	4.10103	-0.393062	2.04268	-0.158249	-0.609206
948377	3.74895	18.121	77.2037	64.6	38.2	51.4338	17873.9	582161	16044.2	0	21	4	7648.02	4418.81	8112.14	0	0	28260.2	1	0.0188469	0.61385	0.0169173	0.0297985	0	2.21431e-05	4.21773e-06	0.00806433	0.00465934	0.00855371	0	0	4.59827	-3.10841	4.21309	2.34642	-1.98882
948377	3.61115	17.5653	78.317	69.2	39.9	22.5846	23196.3	110956	515.876	0	4	0	0	1680	855.422	0	0	0	0	0.0244589	0.116996	0.000544088	0	0	4.21773e-06	0	0	0.00177144	0.000901986	0	0	0.166342	-0.180555	-0.659844	-0.572512	0.105383
948377	3.39035	16.8386	79.1311	69.6	40.2	21.5234	19595.2	436640	13889.5	0	0	0	0	5170.01	2657.68	0	0	3075.31	1	0.0206618	0.460408	0.014645	0.00324271	0	0	0	0	0.00545143	0.00280234	0	0	-0.291196	0.0432077	1.01091	-0.992836	-0.00880207
948650	3.28596	17.7655	77.2183	67.9	38.7	158.453	38137.5	141851	1243.77	0	0	0	0	2226.73	567.308	0	0	19204.8	1	0.0402019	0.149529	0.00131134	0.0202444	0	0	0	0	0.00234726	0.000598016	0	0	-0.291196	0.0432077	-0.565592	-0.625971	0.139436
948650	3.81966	17.6932	77.6183	65.9	39.1	33.0076	38265.4	482146	1904.44	0	3	0	0	0	2517.72	3738.14	0	136.382	1	0.0403367	0.508244	0.00200706	0.000143764	0	3.16239e-06	0	0	0	0.002654	0.00394049	0	0.051859	-0.124566	-0.571033	1.53577	1.78669
948786	3.41043	17.5686	78.6228	69.7	40.2	24.7238	37488.5	63293.1	256.301	0	0	0	1681.45	605.205	0	0	0	0	1	0.039512	0.0667095	0.000269818	0	0	0	0	0.00177221	0.000637873	0	0	0	-0.291196	0.0432077	-0.856148	0.305109	-0.155745
949059	3.80414	17.7236	77.5049	63.7	39	40.3489	9895.28	542682	10335.4	0	6	12	1750.85	2165.11	5351.83	0	0	0	1	0.0104264	0.57181	0.0108897	0	0	6.32205e-06	1.26441e-05	0.00184482	0.00228133	0.00563909	0	0	7.85143	-6.2185	1.23842	0.0497181	-0.633614
949059	3.79633	17.4661	78.4818	68.8	40	30.1975	68644.5	189017	2421.29	0	0	0	1448.32	3441.01	142.229	0	0	0	1	0.072329	0.199163	0.00255095	0	0	0	0	0.00152606	0.0036257	0.000149863	0	0	-0.291196	0.0432077	0.0566282	-0.110655	-0.0832214
949196	3.80353	17.8304	77.8823	66.6	39.5	34.011	22470.8	459447	3867.11	0	5	1	1681.45	3355.9	1104.88	0	0	2991.36	1	0.0236735	0.484038	0.00407398	0.00315146	0	5.26762e-06	1.05352e-06	0.00177145	0.00353552	0.00116402	0	0	0.901545	-0.730043	0.366845	-0.0193738	-0.216821
949196	3.72281	17.0736	79.0486	70.2	40.3	23.2956	237672	216506	3992.95	0	1	0	2358.99	844.292	2709.23	0	0	0	1	0.250394	0.228094	0.00420672	0	0	1.05352e-06	0	0.00248525	0.000889481	0.00285424	0	0	-0.17691	-0.0126848	0.178968	0.519006	-0.528989
949605	3.65914	17.4732	79.0066	70.1	40.4	24.4745	9551.88	213699	356.125	0	4	0	0	2591.23	2346.18	0	0	0	1	0.0100588	0.22504	0.000374893	0	0	4.21228e-06	0	0	0.00272875	0.00247069	0	0	0.165751	-0.180266	0.0734611	-0.703848	-0.0170824
949741	3.76276	17.3822	79.171	70.3	40.5	21.1705	38360.3	249911	2089.45	0	0	0	0	2081.68	4626.07	0	0	0	1	0.0403902	0.263136	0.00219955	0	0	0	0	0	0.00219184	0.00487088	0	0	-0.291196	0.0432077	0.574053	-0.697332	-0.2316
949878	3.82072	17.8154	77.2196	62.6	39.1	45.1915	19341.1	601860	11724.8	0	10	5	5065.94	3364.36	4281.47	3762.33	0	11970.1	1	0.0203616	0.633619	0.0123437	0.0126017	0	1.05277e-05	5.26384e-06	0.00533326	0.00354189	0.00450739	0.00396086	0	3.95517	-2.98248	2.26749	3.37281	0.710332
949878	3.77664	17.4273	79.1745	70.8	40.7	21.8035	71303.3	28713.2	521.065	0	0	0	420.484	996.12	616.365	2807.22	0	0	1	0.0750658	0.0302283	0.000548492	0	0	0	0	0.000442672	0.00104868	0.000648889	0.00295535	0	-0.291196	0.0432077	-0.739328	1.16324	1.42904
949878	3.77614	17.405	79.1972	70.6	40.6	20.4377	17379.8	64835	584.067	0	0	0	2028.91	199.346	1572.77	0	0	0	1	0.0182969	0.0682562	0.000614816	0	0	0	0	0.00213597	0.000209865	0.00165576	0	0	-0.291196	0.0432077	-0.445296	0.467806	-0.370938
950150	3.82927	17.4728	77.2104	63.8	39.3	43.0784	23549.4	752365	26202.3	1	10	5	4449.85	4215.32	5737.82	0	0	10014.5	1	0.0247849	0.791838	0.0275767	0.0105399	1.05247e-06	1.05247e-05	5.26233e-06	0.00468331	0.00443647	0.00603886	0	0	5.1702	-1.10888	2.66948	1.00606	-1.15727
950286	3.84859	17.5647	78.544	70.8	40.6	23.6315	30411.2	291340	252.443	0	0	0	1918.99	0	970.348	0	0	0	1	0.0320021	0.306581	0.000265183	0	0	0	0	0.00201938	0	0.00102111	0	0	-0.291196	0.0432077	-0.713619	0.453759	-0.297696
950286	3.80981	17.5747	78.6598	70.8	40.6	22.9159	61427.5	319652	1019.96	0	0	0	1789.81	93.2628	1401.88	0	0	2349.89	1	0.0646411	0.336374	0.00107336	0.00247282	0	0	0	0.00188344	9.81418e-05	0.00147521	0	0	-0.291196	0.0432077	-0.588076	0.377402	-0.31075
950286	3.61981	17.6605	78.7391	71	40.6	22.7196	52161.2	297667	160.216	0	0	0	2201.78	2580.19	0	0	0	161.395	1	0.05489	0.313239	0.00016837	0.000169838	0	0	0	0.00231696	0.00271517	0	0	0	-0.291196	0.0432077	-0.0863513	0.317779	-0.227061
950423	3.40444	17.7266	76.971	69.9	40.7	54.3454	12171.3	130243	207.689	0	0	0	0	0	1265.2	0	0	240.007	0	0.0128062	0.137037	0.00021885	0.000252526	0	0	0	0	0	0.0013312	0	0	-0.291196	0.0432077	-1.09045	-0.397693	0.0443058
950423	3.40161	17.7181	76.9419	70.1	40.8	59.7025	11362.4	377031	3866.91	0	0	0	2886.24	3046.55	0	0	0	2132.51	1	0.0119551	0.396698	0.00406872	0.00224375	0	0	0	0.00303679	0.00320546	0	0	0	-0.291196	0.0432077	0.230916	0.568208	-0.351868
950423	3.57471	17.6316	76.9875	69.3	40.5	51.4184	12095.2	796539	21498.8	0	7	5	1825.46	4503.7	3931.14	913.669	0	12251.6	1	0.0127262	0.838089	0.0226205	0.0128906	0	7.36514e-06	5.26082e-06	0.00192069	0.00473863	0.0041362	0.000961329	0	3.61032	-2.81329	1.63786	0.335837	-0.0314485
950423	3.80347	17.4627	77.5818	69.3	40.5	34.9905	16800.6	302316	3195.84	0	0	0	0	630.19	2575.06	902.394	0	656.554	1	0.017677	0.318086	0.00336271	0.000690802	0	0	0	0	0.000663063	0.00270938	0.000949466	0	-0.291196	0.0432077	-0.464918	-0.0222357	0.38165
950559	3.73853	17.586	77.9656	71	41	28.0939	12480.8	187726	498.029	0	0	0	6790.49	2411.41	1229.27	1032.97	0	20.8008	1	0.01313	0.19749	0.000523902	2.18827e-05	0	0	0	0.00714368	0.00253684	0.0012932	0.0010867	0	-0.291196	0.0432077	1.3664	2.87043	-0.710576
950559	3.73514	17.375	79.469	72	41	19.3108	21050.7	168686	1509.97	0	0	0	0	841.719	3549.2	0	0	0	1	0.0221456	0.17746	0.00158854	0	0	0	0	0	0.000885499	0.0037338	0	0	-0.291196	0.0432077	-0.14761	-0.538656	-0.151134
950695	3.81839	16.8706	77.192	68.4	40.6	38.65	21372	382915	7916.58	0	3	0	1482.14	1383.49	2428.85	0	0	0	1	0.0224804	0.402774	0.00832759	0	0	3.15559e-06	0	0.001559	0.00145524	0.00255482	0	0	0.051121	-0.124205	0.0589755	0.078864	-0.326316
950967	2.82896	17.4141	78.1168	68.8	40.2	82.4517	9661.05	206019	781.568	0	0	0	0	2000.45	6319.62	0	0	0	1	0.0101592	0.216641	0.000822321	0	0	0	0	0	0.00210359	0.00664547	0	0	-0.291196	0.0432077	1.04001	-0.724514	-0.386018
950967	3.63264	17.5364	77.0439	69.7	40.8	45.1171	24478.3	565234	18047.8	1	0	1	520.193	4008.18	1984.92	0	0	1545.38	0	0.0257405	0.594379	0.0189786	0.00162507	1.05156e-06	0	1.05156e-06	0.000547015	0.00421484	0.00208726	0	0	1.54416	1.42146	0.553645	-0.621105	-0.063722
951103	3.37879	17.8548	76.6923	70.7	41.3	50.9013	28991.9	98257.3	856.214	0	1	0	0	1592.9	803.703	0	0	22.2533	1	0.0304824	0.103309	0.000900007	2.33973e-05	0	1.05141e-06	0	0	0.00167479	0.000845021	0	0	-0.177139	-0.0125728	-0.705686	-0.561328	0.108991
951239	3.56803	17.5785	77.9113	72.1	41.1	23.3933	69442.5	112513	297.199	0	0	0	0	3016.69	1320.19	0	0	9835.4	1	0.0730021	0.118281	0.000312224	0.0103396	0	0	0	0	0.00317132	0.00138786	0	0	-0.291196	0.0432077	-0.0901794	-0.727553	0.082412
951511	3.53393	17.4972	76.8684	70.3	41	42.6354	10640	563936	28776.7	8	9	1	0	6347.89	2513.92	0	0	2583.26	1	0.0111822	0.592675	0.0302435	0.0027149	8.40768e-06	9.45864e-06	1.05096e-06	0	0.00667138	0.00264203	0	0	11.0707	14.0092	1.34506	-1.116	0.0215805
951511	3.58162	17.4009	76.7566	70.3	40.9	43.4295	35053.7	635693	17575	0	1	1	2853.69	5010.55	2552.69	0	0	15123	1	0.03684	0.668087	0.0184706	0.0158936	0	1.05096e-06	1.05096e-06	0.00299912	0.00526589	0.00268278	0	0	0.442611	-0.505135	1.60776	0.283964	-0.548689
951511	3.7347	17.6542	76.9841	70.4	41	36.9088	23224.8	193537	1975.75	0	0	0	3341.47	0	5283.43	0	0	3191.85	1	0.0244084	0.203399	0.0020767	0.00335451	0	0	0	0.00351175	0	0.00555267	0	0	-0.291196	0.0432077	0.888399	0.985547	-0.961496
951511	3.767	17.518	77.2051	71.5	41.5	33.3798	15211.3	366690	3608.35	0	1	3	1765.75	1612.41	1060.97	0	0	54181.3	1	0.0159865	0.385377	0.00379186	0.0569424	0	1.05096e-06	3.15288e-06	0.00185573	0.00169458	0.00111504	0	0	1.68221	-1.49031	-0.198956	0.207711	-0.252945
951511	3.77221	17.2657	79.3079	74	41.8	16.9119	38532.2	243490	154.76	0	0	0	2412.87	1135.82	0	0	0	2391.11	1	0.0404958	0.255898	0.000162899	0.00251296	0	0	0	0.00253583	0.0011937	0	0	0	-0.291196	0.0432077	-0.508497	0.567072	-0.28766
951647	3.58098	17.4635	76.9666	70.6	41.3	43.101	74721.2	486982	11583	0	6	0	0	4980.47	2562.02	5988.91	0	954.121	1	0.0785177	0.511726	0.0121715	0.0010026	0	6.30486e-06	0	0	0.00523353	0.00269219	0.00629321	0	0.392753	-0.291284	1.15486	2.16311	2.96286
951647	3.64942	17.7119	76.8434	71.3	41.6	37.5007	45931.8	146676	2773.04	0	1	0	5253.02	0	3277.31	0	0	10128.4	1	0.0482656	0.154128	0.0029139	0.010643	0	1.05081e-06	0	0.00551992	0	0.00344382	0	0	-0.177205	-0.0125409	0.762593	1.86913	-1.14614
951647	3.75723	16.7208	79.5941	74.3	42	15.3315	25660.3	243011	298.521	0	0	0	0	0	0	0	0	710.961	1	0.0269641	0.255359	0.000314192	0.000747084	0	0	0	0	0	0	0	0	-0.291196	0.0432077	-1.46054	-0.370441	0.159245
951783	3.56562	17.5424	76.9437	70.7	41.3	42.0546	12628	79691.2	448.094	0	0	0	0	0	915.217	65.5388	0	0	1	0.0132678	0.0837284	0.000470696	0	0	0	0	0	0	0.000961581	6.8859e-05	0	-0.291196	0.0432077	-1.19056	-0.355866	0.108663
951783	3.52656	17.4481	76.7399	70.8	41.4	41.9791	56123.7	163990	518.907	0	0	0	0	1745.86	0	11639.9	0	507.024	1	0.0589669	0.172298	0.000545292	0.00053271	0	0	0	0	0.0018343	0	0.0122296	0	-0.291196	0.0432077	-0.42037	5.52413	5.94621
951783	3.56287	17.4245	76.8869	71.6	41.7	42.3989	132492	629393	21202.8	0	0	0	0	5651.93	5643.68	1576.26	0	12323.2	1	0.139204	0.661278	0.0222771	0.0129475	0	0	0	0	0.00593825	0.00592958	0.00165612	0	-0.291196	0.0432077	2.09519	-0.283333	0.50808
951783	3.74231	16.8803	78.3593	73	41.4	19.9667	10754	218773	341.032	0	0	0	0	1156.28	0	0	0	0	1	0.0112988	0.229856	0.000358275	0	0	0	0	0	0.00121486	0	0	0	-0.291196	0.0432077	-1.08339	-0.496359	0.175716
951919	2.60362	16.6241	78.4305	72.3	41.4	86.3344	12501.5	636199	9715.85	0	2	8	0	2439.56	4415.25	0	0	20552.8	1	0.0131329	0.668333	0.0102068	0.0215909	0	2.10102e-06	8.40408e-06	0	0.00256278	0.00463826	0	0	4.893	-4.00726	0.624542	-0.731018	-0.206485
951919	3.5029	17.5541	76.7638	71.4	41.6	40.5516	28078.8	266996	2945.7	0	0	0	0	3838.42	1347.38	509.683	0	1368.97	1	0.0294971	0.280482	0.0030948	0.00143811	0	0	0	0	0.00403229	0.00141544	0.000535427	0	-0.291196	0.0432077	0.205378	-0.55096	0.343976
952055	3.66626	17.4849	76.9459	72	41.6	33.4644	12363.2	437610	1614.04	0	0	0	0	3685.87	3746.41	0	0	76180.9	1	0.0129858	0.459648	0.00169528	0.0800173	0	0	0	0	0.00387149	0.00393507	0	0	-0.291196	0.0432077	0.835331	-0.852267	-0.128026
952191	3.54296	17.5228	76.5128	72.1	42.2	39.262	32463.5	88887	320.231	0	0	0	1023.69	0	0	2266.16	0	6887.42	1	0.0340935	0.09335	0.000336067	0.00723323	0	0	0	0.00107509	0	0	0.00237994	0	-0.291196	0.0432077	-1.12242	1.26359	1.08425
952191	3.5058	17.5626	76.7599	71.9	41.9	40.9703	14423.1	172329	1397.89	0	0	0	0	0	2753.28	0	0	44.2625	1	0.0151473	0.180982	0.00146819	4.6485e-05	0	0	0	0	0	0.00289152	0	0	-0.291196	0.0432077	-0.656672	-0.429634	-0.0904156
952191	3.84009	17.278	78.6053	74.1	41.7	17.2895	122914	309254	515.522	0	0	0	0	0	8038.32	0	0	27017.5	1	0.129086	0.324782	0.000541908	0.028374	0	0	0	0	0	0.00844192	0	0	-0.291196	0.0432077	0.886394	-0.543257	-0.56965
952326	3.52357	17.496	76.754	71.9	42	40.0986	32894.6	165528	359.123	0	0	0	2563.79	0	0	0	0	436.228	1	0.0345413	0.173815	0.000376972	0.000458066	0	0	0	0.00269214	0	0	0	0	-0.291196	0.0432077	-0.843234	0.756209	-0.332389
952326	3.58263	17.512	76.7125	72.1	42	40.2497	22550.4	296996	810.964	0	0	0	1394.31	0	295.798	0	0	25975.8	0	0.0236793	0.311863	0.000851599	0.0272762	0	0	0	0.00146411	0	0.000310606	0	0	-0.291196	0.0432077	-1.03847	0.235926	-0.134948
952326	3.49967	17.626	76.8531	72	42	39.6023	83191.7	320835	2078.88	0	0	0	4959.74	3612.72	0	0	0	57192.4	1	0.0873563	0.336896	0.00218308	0.0600554	0	0	0	0.00520803	0.00379357	0	0	0	-0.291196	0.0432077	0.911355	1.41591	-0.740401
952326	3.76262	17.6617	77.3837	73.5	41.8	22.6545	36636.7	299742	858.632	0	0	0	0	1131.29	1650.94	0	0	1031.27	1	0.0384707	0.314747	0.000902002	0.0010829	0	0	0	0	0.00118792	0.00173359	0	0	-0.291196	0.0432077	-0.609802	-0.529055	0.0256693
952462	3.5085	17.5057	76.7204	72.3	42.3	38.772	68567.2	95100	182.68	0	0	0	899.743	3262.25	7.08815	0	0	6980.56	1	0.0719894	0.0998464	0.000192134	0.00732896	0	0	0	0.00094465	0.00342507	7.44192e-06	0	0	-0.291196	0.0432077	-0.178567	-0.330261	0.0325308
952462	3.54615	17.5857	76.7632	72.3	42	37.681	14946	500229	3706.11	0	0	0	0	8116.27	0	0	0	109206	1	0.015692	0.525196	0.00389097	0.114656	0	0	0	0	0.00852135	0	0	0	-0.291196	0.0432077	1.18487	-1.25366	0.274782
952462	3.67278	17.577	77.4165	73.9	41.9	21.3214	49024.1	253111	1186.17	0	0	0	1145.98	1519.35	4279.27	0	0	13537.8	1	0.0514709	0.265744	0.00124519	0.0142135	0	0	0	0.00120318	0.00159518	0.00449286	0	0	-0.291196	0.0432077	0.559621	-0.124224	-0.426773
952598	3.50466	17.4371	76.6269	72.5	42.3	42.6853	10678	152628	337.594	0	0	0	0	1278.39	0	0	0	3315.18	1	0.0112093	0.160223	0.000354819	0.00348015	0	0	0	0	0.00134201	0	0	0	-0.291196	0.0432077	-1.04392	-0.509537	0.17744
952598	3.39945	17.4065	76.6634	72.5	42.4	42.7949	23587.8	319880	476.93	0	0	0	0	0	0	0	0	239.249	1	0.0247616	0.335798	0.000500736	0.000251154	0	0	0	0	0	0	0	0	-0.291196	0.0432077	-1.46054	-0.370441	0.159245
952598	3.68932	17.0878	77.5043	74.2	42.1	19.6336	86041	27471.5	235.267	0	0	0	0	662.646	1776.14	0	0	14281	1	0.0903225	0.0288385	0.000246694	0.0149916	0	0	0	0	0.000695619	0.00186452	0	0	-0.291196	0.0432077	-0.726234	-0.48071	0.00768894
952734	3.58652	17.6235	76.8464	72.9	42.3	35.5879	40473.6	217810	4236.59	0	0	0	853.097	364.517	0	0	0	46093.4	1	0.0424815	0.228616	0.0044472	0.0483801	0	0	0	0.000895421	0.000382601	0	0	0	-0.291196	0.0432077	-1.13644	-0.0353664	0.000911774
953005	3.10415	17.097	77.2169	73.1	43.1	36.8437	82223.3	261984	262.213	0	0	0	0	1635.17	2776.59	0	0	101980	1	0.086278	0.274904	0.00027492	0.107009	0	0	0	0	0.00171581	0.00291351	0	0	-0.291196	0.0432077	-0.117893	-0.607924	-0.0690508
953140	3.28298	17.428	76.9246	74.8	43.4	33.0434	172872	273716	1006.52	0	0	0	73.0431	4703.89	0	0	0	30975.8	1	0.181371	0.287173	0.00105651	0.0324987	0	0	0	7.66342e-05	0.00493514	0	0	0	-0.291196	0.0432077	0.0891223	-0.849886	0.212164
953140	3.48096	17.4029	76.8393	75	43.4	33.6899	167904	223640	3020.44	0	0	0	0	3628.63	0	0	0	10427.3	1	0.176159	0.234635	0.00316847	0.01094	0	0	0	0	0.00380702	0	0	0	-0.291196	0.0432077	-0.278669	-0.76503	0.210863
953140	3.28001	17.4724	76.9608	74.8	43.2	33.7993	206883	468412	2591.82	0	0	0	5709.42	2984.5	574.045	0	0	24668.7	1	0.217054	0.49144	0.00271943	0.0258815	0	0	0	0.00599011	0.00313123	0.000602267	0	0	-0.291196	0.0432077	1.0525	1.79953	-0.944206
953140	3.6653	17.5334	76.732	74.6	42.7	24.6611	151293	133708	181.192	0	0	0	0	2819.78	706.18	0	0	13301.8	1	0.158731	0.140281	0.000189899	0.0139557	0	0	0	0	0.00295841	0.000740898	0	0	-0.291196	0.0432077	-0.33614	-0.692241	0.135386
953276	3.26346	17.4549	77.0088	75.8	43.8	32.6608	56851.6	549317	2893.16	0	3	0	0	6871.46	1737.55	0	0	1300.2	1	0.0596381	0.576241	0.0030348	0.00136393	0	3.14704e-06	0	0	0.00720826	0.00182272	0	0	0.0501941	-0.123752	1.28396	-1.15487	0.099601
953276	3.28309	17.3857	76.9114	76	43.7	34.1323	28285.2	639997	4810.37	0	15	0	0	3758	7679.31	0	0	0	1	0.0296715	0.671366	0.00504576	0	0	1.57352e-05	0	0	0.00394219	0.00805571	0	0	1.41575	-0.791591	2.00285	-0.94395	-0.482852
953276	3.12506	17.5007	77.2706	75.3	43.5	32.4408	14390.4	133205	320.733	0	0	0	0	0	3360.43	0	0	11423.7	1	0.0150957	0.139734	0.000336734	0.0119836	0	0	0	0	0	0.00352514	0	0	-0.291196	0.0432077	-0.480519	-0.442605	-0.145124
953412	2.77099	17.0114	77.9839	73.5	43	34.9171	12078.4	145613	360.507	0	0	0	0	0	2047.98	631.268	0	157.356	0	0.0126686	0.152728	0.00037864	0.000165045	0	0	0	0	0	0.00214806	0.000662115	0	-0.291196	0.0432077	-0.837876	-0.0849874	0.285738
953412	3.08824	17.4478	77.3632	76.8	44.4	33.26	32456.8	183607	241.72	0	0	0	0	1835.18	4479.65	0	0	40746.7	1	0.0340429	0.192579	0.000253825	0.0427378	0	0	0	0	0.00192486	0.00469855	0	0	-0.291196	0.0432077	0.443263	-0.666133	-0.220341
953412	3.29582	17.4928	77.221	74.9	43.1	27.6894	11413.5	285845	773.505	0	0	0	0	845.381	0	0	0	12176.8	1	0.0119712	0.299813	0.000811821	0.0127718	0	0	0	0	0.00088669	0	0	0	-0.291196	0.0432077	-1.18527	-0.462345	0.171267
953547	3.73549	17.4927	78.2696	76.6	42.6	15.6484	10486.4	429450	264.626	0	0	0	0	0	5173.41	0	0	7936.15	1	0.0109972	0.450371	0.00027791	0.00832277	0	0	0	0	0	0.00542544	0	0	-0.291196	0.0432077	0.0477817	-0.481506	-0.3092
954089	2.45234	17.3169	78.7597	73	42.3	108.338	16540	125636	86.2116	0	0	0	0	0	0	0	0	8440.86	0	0.0173359	0.131682	9.01384e-05	0.00884704	0	0	0	0	0	0	0	0	-0.291196	0.0432077	-1.46054	-0.370441	0.159245
954089	2.26934	16.0566	78.8984	73.9	43	62.1412	19977.8	188604	201.962	0	0	0	0	0	681.19	0	0	959.655	1	0.0209391	0.19768	0.00021172	0.00100583	0	0	0	0	0	0.00071397	0	0	-0.291196	0.0432077	-1.26205	-0.385057	0.0975988
954630	3.15042	17.6882	77.2127	79.3	45.3	28.8749	44760.6	138861	461.158	0	0	0	0	401.385	16.8404	0	0	31247.8	0	0.0468879	0.145461	0.000482909	0.0327328	0	0	0	0	0.000420461	1.76407e-05	0	0	-0.291196	0.0432077	-1.32511	-0.414382	0.163422
954630	3.39997	17.3077	77.167	77.5	44.3	23.692	51285.8	575084	550.554	0	0	0	1885.21	5681.7	7031.93	0	0	25628.1	1	0.0537232	0.602415	0.000577187	0.0268461	0	0	0	0.00197481	0.00595172	0.00736613	0	0	-0.291196	0.0432077	2.88782	-0.311665	-0.756703
948650	3.48074	17.13	79.0941	69.6	40.1	24.742	9656.66	511466	13120.8	0	0	0	0	1179.64	4621.55	0	0	839.847	1	0.0101794	0.539151	0.0138312	0.000885307	0	0	0	0	0.0012435	0.00487172	0	0	-0.291196	0.0432077	0.279879	-0.599056	-0.24453
948650	3.12827	16.7603	79.9129	72	41.3	16.1518	16040.8	248947	182.955	0	0	0	0	0	0	0	0	31.8869	0	0.0169091	0.262422	0.000192906	3.3613e-05	0	0	0	0	0	0	0	0	-0.291196	0.0432077	-1.46054	-0.370441	0.159245
949059	3.2459	16.6002	80.3783	72.2	41.2	19.4874	20850.9	514497	812.333	0	0	0	0	1442	0	0	0	26186.1	0	0.02197	0.542112	0.000855584	0.0275916	0	0	0	0	0.0015194	0	0	0	-0.291196	0.0432077	-0.988849	-0.527924	0.179846
949196	3.37976	16.8598	80.0257	72.2	41.2	21.0895	24989.6	341129	295.901	0	0	0	0	2573.72	251.038	0	0	197117	1	0.0263272	0.359388	0.000311843	0.207667	0	0	0	0	0.00271147	0.000264475	0	0	-0.291196	0.0432077	-0.545251	-0.656893	0.173173
949332	2.96955	16.4595	80.5691	71.7	41.2	11.3359	23715.2	102000	463.364	0	0	0	1951.51	0	0	0	0	35770	1	0.0249809	0.107444	0.000487711	0.0376791	0	0	0	0.00205566	0	0	0	0	-0.291196	0.0432077	-0.989177	0.489847	-0.216157
950695	3.89314	17.6031	79.8939	73.2	42	10.9917	46793.6	260985	1392.19	0	0	0	0	0	0	0	0	45.9368	1	0.0492204	0.27452	0.00146419	4.83192e-05	0	0	0	0	0	0	0	0	-0.291196	0.0432077	-1.46054	-0.370441	0.159245
951375	3.63321	17.3572	80.0366	74.6	42.4	13.6045	10642.7	580341	11419.9	0	0	0	872.015	842.734	2533.82	0	0	4727.87	0	0.0111867	0.610002	0.0120037	0.00496951	0	0	0	0.000916583	0.000885806	0.00266333	0	0	-0.291196	0.0432077	-0.234944	-0.133187	-0.226088
951375	3.55488	17.6071	80.0351	75	42.6	15.0769	107538	605284	12958.5	3	0	0	287.814	844.873	1096.23	0	0	108.398	1	0.113034	0.63622	0.0136203	0.000113938	3.15333e-06	0	0	0.000302525	0.000888055	0.00115225	0	0	3.35284	5.65417	-0.795142	-0.359469	0.0165505
951375	3.64794	17.2876	80.0073	75.3	42.7	13.1527	17459.1	712879	7495.56	0	0	0	0	844.963	1734.29	0	0	0	1	0.0183514	0.749314	0.00787912	0	0	0	0	0	0.00088815	0.00182293	0	0	-0.291196	0.0432077	-0.678028	-0.499813	0.0138909
951375	3.3338	17.3219	80.1226	75.5	42.8	10.1333	12288.3	546475	1335.14	0	0	0	0	1880.66	892.928	0	0	136.857	1	0.0129163	0.574405	0.00140323	0.000143852	0	0	0	0	0.00197678	0.000938565	0	0	-0.291196	0.0432077	-0.58593	-0.594543	0.105009
951783	3.37185	17.5016	80.4917	74.8	43.1	9.9618	13611.1	243470	146.244	0	0	0	0	0	0	0	0	0	0	0.0143007	0.255804	0.000153396	0	0	0	0	0	0	0	0	0	-0.291196	0.0432077	-1.46054	-0.370441	0.159245
953412	3.70352	17.6261	77.6186	75.7	42.5	19.9934	33168.5	466033	2003.13	0	0	0	1653.78	660.437	862.814	0	0	221247	0	0.0347893	0.488806	0.00210088	0.232059	0	0	0	0.00173459	0.00069271	0.000904976	0	0	-0.291196	0.0432077	-0.59616	0.265155	-0.226269
953547	3.63126	17.6428	78.3413	76.6	42.3	14.0583	75406.2	545092	3726.74	0	0	0	0	0	2772.77	0	0	4843.26	1	0.0790797	0.571647	0.00390856	0.00507921	0	0	0	0	0	0.00290784	0	0	-0.291196	0.0432077	-0.652133	-0.429968	-0.0918252
953547	3.72151	17.5986	78.6532	76.7	42.3	12.0945	52632.9	233047	745.212	0	0	0	2327.76	935.805	1904.01	0	0	40357.9	1	0.0551969	0.2444	0.000781293	0.042324	0	0	0	0.00244116	0.000981393	0.00199677	0	0	-0.291196	0.0432077	-0.0409928	0.508583	-0.445656
953953	3.5369	17.6238	77.36	76.1	42.7	19.8802	67193.5	555247	8281.93	0	0	0	0	1877.97	747.216	0	0	0	1	0.0704368	0.582048	0.00868176	0	0	0	0	0	0.00196862	0.000783284	0	0	-0.291196	0.0432077	-0.631632	-0.590519	0.118306
954224	3.59651	17.6701	77.4835	76.5	42.9	19.3925	44130	543396	2491.42	0	0	0	0	2736.41	0	3156.96	0	8737.94	1	0.046247	0.569464	0.0026105	0.00915712	0	0	0	0	0.00286768	0	0.0033084	0	-0.291196	0.0432077	-0.442944	0.978385	1.75691
954224	3.51076	17.5152	78.2959	76.6	42.4	13.7225	153491	382984	867.395	0	0	0	0	2845.92	2089.34	0	0	139717	1	0.160854	0.401356	0.000908591	0.146419	0	0	0	0	0.00298244	0.00218957	0	0	-0.291196	0.0432077	0.074064	-0.724387	0.01063
954360	3.54153	17.5813	77.7798	75.7	41.7	16.3917	51655.8	678759	9621.48	0	0	0	0	3061.5	798.915	0	0	112.356	1	0.0541261	0.711219	0.0100811	0.00011773	0	0	0	0	0.00320791	0.000837122	0	0	-0.291196	0.0432077	-0.231934	-0.72007	0.13046
954360	3.51507	17.3973	78.2012	75.8	42.2	12.7714	63571.3	64101	149.694	0	0	0	0	864.914	0	0	0	7845.75	1	0.0666115	0.0671665	0.000157173	0.00822096	0	0	0	0	0.000906277	0	0	0	-0.291196	0.0432077	-1.17919	-0.464375	0.171532
954630	3.49917	17.5421	77.5282	77	43	16.2001	16163.1	466043	12603.5	0	0	0	0	1863.89	2510.05	0	0	0	1	0.0169312	0.488193	0.013202	0	0	0	0	0	0.00195248	0.00262934	0	0	-0.291196	0.0432077	-0.123422	-0.626637	-0.0413059
954630	3.51387	17.5323	77.6622	77	42.6	16.5815	11995.8	575373	13425.6	0	0	0	0	2019.64	874.077	860.912	0	0	1	0.0125659	0.602719	0.0140641	0	0	0	0	0	0.00211563	0.000915618	0.000901828	0	-0.291196	0.0432077	-0.514493	-0.159772	0.533778
954630	3.48443	17.5163	77.3444	77	42.5	14.8445	9720.74	722795	15234.1	0	0	0	0	5574.3	112.914	3295.92	0	5.64028	1	0.0101827	0.757147	0.015958	5.90834e-06	0	0	0	0	0.00583923	0.000118281	0.00345256	0	-0.291196	0.0432077	0.517991	0.739694	1.85491
954765	3.46248	17.5268	77.4753	77.3	42.8	13.046	13146.5	828069	24401.6	0	0	0	2050.2	8297.34	1246.86	0	0	0	1	0.0137693	0.867301	0.0255581	0	0	0	0	0.00214734	0.00869045	0.00130594	0	0	-0.291196	0.0432077	2.09281	-0.399266	-0.227826
955441	3.52434	17.6119	76.9486	76.9	43.7	11.7459	33395.4	297906	274.566	0	0	0	1574.69	392.176	1494.34	2046.91	0	127919	1	0.0349528	0.311799	0.000287825	0.133885	0	0	0	0.00164813	0.000410466	0.00156403	0.00214237	0	-0.291196	0.0432077	-0.437923	1.31064	0.738188
955981	2.77037	16.5852	77.4328	79.1	45.8	23.8209	39932.7	716116	16848.1	0	0	0	0	2769.88	1369.05	0	0	0	1	0.0417714	0.749089	0.0176238	0	0	0	0	0	0.00289742	0.00143209	0	0	-0.291196	0.0432077	-0.162918	-0.700068	0.0748801
956251	3.19156	17.4884	77.5348	77.7	44.3	16.2995	96430.6	400199	4189.3	0	0	0	2350.66	479.493	525.626	0	0	0	0	0.100842	0.418508	0.00438065	0	0	0	0	0.00245821	0.00050143	0.000549673	0	0	-0.291196	0.0432077	-0.588393	0.595086	-0.330331
956251	3.22805	17.4273	77.4379	77.8	44.3	15.7384	124902	276280	1391.52	0	0	0	0	1145.66	696.636	0	0	0	0	0.130616	0.28892	0.00145568	0	0	0	0	0	0.00119808	0.000728508	0	0	-0.291196	0.0432077	-0.886072	-0.509533	0.112588
956791	2.91881	17.2698	77.7228	78.4	45.1	18.0888	27007.4	651238	2999.31	0	0	0	0	3340.6	0	0	0	279552	0	0.0282271	0.680649	0.00313444	0.292176	0	0	0	0	0.00349147	0	0	0	-0.291196	0.0432077	-0.376633	-0.732324	0.206584
957330	2.98328	17.3182	77.7991	78.8	45.5	13.6205	24073.8	745361	16138.9	0	0	0	3841.41	2019.9	0	0	0	0	1	0.0251468	0.778583	0.0168584	0	0	0	0	0.00401263	0.00210994	0	0	0	-0.291196	0.0432077	0.114574	1.09014	-0.544928
959078	2.85983	17.254	77.9029	78	46.7	8.92862	16596.6	476355	1646.75	0	0	0	1288.2	678.723	2450.59	1705.58	0	17440.5	0	0.0173047	0.49668	0.00171727	0.0181847	0	0	0	0.00134316	0.000707683	0.00255515	0.00177835	0	-0.291196	0.0432077	-0.154053	0.950807	0.540823
959078	2.90032	17.3747	77.723	77	46.6	7.18221	22428.6	274970	583.468	0	0	0	0	0	1764.87	0	0	577.237	0	0.0233855	0.286703	0.000607875	0.000601866	0	0	0	0	0	0.00184017	0	0	-0.291196	0.0432077	-0.948956	-0.408112	0.000360152
959347	2.78314	17.2493	78.0243	78.3	47.3	8.77528	10627.7	447456	785.784	0	0	0	2260.22	0	0	0	0	285959	0	0.011078	0.466417	0.000819308	0.298077	0	0	0	0.002356	0	0	0	0	-0.291196	0.0432077	-0.92031	0.615537	-0.271004
959883	2.25685	15.9455	78.6989	80.6	47.6	9.67483	29057.7	529401	2249.15	0	0	0	0	2966.11	0	0	0	1526.28	0	0.0302721	0.551527	0.00234299	0.00159007	0	0	0	0	0.00309007	0	0	0	-0.291196	0.0432077	-0.501243	-0.69072	0.201142
960017	2.7773	17.6873	78.0726	78.9	47.8	8.10876	14870.1	410973	387.118	0	0	0	2224.7	0	0	853.254	0	26875.5	0	0.0154894	0.428089	0.000403118	0.0279948	0	0	0	0.00231735	0	0	0.00088879	0	-0.291196	0.0432077	-0.894962	1.04157	0.154815
960285	2.82462	17.5986	78.0203	78.5	47.6	7.55545	71092	758315	3935.18	0	0	0	0	0	850.176	0	0	346309	0	0.0740321	0.789676	0.00409774	0.360631	0	0	0	0	0	0.000885337	0	0	-0.291196	0.0432077	-1.21441	-0.388565	0.0828026
960419	2.80234	17.3445	77.9991	79.1	47.7	4.35799	14513	595614	1027.3	0	0	0	0	0	0	0	0	294145	0	0.0151111	0.62016	0.00106932	0.306268	0	0	0	0	0	0	0	0	-0.291196	0.0432077	-1.46054	-0.370441	0.159245
960419	2.77772	17.6159	78.0928	79.5	47.8	5.04229	12580.5	831525	2349.56	0	0	0	0	0	0	0	0	125358	0	0.013099	0.865794	0.00244685	0.130524	0	0	0	0	0	0	0	0	-0.291196	0.0432077	-1.46054	-0.370441	0.159245
960419	2.86402	17.1372	78.0849	78.3	47.9	5.24355	34097.2	428363	957.896	0	0	0	0	901.268	0	0	0	41.7892	0	0.0355024	0.446017	0.000997481	4.35114e-05	0	0	0	0	0.00093841	0	0	0	-0.291196	0.0432077	-1.16922	-0.467705	0.171968
960553	2.59548	16.614	78.4306	79.1	48.1	5.58093	24257.4	635733	1700.75	0	0	0	0	136.13	208.665	0	0	181358	0	0.0252536	0.66184	0.00177085	0.188805	0	0	0	0	0.000141721	0.000217234	0	0	-0.291196	0.0432077	-1.35615	-0.389578	0.14241
960687	2.48522	16.722	78.6292	80	48.1	4.91845	12151.3	939918	10983.1	0	0	0	0	1982.46	1132.03	0	0	0	0	0.0126486	0.978381	0.0114324	0	0	0	0	0	0.00206358	0.00117836	0	0	-0.291196	0.0432077	-0.492318	-0.608449	0.0854819
960821	2.59653	16.7016	78.4131	79.8	48.1	5.93564	13230.8	869688	10268.9	0	0	0	0	3137.63	569.333	0	0	0	0	0.0137703	0.905151	0.0106877	0	0	0	0	0	0.00326558	0.000592548	0	0	-0.291196	0.0432077	-0.282025	-0.721041	0.152359
960955	2.48609	16.5736	78.6141	79.9	48.2	4.90363	10622.8	585764	3843.53	0	0	0	1820.94	818.859	0	0	0	30797.4	0	0.0110544	0.609565	0.00400019	0.0320488	0	0	0	0.00189492	0.000852131	0	0	0	-0.291196	0.0432077	-0.761495	0.334257	-0.17525
972096	2.16571	15.2462	76.4331	86.5	51.4	19.2356	38374.1	245030	1796.63	0	0	0	0	836.961	330.211	0	0	139008	1	0.0394756	0.252064	0.00184858	0.142999	0	0	0	0	0.000860987	0.000339689	0	0	-0.291196	0.0432077	-1.09881	-0.466634	0.141589
977066	2.45487	16.743	75.7603	85.3	49.6	17.3777	19576	67357.7	208.995	0	0	0	0	0	1540.09	916.944	0	5844.29	0	0.0200355	0.0689388	0.000213906	0.00598146	0	0	0	0	0	0.00157624	0.000938467	0	-0.291196	0.0432077	-0.98621	0.0642136	0.465316
977587	2.36325	16.8761	73.8229	83.9	50.5	22.1341	21136.3	443289	1672.03	0	0	0	5645.68	0	5478.15	0	0	1817.69	0	0.0216209	0.453453	0.00171033	0.00185936	0	0	0	0.00577512	0	0.00560375	0	0	-0.291196	0.0432077	1.42159	1.93171	-1.37924
978107	2.37146	16.7369	73.9	83.9	50.7	19.6761	32146.3	102187	132.717	0	0	0	297.265	0	3759.77	0	0	0	0	0.0328658	0.104474	0.000135977	0	0	0	0	0.000303918	0	0.00384393	0	0	-0.291196	0.0432077	-0.322204	-0.321942	-0.22815
978237	2.32422	16.8977	73.8391	85	52	22.1943	58962.9	681487	18791.2	0	0	0	2277.54	3855.44	6431.06	2217.56	0	0	1	0.0602747	0.696648	0.019209	0	0	0	0	0.00232821	0.00394122	0.00657413	0.00226689	0	-0.291196	0.0432077	2.21177	1.18869	0.28795
978237	2.32341	16.9439	73.8493	85	52.4	23.3764	48148	768720	17602.4	0	0	0	0	4758.68	5266.74	4430.24	0	0	1	0.0492192	0.785822	0.0179936	0	0	0	0	0	0.00486455	0.00538391	0.0045288	0	-0.291196	0.0432077	1.72073	1.26839	1.89413
978367	2.32853	16.8895	73.9086	85.1	52.3	22.6651	44833	795765	18803.7	0	0	0	4020.49	4173.75	7078.76	1345.16	0	0	1	0.0458244	0.813361	0.0192198	0	0	0	0	0.00410939	0.00426604	0.00723529	0.00137491	0	-0.291196	0.0432077	2.87051	1.44311	-0.510276
978497	2.33642	16.7998	73.8475	84.5	51.6	19.9929	36947.1	383089	8900.62	0	0	0	0	2150.07	6423.09	0	0	0	1	0.0377591	0.391508	0.00909661	0	0	0	0	0	0.00219732	0.00656425	0	0	-0.291196	0.0432077	1.04653	-0.732566	-0.377735
978497	2.34001	16.8154	73.849	84.3	51.7	22.0378	10518.6	680389	21002.8	0	0	0	0	8466.94	8255.81	0	0	0	1	0.0107497	0.695341	0.0214646	0	0	0	0	0	0.00865301	0.00843724	0	0	-0.291196	0.0432077	3.57137	-1.44002	-0.451923
978497	2.34282	16.8152	73.854	84.6	51.9	23.5897	37162.8	855858	19978.8	1	0	0	0	7768.65	5903.81	0	0	0	0	0.0379795	0.874666	0.0204181	0	1.02198e-06	0	0	0	0.00793937	0.00603355	0	0	0.889816	1.86169	2.68158	-1.31685	-0.254059
978497	2.32625	16.8062	73.9165	84.8	52.1	22.8752	21632.6	798761	21941.2	1	0	0	2467.76	5472.83	5703.32	0	0	0	1	0.022108	0.816314	0.0224232	0	1.02198e-06	0	0	0.00252199	0.0055931	0.00582865	0	0	0.889816	1.86169	2.47452	-0.0140271	-0.728742
978497	2.37184	16.8578	73.8547	85.3	52	22.5985	68233.2	563549	10976.3	0	0	0	0	4831.6	6436.04	0	0	0	1	0.0697327	0.575934	0.0112172	0	0	0	0	0	0.00493778	0.00657748	0	0	-0.291196	0.0432077	1.90097	-1.01688	-0.34172
978497	2.38725	16.7761	73.9888	84.9	51	21.0989	9825.21	314615	92.8201	0	0	0	216.97	0	6563.67	1388.67	0	6145.37	0	0.0100411	0.321529	9.50438e-05	0.00628042	0	0	0	0.000221738	0	0.00670791	0.00141918	0	-0.291196	0.0432077	0.50979	0.291133	0.208236
978886	2.47851	16.6356	76.6302	87.4	49.8	17.8755	21433.7	859300	13401.5	0	0	0	865.949	5291.14	4772.59	0	0	0	1	0.021896	0.877835	0.0136911	0	0	0	0	0.000884627	0.00540526	0.00487554	0	0	-0.291196	0.0432077	1.77579	-0.660278	-0.349981
978886	2.4336	16.627	76.7157	87.5	49.9	17.067	19829.9	592878	12401.6	0	0	0	866.179	4259.14	2628.04	0	0	254.797	1	0.0202576	0.605665	0.0126695	0.000260292	0	0	0	0.000884862	0.00435101	0.00268473	0	0	-0.291196	0.0432077	0.839487	-0.506061	-0.175159
979016	2.52341	16.6033	76.6563	87.1	49.6	18.1443	13440.9	834575	20879.8	0	0	0	2261.12	7207.56	2355.11	0	0	74778.6	1	0.013729	0.852463	0.0213275	0.0763814	0	0	0	0.00230958	0.00736204	0.00240559	0	0	-0.291196	0.0432077	2.02333	-0.216191	-0.370413
979535	2.35484	16.7598	74.1759	85.8	51.3	23.0575	36297.2	217725	169.58	0	0	0	0	0	4751.51	0	0	31903.8	0	0.0370556	0.222274	0.000173552	0.0325704	0	0	0	0	0	0.00485079	0	0	-0.291196	0.0432077	-0.111977	-0.469743	-0.259583
981605	2.66218	16.5438	76.1402	90.9	50.3	19.4077	13417.4	102910	158.593	0	0	0	405.792	0	0	298.953	0	3551.95	0	0.0136688	0.104839	0.00016198	0.00361851	0	0	0	0.000413396	0	0	0.000304555	0	-0.291196	0.0432077	-1.35403	-0.045909	0.227245
983797	2.57276	16.5132	74.724	89.2	51.9	26.336	15789.1	581699	3684.97	0	0	0	337.911	625.848	6858.2	0	0	296.51	0	0.0160491	0.59128	0.00374569	0.000301393	0	0	0	0.000343477	0.000636156	0.00697115	0	0	-0.291196	0.0432077	0.753756	-0.435341	-0.49676
983925	2.57835	16.4787	74.7315	88.8	51.7	27.8568	12609	563828	4661.7	0	0	0	882.382	0	5023.82	0	0	0	1	0.012815	0.573039	0.00473816	0	0	0	0	0.000896797	0	0.0051059	0	0	-0.291196	0.0432077	0.164582	-0.0996581	-0.445382
968802	2.83858	16.4411	76.8223	91	52.8	100.592	12412.6	237011	1002.71	0	0	0	1194.92	0	3467.44	0	0	1133.77	0	0.0128123	0.244643	0.0010353	0.00117028	0	0	0	0.0012334	0	0.0035791	0	0	-0.291196	0.0432077	-0.182701	0.0724626	-0.375023
969066	2.84275	16.062	77.1233	91.5	53	97.9231	44679.1	473325	12527.1	0	0	0	0	4389.34	1675.8	1801.53	0	304.152	0	0.0461053	0.488434	0.0129269	0.000313861	0	0	0	0	0.00452946	0.00172929	0.00185904	0	-0.291196	0.0432077	0.49792	0.0496336	0.947252
969198	2.84829	16.0532	77.0973	92.5	53.3	103.256	10086.3	806180	31592.9	0	0	0	0	5702.57	4951.18	0	0	0	1	0.0104068	0.831801	0.032597	0	0	0	0	0	0.0058838	0.00510853	0	0	-0.291196	0.0432077	1.78628	-1.08486	-0.202061
969330	2.77986	16.3692	77.3968	91.7	53.2	104.096	31257.6	205260	1334.3	0	0	0	0	1728.88	3634.62	0	0	9924.17	0	0.0322466	0.211755	0.00137621	0.0102382	0	0	0	0	0.00178358	0.00374962	0	0	-0.291196	0.0432077	0.135592	-0.632064	-0.140323
969330	2.63949	15.8211	77.3791	91.7	53.2	96.9406	111335	308624	1929.62	0	0	0	0	2345.5	1719.86	0	0	1699.53	0	0.114858	0.318389	0.00199107	0.0017533	0	0	0	0	0.00241971	0.00177428	0	0	-0.291196	0.0432077	-0.216087	-0.657561	0.0388574
970254	2.72021	15.6495	77.1596	95.1	54.5	83.5426	61797.7	267661	2500.8	0	0	0	0	858.737	6230.96	0	0	16146.6	0	0.0636923	0.275867	0.00257768	0.0166416	0	0	0	0	0.000885064	0.006422	0	0	-0.291196	0.0432077	0.599598	-0.593642	-0.383245
971175	3.08258	16.2533	76.346	82.8	47.9	186.118	17908.1	185512	173.317	0	0	0	0	0	0	0	0	67534.8	0	0.0184397	0.191018	0.000178135	0.0695393	0	0	0	0	0	0	0	0	-0.291196	0.0432077	-1.46054	-0.370441	0.159245
972358	2.61772	15.3194	76.7479	91.1	52.3	104.538	12794.1	473085	4758.55	0	0	0	2438.25	871.731	0	0	0	0	0	0.0131578	0.486534	0.00489429	0	0	0	0	0.00250757	0.000896512	0	0	0	-0.291196	0.0432077	-0.607238	0.586046	-0.286528
972490	2.75453	16.2027	76.9676	100.7	56.9	79.1815	22914.2	622432	6462.52	0	0	0	0	1365.24	5809.6	0	0	123000	1	0.0235624	0.640039	0.00664583	0.126479	0	0	0	0	0.00140386	0.00597395	0	0	-0.291196	0.0432077	0.636095	-0.638242	-0.337525
972490	2.72344	16.2378	76.9894	101.3	57.2	78.5051	34092.7	359272	3924.78	0	0	0	2507.08	2932.32	1181.3	0	0	4916.54	1	0.0350571	0.369435	0.00403603	0.00505562	0	0	0	0.002578	0.00301528	0.00121472	0	0	-0.291196	0.0432077	0.404375	0.371052	-0.375545
972752	2.67058	16.4593	76.7455	103.1	58	77.8667	11351.3	499927	1158.69	0	0	0	0	2393.44	5654.46	912.925	0	111922	1	0.0116692	0.513931	0.00119146	0.115057	0	0	0	0	0.00246049	0.00581285	0.000938497	0	-0.291196	0.0432077	0.955454	-0.277523	0.132893
972883	2.83045	16.0163	76.332	95.4	54.1	93.0922	10871.8	295149	720.668	0	0	0	6721.03	0	930.266	0	0	682.418	0	0.0111748	0.303375	0.000741096	0.000701438	0	0	0	0.00690836	0	0.000956194	0	0	-0.291196	0.0432077	0.389378	2.50111	-1.18491
973146	2.46563	16.7409	76.6357	95	55.1	47.145	66774.2	453346	3403.58	0	0	0	865.912	0	6486.45	0	0	36417.3	0	0.0686168	0.465857	0.00349793	0.0374223	0	0	0	0.000889808	0	0.00666544	0	0	-0.291196	0.0432077	0.596548	-0.134509	-0.57876
973277	2.36908	16.6709	76.4641	92.3	53.9	44.333	15476.2	441046	666.122	0	0	0	0	0	660.754	0	0	0	0	0.0159012	0.453156	0.000684286	0	0	0	0	0	0	0.000678896	0	0	-0.291196	0.0432077	-1.2718	-0.384339	0.100627
973408	2.38989	16.6754	76.3754	91.7	53.7	43.8182	65238.2	430788	1373.79	0	0	0	0	140.046	5556.79	0	0	1611.26	0	0.0670204	0.442556	0.00141154	0.00165528	0	0	0	0	0.000143872	0.00570859	0	0	-0.291196	0.0432077	0.171165	-0.502215	-0.331697
973539	2.73747	15.9863	75.93	92.7	52.9	110.133	10128.7	255469	371.153	0	0	0	0	2124.32	3207.62	0	0	94023.1	1	0.010404	0.262413	0.000381084	0.0965787	0	0	0	0	0.00218206	0.0032948	0	0	-0.291196	0.0432077	0.132856	-0.664055	-0.0956501
973670	2.46862	16.8121	76.4334	95.2	55.1	49.8815	50528.5	352877	1042.65	0	0	0	0	861.413	3550.99	0	0	10.8715	0	0.0518949	0.362419	0.0010712	1.11655e-05	0	0	0	0	0.000884707	0.00364701	0	0	-0.291196	0.0432077	-0.171984	-0.536798	-0.143651
973801	2.6898	16.2118	75.9961	104.2	57.8	85.9508	37727.3	638472	20480.1	0	0	0	1723.06	4378.58	3857.81	0	0	528.662	1	0.0387423	0.655649	0.021031	0.000542885	0	0	0	0.00176941	0.00449638	0.0039616	0	0	-0.291196	0.0432077	1.44243	-0.177085	-0.444972
973801	2.56401	16.3948	76.192	96.4	55.4	56.7995	17232.5	577457	1969.99	0	0	0	0	1269.77	4269.29	0	0	0	0	0.0176961	0.592993	0.002023	0	0	0	0	0	0.00130393	0.00438415	0	0	-0.291196	0.0432077	0.163092	-0.595339	-0.201613
973801	2.39245	16.7213	76.1016	91.6	53.7	41.3952	15054.3	274145	929.34	0	0	0	0	0	1493.8	0	0	80914.2	1	0.0154593	0.28152	0.000953994	0.0830911	0	0	0	0	0	0.00153399	0	0	-0.291196	0.0432077	-1.03408	-0.401844	0.0267962
973932	2.49251	16.5895	76.3124	96.3	55.4	50.8049	33286.6	89607.9	223.106	0	0	0	0	1163.55	0	0	0	1674.14	1	0.0341776	0.0920063	0.000228969	0.00171895	0	0	0	0	0.0011947	0	0	0	-0.291196	0.0432077	-1.08965	-0.494269	0.175443
974194	2.6038	16.3438	75.8233	107.7	57.5	79.803	13188.7	661245	22359.1	0	0	0	2008.55	5701.62	673.853	0	0	0	1	0.013538	0.678761	0.0229513	0	0	0	0	0.00206176	0.00585265	0.000691703	0	0	-0.291196	0.0432077	1.02145	-0.128376	-0.19764
974194	2.58648	16.3944	75.86	100.4	58.2	75.9555	20108.3	609981	32142.7	0	0	0	2979.12	6780.42	2711.49	0	0	0	1	0.0206409	0.626139	0.0329945	0	0	0	0	0.00305804	0.00696003	0.00278332	0	0	-0.291196	0.0432077	2.17516	0.130969	-0.545159
974194	2.35002	16.6942	75.9062	93.4	54.2	43.7005	45563.4	447332	1446.38	0	0	0	1820.81	0	5898.49	0	0	1562.64	0	0.0467703	0.459182	0.0014843	0.00160404	0	0	0	0.00186905	0	0.00605474	0	0	-0.291196	0.0432077	0.651306	0.287801	-0.704858
974325	2.59134	16.3839	75.5245	104.6	57.6	80.6841	49044.6	511531	12452.1	0	0	0	2589.46	319.01	3370.35	0	0	80626.3	1	0.050337	0.52501	0.0127801	0.082751	0	0	0	0.0026577	0.000327416	0.00345916	0	0	-0.291196	0.0432077	0.212194	0.637047	-0.620333
974325	2.55255	16.3814	75.824	106.1	58.6	69.4098	10762.9	644196	34262.1	0	0	1	1724.53	1690.67	2765.01	0	0	0	1	0.0110465	0.661172	0.0351649	0	0	0	1.02635e-06	0.00176997	0.00173522	0.00283788	0	0	0.314091	-0.437845	0.27296	0.132341	-0.385487
974325	2.36402	16.7175	75.8853	94.2	54.6	43.2051	18949.7	313494	357.964	0	0	0	0	2884.29	2820.17	0	0	21505.3	0	0.0194491	0.321755	0.000367434	0.022072	0	0	0	0	0.0029603	0.00289449	0	0	-0.291196	0.0432077	0.263164	-0.736523	-0.0505344
974325	2.38598	16.6869	75.7988	92.2	53.7	43.5128	24856.1	542364	606.806	0	0	0	1226.66	0	5140.08	0	0	5306.97	1	0.0255111	0.556657	0.000622996	0.00544682	0	0	0	0.00125898	0	0.00527554	0	0	-0.291196	0.0432077	0.294793	0.0484436	-0.526171
974456	2.54618	16.3383	75.6405	104.4	57.8	77.1857	11537.1	663687	22487	0	0	2	1724.53	4040.84	2525.4	0	0	0	1	0.0118396	0.681085	0.0230765	0	0	0	2.05243e-06	0.00176974	0.00414677	0.0025916	0	0	0.919216	-0.918768	0.953094	-0.112665	-0.331483
974586	2.51698	16.4807	75.5641	101.6	58	75.7298	24398.8	701621	16738.9	0	0	0	4117.37	2861.33	1245.17	9385.44	0	111.698	1	0.0250351	0.719917	0.0171755	0.00011461	0	0	0	0.00422473	0.00293594	0.00127764	0.00963017	0	-0.291196	0.0432077	1.1455	5.85851	3.85457
974586	2.52298	16.7232	75.8688	103.7	58.9	66.0039	15898.3	504345	5457.29	0	0	0	1726.42	1603.35	1210.88	0	0	2600.24	1	0.0163129	0.517496	0.0055993	0.00266804	0	0	0	0.00177143	0.00164516	0.00124245	0	0	-0.291196	0.0432077	-0.198207	0.174947	-0.249222
974586	2.46767	16.7303	76.0015	97.7	55.9	55.1422	48584	727398	9606.03	0	0	1	1732.67	3869.39	3934.63	1738.17	0	36342	1	0.0498509	0.746366	0.00985649	0.0372897	0	0	1.02608e-06	0.00177785	0.00397029	0.00403723	0.00178349	0	0.313929	-0.437716	1.37071	0.76678	0.380134
974717	2.53337	16.7323	75.5703	101	57.3	71.7935	13396.2	573981	20124.8	0	0	0	0	3375.24	1708.45	0	0	0	1	0.0137437	0.588869	0.020647	0	0	0	0	0	0.00346278	0.00175276	0	0	-0.291196	0.0432077	0.101747	-0.765232	0.0548579
974848	2.5174	16.5041	75.742	103.6	57.7	66.4195	19123.3	510432	5184.55	0	0	0	4104.04	4876.2	7648.24	0	0	0	1	0.0196167	0.523601	0.00531878	0	0	0	0	0.00420993	0.00500202	0.00784557	0	0	-0.291196	0.0432077	3.23879	0.712347	-1.21915
974848	2.38894	16.7621	75.709	91.9	53.7	42.4657	48613.3	284189	1075.53	0	0	0	0	2264.09	1794.26	0	0	14974	1	0.0498676	0.291522	0.00110376	0.0153604	0	0	0	0	0.0023225	0.00184056	0	0	-0.291196	0.0432077	-0.227839	-0.648842	0.0318165
975762	2.41161	16.4537	75.283	98.3	55.9	60.7931	17222.8	412866	736.468	0	0	0	0	867.323	5728.28	0	0	11997.9	0	0.0176506	0.423122	0.000754282	0.0122959	0	0	0	0	0.000888867	0.00587057	0	0	-0.291196	0.0432077	0.447476	-0.582748	-0.335582
975762	2.41021	16.6973	75.3244	99.2	56.4	59.4966	22374.2	401811	3492.39	0	0	0	2360.18	867.126	1865.93	0	0	99723.7	1	0.0229299	0.411791	0.00357874	0.102201	0	0	0	0.0024188	0.000888665	0.00191228	0	0	-0.291196	0.0432077	-0.098395	0.510566	-0.435535
976806	2.52503	16.4742	74.1338	85.6	49.4	161.47	22164.8	47907.9	75.2798	0	0	0	0	867.171	0	0	0	3324.94	0	0.0226911	0.0490455	7.67809e-05	0.00340389	0	0	0	0	0.000887762	0	0	0	-0.291196	0.0432077	-1.18494	-0.462456	0.171281
976936	2.5027	16.4577	74.2232	85.3	49.4	163.715	26194.5	26424.9	9.04374	0	0	0	0	0	0	0	0	30.4114	1	0.0268129	0.0270488	9.21248e-06	3.11293e-05	0	0	0	0	0	0	0	0	-0.291196	0.0432077	-1.46054	-0.370441	0.159245
977717	2.44377	16.7001	74.7459	95.4	54.5	56.7591	28324.7	120600	2633.64	0	0	0	2283.5	1176.87	0	0	0	10348.9	0	0.0289703	0.123348	0.00269403	0.0105848	0	0	0	0.00233555	0.00120369	0	0	0	-0.291196	0.0432077	-0.55132	0.482218	-0.250949
977717	2.43995	16.7018	74.6292	96.5	55.2	55.5357	15284.1	536437	2743.41	0	0	0	0	832.058	5135.74	0	0	2845.32	0	0.0156325	0.548663	0.00280552	0.00291016	0	0	0	0	0.000851022	0.00525279	0	0	-0.291196	0.0432077	0.26398	-0.566178	-0.282754
944952	2.0516	16.7172	79.1568	68.2	38.1	71.9049	20014.9	193582	218.279	0	0	0	190.609	0	0	0	0	7729.56	1	0.0211809	0.204859	0.0002307	0.00817985	0	0	0	0.000201712	0	0	0	0	-0.291196	0.0432077	-1.41429	-0.286025	0.122408
945501	2.08156	17.3861	79.0168	68.2	38.8	72.8668	27089.7	183981	173.791	0	0	0	938.598	0	657.436	0	0	6199.83	1	0.0286512	0.194585	0.000184029	0.00655719	0	0	0	0.000992699	0	0.000695331	0	0	-0.291196	0.0432077	-1.03961	0.0307657	-0.082077
945775	2.08822	16.9458	79.3697	71	40	50.0964	17321.2	778100	11614.8	0	0	0	0	2930.07	16.423	0	0	1042.08	1	0.0183143	0.822711	0.0122809	0.00110183	0	0	0	0	0.00309807	1.73646e-05	0	0	-0.291196	0.0432077	-0.493934	-0.691904	0.199751
945775	2.12332	17.2893	79.3087	71.1	40	51.7278	33000.2	694442	3445.43	0	0	0	0	1925.05	437.059	0	0	24475.7	1	0.0348922	0.734257	0.00364251	0.025879	0	0	0	0	0.00203542	0.000462118	0	0	-0.291196	0.0432077	-0.700182	-0.590868	0.146942
946050	2.17164	17.298	78.5447	66.6	37.7	79.4403	14835	228705	149.513	0	0	0	0	0	0	0	0	0	0	0.015681	0.241748	0.000158554	0	0	0	0	0	0	0	0	0	-0.291196	0.0432077	-1.46054	-0.370441	0.159245
946050	2.12555	17.0727	78.403	67	37.9	82.9124	149920	171029	88.1083	0	0	0	0	0	0	0	0	0	0	0.158469	0.180783	9.30184e-05	0	0	0	0	0	0	0	0	0	-0.291196	0.0432077	-1.46054	-0.370441	0.159245
947556	2.08258	16.5813	79.7622	71.1	41.2	26.0621	17249.4	351429	529.6	0	1	0	2053.93	0	0	0	0	7734.55	1	0.0182041	0.370879	0.000559334	0.00816263	0	1.05535e-06	0	0.00216761	0	0	0	0	-0.176712	-0.0127816	-0.963507	0.536697	-0.236601
948377	2.27848	16.4721	78.4719	70.5	40.1	78.913	26914.6	632519	483.761	0	0	0	0	835.955	3697.96	0	0	220836	1	0.0283796	0.666949	0.000510346	0.232857	0	0	0	0	0.000881459	0.00389925	0	0	-0.291196	0.0432077	-0.102869	-0.541625	-0.165474
948650	2.21393	16.2796	78.6313	70.3	40.1	80.9569	206772	424346	45.8118	0	0	0	0	0	619.667	0	0	83802.1	1	0.217965	0.447315	4.849e-05	0.0883383	0	0	0	0	0	0.00065321	0	0	-0.291196	0.0432077	-1.27894	-0.383813	0.102845
949332	2.31216	17.4041	78.3785	70.6	40	76.1892	16260.4	438987	270.23	0	0	0	0	1738.01	644.012	417.404	0	25469.5	0	0.0171282	0.462417	0.00028441	0.0268288	0	0	0	0	0.00183077	0.000678384	0.000439681	0	-0.291196	0.0432077	-0.686668	-0.355325	0.332654
950014	2.12501	16.2457	80.4952	76.7	44.1	9.49367	18604.5	313477	218.269	0	0	0	913.58	841.512	926.693	0	0	3813	0	0.0195834	0.329971	0.00022947	0.00401363	0	0	0	0.000961649	0.000885789	0.000975452	0	0	-0.291196	0.0432077	-0.693861	-0.079773	-0.0885829
950150	2.10309	16.3659	80.666	76.2	44.3	6.87258	11586.2	309892	125.436	0	0	0	980.156	233.186	0	0	0	0	0	0.0121941	0.32615	0.000131558	0	0	0	0	0.00103158	0.000245421	0	0	0	-0.291196	0.0432077	-1.14781	0.0358345	-0.0258135
950831	2.21459	15.924	80.7686	75.6	44.1	8.36818	10910.3	291581	1680.52	0	0	0	1367.18	517.444	0	0	0	46328	0	0.0114745	0.306659	0.00176793	0.0487236	0	0	0	0.00143788	0.000544202	0	0	0	-0.291196	0.0432077	-0.961891	0.1749	-0.0959597
951239	2.31589	15.7077	79.7509	79.1	44.7	79.4269	11160.3	331838	197.802	0	0	0	0	862.369	316.473	0	0	18124.9	1	0.0117323	0.348848	0.00020815	0.019054	0	0	0	0	0.000906574	0.000332695	0	0	-0.291196	0.0432077	-1.08661	-0.471216	0.142811
951375	2.49846	14.6859	80.2888	79.4	45.1	37.7398	14567.8	215441	269.744	0	0	0	0	847.193	0	3045.76	0	0	0	0.0153123	0.226452	0.0002838	0	0	0	0	0	0.000890493	0	0.00320143	0	-0.291196	0.0432077	-1.06087	1.13009	1.6797
951511	2.27877	15.6748	79.1513	74	42	48.9394	10870.2	461873	1228.99	0	0	0	845.182	377.061	816.675	20273.7	0	7922.12	1	0.0114242	0.48541	0.00129163	0.00832582	0	0	0	0.000888253	0.000396275	0.000858292	0.0213068	0	-0.291196	0.0432077	-0.075124	10.5436	9.9672
951647	2.24444	15.7031	79.4215	75.1	42.7	49.0249	19896.4	841292	190.306	0	0	0	0	0	0	0	0	360947	1	0.0209073	0.884038	0.000199654	0.379287	0	0	0	0	0	0	0	0	-0.291196	0.0432077	-1.46054	-0.370441	0.159245
951919	2.46371	15.4822	80.4591	81.9	46.5	31.6827	31281.5	339772	210.799	0	17	0	0	0	2826.72	2431.81	0	5700.38	1	0.0328615	0.356934	0.000221658	0.0059883	0	1.78587e-05	0	0	0	0.00296949	0.00255464	0	1.64611	-0.904247	-0.536665	0.839797	1.10649
952055	2.47109	15.5443	80.2675	82.5	46.8	24.9559	62224.7	222725	315.993	0	0	0	1012.18	925.649	863.698	0	0	63444.4	1	0.0653583	0.233942	0.000331914	0.0666394	0	0	0	0.00106316	0.000972264	0.000907194	0	0	-0.291196	0.0432077	-0.662716	-0.0448579	-0.100054
952326	2.47071	15.7113	80.3698	84.7	47.7	22.6313	33752.8	688180	6269.64	0	0	0	3854.13	1134.56	1764	0	0	31811.9	1	0.0354425	0.722631	0.00658388	0.0334044	0	0	0	0.00404707	0.00119136	0.00185231	0	0	-0.291196	0.0432077	0.352262	1.16184	-0.723604
952598	2.35806	15.9826	80.5043	80.1	46	25.9738	15758.3	333831	200.495	0	0	0	2621.86	0	4166.3	0	0	3227.52	0	0.0165425	0.350443	0.000209952	0.00338812	0	0	0	0.00275232	0	0.00437361	0	0	-0.291196	0.0432077	0.386473	0.691864	-0.721008
952734	2.45715	16.2755	80.0682	89.1	49.4	30.556	24247	708674	10294.3	0	1	0	0	1720.07	454.649	492.242	0	102532	1	0.02545	0.743832	0.0108047	0.107618	0	1.04961e-06	0	0	0.00180541	0.000477205	0.000516663	0	-0.177335	-0.0124773	-0.747507	-0.310277	0.385951
953005	2.39529	15.8178	80.1198	89.8	49.6	31.4762	12278.3	635349	12744	0	4	0	162.768	4250.33	7114.54	0	0	26670.7	1	0.0128838	0.666679	0.0133724	0.0279859	0	4.19725e-06	0	0.000170794	0.00445993	0.00746537	0	0	0.16412	-0.179469	2.03863	-0.91405	-0.456052
953140	2.07296	15.2027	81.0244	75.7	44.9	2.70945	69746.3	297126	746.24	0	0	0	0	1145	0	0	0	5626.51	0	0.0731753	0.311733	0.000782676	0.00590313	0	0	0	0	0.00120129	0	0	0	-0.291196	0.0432077	-1.0876	-0.494953	0.175532
953140	2.36569	15.7711	80.3383	89.8	48.7	32.3563	10787.9	738904	9824.8	0	0	0	1883.29	1974.34	3245.2	0	0	0	1	0.0113182	0.775231	0.010308	0	0	0	0	0.00197588	0.0020714	0.00340474	0	0	-0.291196	0.0432077	0.582135	0.172062	-0.467475
953276	2.3774	15.4792	80.1323	87	48.1	27.5709	35991.7	737337	18971.6	0	7	5	4834.73	1551.12	4518.78	0	0	0	1	0.0377558	0.773477	0.0199019	0	0	7.3431e-06	5.24507e-06	0.0050717	0.00162715	0.00474027	0	0	3.59864	-2.80474	1.52538	1.48636	-1.15417
953276	2.36336	15.4151	80.2349	87.4	47.8	18.235	23632.8	674126	9706.52	0	0	0	5240.22	1659.98	2846.65	4269.15	0	8173.11	1	0.0247912	0.707168	0.0101828	0.00857371	0	0	0	0.00549707	0.00174134	0.00298617	0.0044784	0	-0.291196	0.0432077	1.34309	3.91662	1.03119
953412	2.34849	16.1171	80.1794	84.7	46.8	14.0332	17528.7	405652	4143.48	0	0	0	1693.78	1229.52	1332.38	0	0	78005.3	1	0.0183853	0.425474	0.00434545	0.0818171	0	0	0	0.00177654	0.00128961	0.00139749	0	0	-0.291196	0.0432077	-0.264312	0.210764	-0.268362
953547	2.35711	15.9496	79.8729	83.3	46.3	12.7962	62406.1	315773	1389.21	0	0	0	0	0	2683.9	0	0	4224.62	1	0.0654462	0.331157	0.00145667	0.00443043	0	0	0	0	0	0.00281465	0	0	-0.291196	0.0432077	-0.678042	-0.428061	-0.0837786
953547	2.35075	16.1366	79.9036	83	46.3	12.1542	96709.1	317751	359.61	0	0	0	0	0	2387.52	0	0	20638.7	1	0.10142	0.333231	0.000377538	0.0216442	0	0	0	0	0	0.00250383	0	0	-0.291196	0.0432077	-0.764454	-0.421698	-0.0569413
953547	2.31537	15.8825	79.9737	82.4	46.1	14.2032	42308.3	615791	2063.89	0	0	0	4669.2	714.618	1383.06	0	0	41615.8	1	0.0443694	0.64579	0.00216455	0.0436432	0	0	0	0.00489666	0.000749431	0.00145044	0	0	-0.291196	0.0432077	0.298156	1.57143	-0.850049
953547	2.29468	15.8613	79.9844	82.2	46	15.6725	9804.31	433159	579.165	0	0	0	3861.11	1149.12	2128.47	0	0	6713.28	0	0.0102819	0.45426	0.000607206	0.00704033	0	0	0	0.00404921	0.0012051	0.00223216	0	0	-0.291196	0.0432077	0.462621	1.15354	-0.756605
953683	2.32573	15.5677	80.2672	82.5	46.3	15.9359	49352	191049	404.363	0	0	0	221.708	2593.83	1145.78	3593.36	0	7672.57	1	0.0517489	0.200328	0.000423621	0.0080452	0	0	0	0.000232475	0.0027198	0.00120143	0.00376788	0	-0.291196	0.0432077	-0.0838499	1.29501	1.8252
953818	2.26319	16.4673	79.6384	79.1	45	18.4352	18837.1	432990	448.407	0	0	0	528.737	1935.91	2451.69	0	0	10414.7	1	0.0197491	0.453954	0.000469691	0.0109189	0	0	0	0.000554337	0.00202965	0.0025704	0	0	-0.291196	0.0432077	0.0112563	-0.40144	-0.136402
953953	2.26453	15.8814	80.3073	78.7	45.7	6.90879	17628.6	395370	1417.05	0	0	0	1192.13	3875.07	185.689	2826.15	0	0	1	0.0184795	0.414455	0.0014854	0	0	0	0	0.00124967	0.00406212	0.000194652	0.00296257	0	-0.291196	0.0432077	0.255218	1.20152	1.36514
954360	2.2677	15.9685	80.1014	77.7	44.6	5.63693	30450.2	354481	1367.48	0	0	0	0	542.434	874.589	0	0	27149	0	0.0319064	0.371433	0.00143237	0.0284474	0	0	0	0	0.000568375	0.000916414	0	0	-0.291196	0.0432077	-1.02932	-0.448112	0.0878257
954901	2.16172	15.95	80.0906	76.6	44.2	8.90479	33860.3	684872	146.75	0	0	0	0	947.865	831.164	0	0	233471	1	0.0354595	0.717218	0.000153943	0.244498	0	0	0	0	0.000992632	0.000870419	0	0	-0.291196	0.0432077	-0.910398	-0.491144	0.0975494
954901	2.12852	16.2546	79.4898	72.1	41.5	10.8035	30100.3	384348	733.062	0	0	0	0	0	1136.47	0	0	143096	0	0.031522	0.402501	0.000767619	0.149855	0	0	0	0	0	0.00119014	0	0	-0.291196	0.0432077	-1.12967	-0.394805	0.0564848
955171	2.21429	16.2182	80.0633	74.8	43.7	5.94069	30144.3	181835	316.739	0	0	0	459.63	866.402	0	0	0	30810.6	1	0.0315591	0.190369	0.000331878	0.0322566	0	0	0	0.000481202	0.000907065	0	0	0	-0.291196	0.0432077	-1.06861	-0.263075	0.0836668
955981	2.12583	15.548	80.0206	74.2	43.3	5.40914	23739.7	560263	3751.34	0	0	0	1340.83	0	0	0	0	33997.5	0	0.0248328	0.586061	0.00392372	0.0355629	0	0	0	0.00140257	0	0	0	0	-0.291196	0.0432077	-1.13893	0.21653	-0.0968909
956116	2.12156	15.4628	79.6891	74	43.2	5.77919	78491	207824	408.725	0	0	0	0	910.205	0	0	0	21547.5	0	0.0820936	0.217363	0.000427772	0.0225365	0	0	0	0	0.000951982	0	0	0	-0.291196	0.0432077	-1.165	-0.469112	0.172152
956521	2.30326	15.7879	80.4473	75.1	45.7	1.99883	10192.6	359993	248.065	0	0	0	0	2122.21	0	0	0	241503	0	0.0106559	0.376357	0.000259273	0.252481	0	0	0	0	0.00221868	0	0	0	-0.291196	0.0432077	-0.771763	-0.600402	0.189327
958003	2.22689	16.0753	79.1977	71.4	41.5	2.84214	32272	329530	475.399	0	0	0	0	0	1501.79	0	0	106.63	0	0.0336868	0.343976	0.000495823	0.000111304	0	0	0	0	0	0.00156763	0	0	-0.291196	0.0432077	-1.02473	-0.402533	0.023892
958406	2.20126	17.0716	78.1947	68	39.9	2.94191	11709.4	737197	5651.37	0	0	0	1590.09	3878.6	0	0	0	5242.94	1	0.0122176	0.769191	0.00589625	0.00547048	0	0	0	0.0016591	0.00404692	0	0	0	-0.291196	0.0432077	0.176237	-0.0955684	-0.0888665
990064	2.55007	16.1137	73.3005	96.3	54.4	70.8022	19861.7	175354	2682.84	0	0	0	0	890.78	2187.9	0	0	761.235	0	0.020061	0.177114	0.00270993	0.000768874	0	0	0	0	0.00089972	0.00220986	0	0	-0.291196	0.0432077	-0.566866	-0.508934	-0.0193606
990064	2.54564	16.1064	73.3737	95.9	54.1	72.9439	11797.1	389441	930.979	0	0	0	1751.7	1449.68	2038.1	0	0	146967	0	0.0119155	0.393349	0.000940343	0.148442	0	0	0	0.00176928	0.00146422	0.00205855	0	0	-0.291196	0.0432077	-0.0279872	0.176091	-0.321745
990191	2.72765	16.0677	74.5474	95.2	55.1	35.7026	64323.9	454892	681.349	0	0	0	0	4072.24	23.2081	0	0	231522	0	0.0649611	0.459398	0.000687746	0.233815	0	0	0	0	0.00411258	2.3438e-05	0	0	-0.291196	0.0432077	-0.177296	-0.79718	0.212982
990191	2.73797	16.0402	74.6098	95.6	55.2	36.5422	51757.4	735440	10635.5	0	0	0	0	3944.29	389.254	0	0	32632.1	1	0.0522701	0.742725	0.0107403	0.0329553	0	0	0	0	0.00398336	0.000393109	0	0	-0.291196	0.0432077	-0.114638	-0.791355	0.179312
990319	2.53205	16.1421	73.3698	98.4	55.4	60.0061	16553.6	662043	8980.54	0	0	0	3181.15	0	4821.14	0	0	149088	0	0.0167154	0.668516	0.0090688	0.150545	0	0	0	0.00321225	0	0.00486827	0	0	-0.291196	0.0432077	0.629453	0.874215	-0.847709
990446	2.54786	16.0833	73.2092	97.4	54.7	66.6106	15518.8	262597	944.705	0	0	0	1814.97	696.939	0	0	0	75314.8	1	0.0156685	0.26513	0.000954116	0.0760414	0	0	0	0.00183248	0.000703662	0	0	0	-0.291196	0.0432077	-0.821904	0.323514	-0.16586
990446	2.54178	16.0848	73.2525	98	55.2	67.1594	11077.2	581061	2955.52	0	0	0	3444.63	712.224	5261.45	2304.16	0	79778.3	1	0.0111841	0.586666	0.00298452	0.0805479	0	0	0	0.00347786	0.000719094	0.0053122	0.00232639	0	-0.291196	0.0432077	1.12656	2.05922	0.171306
990700	2.6004	16.0927	73.1531	96.8	55.3	38.0931	58436.3	158439	879.333	0	0	0	0	1489.29	0	0	0	17021.4	1	0.0589849	0.159926	0.000887252	0.0171812	0	0	0	0	0.00150327	0	0	0	-0.291196	0.0432077	-0.993859	-0.526251	0.179627
990954	2.5273	15.9519	72.0015	90.3	50.5	318.401	32273.4	539912	1397.12	0	0	0	1263.94	0	0	404.002	0	40363.4	1	0.0325681	0.544841	0.00140975	0.0407319	0	0	0	0.00127548	0	0	0.000407691	0	-0.291196	0.0432077	-1.15238	0.366185	0.118405
990954	2.62933	16.1045	73.0374	96.8	55.5	40.1098	45765.4	488167	3836.04	0	0	0	0	3307.1	0	0	0	15603.4	1	0.0461832	0.492623	0.00387102	0.0157459	0	0	0	0	0.00333729	0	0	0	-0.291196	0.0432077	-0.424497	-0.716343	0.204494
991588	2.51344	16.0312	72.2844	93.1	52	259.326	17748.3	483519	3642	0	0	0	0	0	877.375	0	0	19683.1	1	0.0178989	0.487621	0.0036729	0.0198501	0	0	0	0	0	0.000884818	0	0	-0.291196	0.0432077	-1.21455	-0.388555	0.0828474
991842	2.54763	16.1027	72.0596	95.9	53.8	201.177	42385.9	78469.1	527	0	0	0	2129.24	753.928	0	0	0	0	1	0.0427345	0.0791145	0.000531335	0	0	0	0	0.00214675	0.00076013	0	0	0	-0.291196	0.0432077	-0.732311	0.449183	-0.222486
991968	2.53126	16.0538	72.11	98	54.9	112.299	23029.1	191104	104.064	0	0	0	0	0	0	0	0	4258.71	1	0.0232156	0.192652	0.000104842	0.0042932	0	0	0	0	0	0	0	0	-0.291196	0.0432077	-1.46054	-0.370441	0.159245
992095	2.52889	16.0878	72.112	97.5	54.6	135.072	123603	303905	2059.56	0	0	0	2052	765.391	169.562	0	0	15572.4	0	0.124588	0.306327	0.00207641	0.0156965	0	0	0	0.00206835	0.00077149	0.000170913	0	0	-0.291196	0.0432077	-0.699246	0.411696	-0.222772
992222	2.53653	16.0676	72.0085	96.7	54	158.526	18999.6	156110	535.633	0	0	0	1619.59	1513.5	425.764	216.853	0	3836.76	1	0.0191485	0.157333	0.000540202	0.00386683	0	0	0	0.00163229	0.00152537	0.000429102	0.000218553	0	-0.291196	0.0432077	-0.485008	0.254519	-0.0522356
992222	2.52512	16.0691	72.096	97.9	55	124.733	37597.8	206628	994.939	0	1	0	5698.24	0	0	0	0	3289.52	1	0.0378925	0.208248	0.0010028	0.00331531	0	1.00784e-06	0	0.00574291	0	0	0	0	-0.181866	-0.0102612	-0.143691	2.03295	-0.889517
992348	2.52996	16.108	72.0598	97.3	54.5	143.397	11181.3	209283	858.475	0	0	0	0	2300.86	0	0	0	362.84	1	0.0112675	0.210897	0.000864616	0.000365637	0	0	0	0	0.0023186	0	0	0	-0.291196	0.0432077	-0.740742	-0.610759	0.190682
992348	2.52223	16.1143	72.1135	97.4	54.8	124.843	18093.2	286479	501.337	0	0	0	0	3460.46	0	615.827	0	825.511	1	0.0182327	0.288688	0.000504863	0.000831877	0	0	0	0	0.00348714	0	0.000620575	0	-0.291196	0.0432077	-0.354088	-0.423116	0.498915
992601	2.40784	15.9754	72.0076	85.9	48.2	349.835	14477.5	206210	236.477	0	0	0	1775.76	0	0	0	0	0	0	0.0145854	0.207747	0.000237759	0	0	0	0	0.001789	0	0	0	0	-0.291196	0.0432077	-1.05032	0.378249	-0.16746
993107	2.40367	15.9812	71.6979	91.3	51	301.874	39848.2	401146	804.148	0	0	0	2267.78	0	895.64	878.697	0	75914.4	0	0.0401248	0.40393	0.00080958	0.0764412	0	0	0	0.00228352	0	0.000901856	0.000884796	0	-0.291196	0.0432077	-0.65215	1.00696	0.0812435
993107	2.47887	16.054	71.459	101.5	56.9	79.422	11178.2	436785	122.189	0	0	0	0	536.094	0	136.617	0	67173.9	1	0.0112557	0.439816	0.000122847	0.0676401	0	0	0	0	0.000539815	0	0.000137565	0	-0.291196	0.0432077	-1.28766	-0.357948	0.231379
993234	2.44989	16.0678	71.0817	109.5	58.8	55.9539	11625.2	477944	2894.94	0	0	0	2361.75	0	462.876	0	0	4030.43	1	0.0117044	0.4812	0.00291472	0.00405788	0	0	0	0.00237783	0	0.000466029	0	0	-0.291196	0.0432077	-0.785743	0.615135	-0.31523
993234	2.71213	16.0054	72.7555	94.7	55.1	40.6611	51370.5	240521	367.177	0	0	0	582.225	0	900.192	0	0	84880.4	0	0.0517204	0.24216	0.0003695	0.0854586	0	0	0	0.000586191	0	0.000906324	0	0	-0.291196	0.0432077	-1.07416	-0.143676	-0.0260588
993360	2.67487	16.0618	72.4289	95.3	55.5	41.0539	15510.2	256674	541.855	0	0	0	0	0	0	0	0	81696	0	0.0156139	0.25839	0.000545623	0.0822421	0	0	0	0	0	0	0	0	-0.291196	0.0432077	-1.46054	-0.370441	0.159245
993487	2.44501	16.0811	71.0009	105.7	57.6	59.3477	13428.6	870824	4330.78	0	0	0	0	0	0	0	0	10244.2	1	0.0135166	0.876533	0.00435939	0.0103113	0	0	0	0	0	0	0	0	-0.291196	0.0432077	-1.46054	-0.370441	0.159245
993613	2.43492	16.0307	71.6835	96.3	53.6	235.696	20801.7	501883	3135.03	0	0	0	1168.14	0	0	0	0	60680.9	1	0.0209354	0.50511	0.00315515	0.061071	0	0	0	0.00117565	0	0	0	0	-0.291196	0.0432077	-1.19096	0.121564	-0.0554508
993739	2.37381	15.9553	71.8314	92.8	51.6	244.153	18443.9	607347	2835.66	0	0	0	680.351	3629.95	0	0	0	347.922	0	0.0185601	0.611173	0.00285387	0.000350114	0	0	0	0.000684637	0.00365282	0	0	0	-0.291196	0.0432077	-0.169554	-0.462529	0.0837444
993992	2.44736	16.0484	71.1876	101.6	56.8	70.5515	10265.2	243583	127.71	0	0	0	0	0	0	0	0	232.195	0	0.0103273	0.245056	0.000128774	0.000233598	0	0	0	0	0	0	0	0	-0.291196	0.0432077	-1.46054	-0.370441	0.159245
994118	2.43728	15.9894	70.918	103	57.4	60.8334	26115.2	491923	2263.63	0	0	0	0	0	0	477.113	0	21.2534	1	0.0262698	0.494834	0.0022774	2.13792e-05	0	0	0	0	0	0	0.000479936	0	-0.291196	0.0432077	-1.44207	-0.131655	0.385371
994244	2.3676	15.9753	71.8495	94.6	52.5	256.056	23734.6	503702	1820.05	0	0	0	1852.64	293.778	0	713.469	0	72784.4	0	0.023872	0.506618	0.00183054	0.0732058	0	0	0	0.00186337	0.000295479	0	0.0007176	0	-0.291196	0.0432077	-0.913919	0.73578	0.161069
994370	2.34575	15.8765	71.5991	94.9	52.7	231.839	22292.1	324727	2712.61	0	0	0	0	1212.4	0	0	0	6295.53	0	0.0224183	0.326566	0.00272836	0.00633117	0	0	0	0	0.00121926	0	0	0	-0.291196	0.0432077	-1.08203	-0.496815	0.175776
994874	2.50813	16.1077	71.0146	97.6	56.8	47.7342	16956.2	309710	684.125	0	0	0	0	883.361	1190.53	0	0	133848	1	0.0170436	0.311306	0.000687524	0.134537	0	0	0	0	0.000887912	0.00119666	0	0	-0.291196	0.0432077	-0.85221	-0.486968	0.0679612
995000	2.35085	15.9388	71.3717	97.8	54.1	150.103	145476	599828	6253.46	0	0	0	2271.06	1780.44	2792.52	400.689	0	9119.48	1	0.146207	0.602842	0.00628442	0.00916531	0	0	0	0.00228247	0.00178939	0.00280655	0.000402703	0	-0.291196	0.0432077	0.414084	0.542208	-0.285902
995000	2.4338	16.1124	70.3255	100.5	57.4	57.6819	10514.2	704823	4069.08	0	0	0	899.076	1999.7	4327.79	0	0	3738.13	1	0.010567	0.708364	0.00408945	0.00375691	0	0	0	0.000903594	0.00200974	0.00434953	0	0	-0.291196	0.0432077	0.579779	-0.289635	-0.354067
995126	2.36203	15.9285	71.222	98.7	55.1	114.704	34482.4	444544	2732.95	0	0	0	2263.04	488.833	5598.94	582.791	0	812.791	1	0.0346513	0.446722	0.00274639	0.000816772	0	0	0	0.00227412	0.000491227	0.00562636	0.000585646	0	-0.291196	0.0432077	0.800137	0.706561	-0.459252
995252	2.35549	15.831	71.2601	99.1	55.2	115.233	50918.8	481461	18081.3	0	2	0	2535.19	3355.23	1190.7	236.933	0	0	1	0.0511617	0.483757	0.0181673	0	0	2.00954e-06	0	0.00254728	0.00337124	0.00119638	0.000238063	0	-0.0732017	-0.0634044	0.511901	0.44012	-0.251359
995756	2.47968	16.18	70.7178	97.3	56.8	53.4263	13646.3	156991	1069.2	0	0	0	2105.53	189.977	229.812	0	0	14034.6	0	0.0137044	0.15766	0.00107356	0.0140944	0	0	0	0.00211451	0.000190787	0.000230791	0	0	-0.291196	0.0432077	-0.852294	0.489973	-0.244243
979535	2.44903	16.3878	75.3406	94.4	54.5	32.8705	27839.7	666064	1614.77	0	0	0	2793.41	925.971	4061.7	0	0	169948	1	0.0284214	0.67998	0.00164874	0.173499	0	0	0	0.00285177	0.000945317	0.00414656	0	0	-0.291196	0.0432077	0.639621	0.64015	-0.706747
979664	2.45145	16.368	75.3818	93.9	54.2	32.9409	69327.1	298384	362.01	0	0	0	0	0	1708.46	0	0	70354.9	0	0.0707662	0.304577	0.000369514	0.0718153	0	0	0	0	0	0.00174392	0	0	-0.291196	0.0432077	-0.975715	-0.406141	0.00867062
979664	2.45567	16.3413	75.3357	94.5	54.4	32.9905	43865.9	795155	4291.47	0	0	0	1485.62	3244.64	5421.28	0	0	227302	1	0.0447764	0.811661	0.00438007	0.23202	0	0	0	0.00151646	0.00331199	0.00553381	0	0	-0.291196	0.0432077	1.45383	-0.192372	-0.550584
985082	2.49287	16.3297	74.9997	94.4	54.6	30.0256	19241.7	919611	29668.5	0	0	0	0	7430.02	7589.62	0	0	0	1	0.0195331	0.933537	0.0301173	0	0	0	0	0	0.00754254	0.00770456	0	0	-0.291196	0.0432077	3.02294	-1.30993	-0.403718
986236	2.59311	15.9945	74.1456	92.6	53	82.9958	42392	421612	1689.17	0	0	0	2262.64	0	0	0	0	55110.4	1	0.0429837	0.427496	0.00171257	0.0558795	0	0	0	0.00229421	0	0	0	0	-0.291196	0.0432077	-0.934477	0.58968	-0.259721
986492	2.58685	16.0117	74.136	93.8	54.6	80.7855	56535	654716	3920.75	0	0	0	4851.69	872.705	853.834	0	0	886.173	1	0.0573092	0.663681	0.00397469	0.000898307	0	0	0	0.00491812	0.000884655	0.000865525	0	0	-0.291196	0.0432077	0.182446	1.57837	-0.801632
986492	2.58209	16.0507	74.1564	93.1	54.3	72.8199	140338	610205	6659.81	0	0	0	1751.5	3300.84	4668.42	0	0	1383.61	1	0.14226	0.618561	0.0067512	0.00140255	0	0	0	0.00177548	0.00334603	0.00473235	0	0	-0.291196	0.0432077	1.30097	-0.0710922	-0.528225
986492	2.563	16.1032	74.2399	92.3	51.2	64.8339	16074.2	506275	2546.87	0	0	0	1846.73	0	3002.71	0	0	5135.69	1	0.0162943	0.513208	0.00258188	0.00520601	0	0	0	0.00187202	0	0.00304383	0	0	-0.291196	0.0432077	-0.185073	0.350681	-0.445432
986492	2.53592	16.1166	74.3741	94.7	52.9	46.8705	11175.3	348284	712.591	0	0	0	2307.07	606.604	0	0	0	149447	1	0.0113283	0.353053	0.000722763	0.151493	0	0	0	0.00233866	0.00061491	0	0	0	-0.291196	0.0432077	-0.733391	0.544546	-0.2595
986492	2.53834	16.1181	74.3853	94.1	52.7	46.2007	12687.1	513687	897.163	0	0	0	1765.9	1216.19	538.804	0	0	139151	1	0.0128609	0.520721	0.000909283	0.141057	0	0	0	0.00179008	0.00123285	0.000546182	0	0	-0.291196	0.0432077	-0.515501	0.239738	-0.1981
986620	2.56957	16.0829	74.1981	93.3	52.4	64.2707	36479.9	643414	4157.4	0	0	0	0	3223.86	5604.39	0	0	16136.1	1	0.0369747	0.652139	0.00421338	0.016355	0	0	0	0	0.00326758	0.00568039	0	0	-0.291196	0.0432077	1.13306	-0.825402	-0.28691
986620	2.56055	16.1114	74.2324	90.6	48.8	60.1708	10320.4	301601	432.669	0	0	0	0	2161.08	3836.96	0	0	81147.5	1	0.0104604	0.305691	0.000438872	0.082248	0	0	0	0	0.00219039	0.003889	0	0	-0.291196	0.0432077	0.300632	-0.677082	-0.146841
986748	2.58013	16.0673	73.9715	94.4	55.2	75.665	21534	554889	17053.4	0	0	0	0	4671.65	4317.98	0	0	0	1	0.0218232	0.562341	0.017282	0	0	0	0	0	0.00473439	0.00437597	0	0	-0.291196	0.0432077	1.22579	-0.950731	-0.154395
986748	2.5497	16.101	74.1193	92.9	50.9	56.4409	14721.4	134364	68.9561	0	0	0	0	1745.67	2256.7	0	0	446.498	1	0.0149191	0.136169	6.99267e-05	0.000452494	0	0	0	0	0.00176912	0.00228701	0	0	-0.291196	0.0432077	-0.275518	-0.600624	-0.0142338
986748	2.54587	16.0998	74.1377	93.4	51.3	54.4502	47361.1	112706	36.2785	0	0	0	2266.04	1745.67	954.518	0	0	2830.6	1	0.0479972	0.114219	3.64835e-05	0.00286862	0	0	0	0.00229647	0.00176912	0.000967337	0	0	-0.291196	0.0432077	-0.115818	0.387457	-0.319669
986876	2.62628	16.0517	73.3314	90.2	51.3	143.306	11275.1	157955	1031.14	0	0	0	3744.46	13.8856	887.647	0	0	3357.65	0	0.011425	0.160056	0.00104471	0.0034023	0	0	0	0.00379425	1.40702e-05	0.000899452	0	0	-0.291196	0.0432077	-0.336095	1.19757	-0.611126
986876	2.57728	16.046	73.9787	95	55	83.7968	26895.5	594149	25165.6	0	0	0	2261.59	3495.79	6378	0	0	4853.16	1	0.0272532	0.60205	0.0255007	0.0049177	0	0	0	0.00229166	0.00354228	0.00646282	0	0	-0.291196	0.0432077	1.96135	0.0891625	-0.769242
986876	2.57554	16.0912	73.9697	94.3	54.4	76.9744	24052.9	766056	29640.5	0	2	0	0	6895.55	6786.13	0	0	0	0	0.0243728	0.776244	0.0300342	0	0	2.0266e-06	0	0	0.00698726	0.00687638	0	0	-0.0713514	-0.0643093	2.62032	-1.23542	-0.33974
986876	2.56941	16.1162	74.0204	95.1	54	64.0416	10364.4	761219	8932.44	1	0	0	0	5545.46	2131.65	0	0	1346.09	1	0.0105022	0.771342	0.00905078	0.001364	1.0133e-06	0	0	0	0.0056192	0.00216	0	0	0.879789	1.84625	0.884414	-0.997076	0.048934
986876	2.54233	16.0765	74.1641	94.5	52.3	56.7852	62628.6	408081	659.768	0	0	0	2275.07	888.832	1053.14	0	0	108618	1	0.0634614	0.413508	0.000668777	0.110063	0	0	0	0.00230533	0.000900652	0.00106714	0	0	-0.291196	0.0432077	-0.355651	0.479134	-0.341678
986876	2.53689	16.1036	74.158	94.4	52.3	53.3954	41378.9	301210	499.026	0	0	0	1179.92	878.819	3464.79	0	0	69082.3	1	0.0419292	0.305216	0.000505636	0.070001	0	0	0	0.00119561	0.000890506	0.00351087	0	0	-0.291196	0.0432077	0.0661212	-0.0342516	-0.350159
986876	2.75795	16.3002	74.4147	90.8	52.5	30.0445	18630.9	254134	430.914	0	0	0	0	1124.87	862.178	0	0	11327.3	0	0.0188786	0.257514	0.000436732	0.0114779	0	0	0	0	0.00113983	0.000873644	0	0	-0.291196	0.0432077	-0.863805	-0.506467	0.0992668
986876	2.76361	16.3599	74.2949	90.4	52.4	31.4245	163567	405823	1116.89	0	0	0	0	1152.54	3013.68	0	0	92490.9	1	0.165742	0.41122	0.00113185	0.0937209	0	0	0	0	0.00116787	0.00305376	0	0	-0.291196	0.0432077	-0.249008	-0.554002	-0.0885888
987004	2.57608	16.0481	73.9552	94.1	53.9	79.3771	24556.6	754267	30373.3	0	0	0	1768.69	3391.97	6697.36	209.24	0	10888.2	1	0.0248799	0.764199	0.0307729	0.0110315	0	0	0	0.00179198	0.00343663	0.00678555	0.000211995	0	-0.291196	0.0432077	1.91185	-0.0101336	-0.607405
987004	2.54489	16.1044	74.1474	95.2	53.1	56.6094	40711.3	397416	2348.9	0	0	0	1750.49	0	6042.43	0	0	5774.05	0	0.0412473	0.402649	0.00237993	0.00585008	0	0	0	0.00177354	0	0.006122	0	0	-0.291196	0.0432077	0.648105	0.246456	-0.693224
987004	2.78573	16.3118	74.492	91.3	52.6	32.446	39146	857505	17952.1	0	0	1	3509.48	5097.17	6838.15	5099.29	0	0	1	0.0396615	0.868796	0.0181884	0	0	0	1.01317e-06	0.00355569	0.00516429	0.00692819	0.00516644	0	0.306316	-0.431665	3.08297	3.01101	1.41595
987004	2.77068	16.3973	74.3163	90.3	52.4	30.4213	67422.2	320424	273.837	0	0	0	0	1063.69	4588.66	0	0	3451.46	0	0.06831	0.324643	0.000277608	0.00349691	0	0	0	0	0.00107769	0.00464908	0	0	-0.291196	0.0432077	0.16651	-0.577314	-0.227555
987132	2.57049	16.0448	73.9398	95.8	55.1	85.3357	13215	687129	21011.4	0	0	0	3648.19	2029.92	4494.86	0	0	52594.5	1	0.0133872	0.696087	0.0212849	0.0532802	0	0	0	0.00369575	0.00205638	0.00455346	0	0	-0.291196	0.0432077	1.29119	0.869864	-0.880941
987132	2.56431	16.0576	73.9712	94.8	53.9	75.3475	14399.4	805981	12165.2	0	1	0	0	4676.66	5120.69	1305.96	0	8385.7	1	0.0145871	0.816488	0.0123236	0.00849502	0	1.01304e-06	0	0	0.00473763	0.00518745	0.00132299	0	-0.181302	-0.0105369	1.50331	-0.309442	0.398923
987132	2.53123	16.1385	74.2118	94.4	52.5	52.2861	25698.3	235180	170.001	0	0	0	1748.06	0	2829.61	0	0	28444.4	1	0.0260333	0.238246	0.000172216	0.0288152	0	0	0	0.00177084	0	0.0028665	0	0	-0.291196	0.0432077	-0.257573	0.311971	-0.411644
987259	2.57636	16.0215	73.882	95.4	54.7	91.5382	86305.1	430636	3015.19	0	0	0	1243.02	2491.74	1694.81	0	0	86930.4	1	0.0874189	0.436193	0.00305391	0.0880523	0	0	0	0.00125906	0.0025239	0.00171668	0	0	-0.291196	0.0432077	0.088945	-0.140268	-0.184684
987259	2.56938	16.0461	73.9394	95.8	55.2	83.8431	27644.3	639284	2424.51	0	9	0	1130.78	1747.06	1701.62	1019.83	0	202418	0	0.0280011	0.647534	0.00245629	0.20503	0	9.11615e-06	0	0.00114537	0.00176961	0.00172358	0.00103299	0	0.697721	-0.440431	-0.12961	0.404146	0.311959
987387	2.56769	16.0606	73.9434	95.9	55.1	76.5305	61481.5	377918	1844.26	0	0	0	2336.99	995.845	3644.64	2001.5	0	16603.1	1	0.0622669	0.382746	0.00186756	0.0168151	0	0	0	0.00236684	0.00100857	0.00369119	0.00202707	0	-0.291196	0.0432077	0.499489	1.44852	0.377056
987387	2.77371	16.2853	74.5908	91.7	53.1	31.3269	18569.2	378797	760.315	0	0	0	0	1479.91	3581.57	0	0	93161.4	1	0.0188064	0.383635	0.000769708	0.0943515	0	0	0	0	0.00149881	0.00362732	0	0	-0.291196	0.0432077	0.0131873	-0.600045	-0.133625
987387	2.77072	16.2725	74.5815	91.3	53	30.4188	77643.1	399740	702.346	0	0	0	0	2380.08	1273.18	0	0	167583	1	0.0786349	0.404846	0.000710967	0.169724	0	0	0	0	0.00241049	0.00128944	0	0	-0.291196	0.0432077	-0.35374	-0.646679	0.0805941
987515	2.7668	16.2673	74.6139	91.7	53.1	30.67	228989	281060	213.354	0	0	0	0	981.007	3263.41	0	0	23214.2	1	0.231884	0.284613	0.000215693	0.0235077	0	0	0	0	0.000993409	0.00330467	0	0	-0.291196	0.0432077	-0.233414	-0.541056	-0.112618
987643	2.57205	16.0461	73.8418	95.2	54.6	89.3658	53291.5	599055	996.494	0	0	0	3319.43	777.888	3710.63	0	0	29552.6	1	0.0539583	0.60655	0.00100846	0.0299224	0	0	0	0.00336096	0.000787621	0.00375706	0	0	-0.291196	0.0432077	0.599138	0.877564	-0.768243
987643	2.7744	16.2445	74.7158	91	52.8	30.5915	28650	491216	1967.68	0	0	0	0	2550.35	6060.13	0	0	8796.08	1	0.0290085	0.497362	0.00199262	0.00890613	0	0	0	0	0.00258226	0.00613595	0	0	-0.291196	0.0432077	1.04696	-0.763696	-0.335535
987898	2.71303	16.2534	75.3382	93.3	53.9	32.7914	15680.2	848626	14569.2	0	0	0	0	6681.95	893.911	0	0	0	1	0.0158723	0.859022	0.0147475	0	0	0	0	0	0.00676381	0.000904862	0	0	-0.291196	0.0432077	0.890809	-1.09002	0.172825
988791	2.56654	16.0333	73.5195	94.6	53.7	89.8307	42936.1	158155	362.191	0	0	0	499.525	1091.93	0	0	0	642.594	0	0.0434228	0.159948	0.000366104	0.000649878	0	0	0	0.000505187	0.00110431	0	0	0	-0.291196	0.0432077	-1.00187	-0.273481	0.081961
988919	2.56582	16.0532	73.5243	94.6	53.6	86.8972	10310.3	386474	896.181	0	0	0	1784.99	868.829	210.23	0	0	850.169	0	0.0104259	0.390805	0.00090604	0.000859695	0	0	0	0.001805	0.000878565	0.000212586	0	0	-0.291196	0.0432077	-0.714808	0.289531	-0.176824
989173	2.56025	16.0788	73.4891	95.5	54.1	77.3227	21392.3	572548	422.966	0	0	0	0	1302.06	0	0	0	1383.2	0	0.0216264	0.578814	0.00042763	0.00139834	0	0	0	0	0.00131631	0	0	0	-0.291196	0.0432077	-1.0519	-0.506874	0.177092
989173	2.53834	16.1449	73.8252	95.3	53.5	61.5589	15623.9	269950	149.953	0	0	0	0	2261.58	0	0	0	591.815	1	0.0157949	0.272905	0.000151642	0.000598292	0	0	0	0	0.00228633	0	0	0	-0.291196	0.0432077	-0.750761	-0.607414	0.190244
989301	2.53842	16.1002	73.5905	96	53.9	60.9063	18083.6	542963	787.38	0	0	0	1750.96	2625.09	4950.67	0	0	2298.2	1	0.0182792	0.548835	0.000795511	0.00232305	0	0	0	0.0017699	0.00265348	0.00500422	0	0	-0.291196	0.0432077	1.16028	-0.00721319	-0.560069
989428	2.57674	16.0082	73.0622	94.3	53.3	124.363	61989.6	305318	4886.49	0	0	0	1753.05	0	1932.51	892.273	0	0	0	0.062652	0.30858	0.00493821	0	0	0	0	0.00177178	0	0.00195316	0.000901807	0	-0.291196	0.0432077	-0.476565	0.779742	0.0919396
989428	2.55676	16.0708	73.4142	95.9	54.2	74.7999	24738.6	314286	359.33	0	0	0	0	0	0	0	0	18.5918	0	0.0250029	0.317644	0.000362836	1.87904e-05	0	0	0	0	0	0	0	0	-0.291196	0.0432077	-1.46054	-0.370441	0.159245
989428	2.77782	16.0806	74.5028	92.4	53.2	31.0765	12806	463800	673.704	0	0	0	1091.28	540.771	561.656	0	0	377847	0	0.0129429	0.468756	0.000681202	0.381884	0	0	0	0.00110294	0.000546549	0.000567658	0	0	-0.291196	0.0432077	-0.880149	0.0228659	-0.0837748
989555	2.60456	16.1307	72.255	91.7	51.4	231.747	20574.7	355496	1981.18	0	0	0	1024.44	406.16	0	1214.91	0	63965.4	1	0.0207918	0.359248	0.00200191	0.0646406	0	0	0	0.00103526	0.000410447	0	0.00122774	0	-0.291196	0.0432077	-1.04848	0.631114	0.554213
989555	2.56855	16.02	73.0998	94.7	53.6	95.0805	27567	380405	1992.85	0	0	0	0	1130.44	0	0	0	0	0	0.027858	0.38442	0.00201404	0	0	0	0	0	0.00114238	0	0	0	-0.291196	0.0432077	-1.1059	-0.488846	0.174734
989555	2.55873	16.0599	73.4011	95.8	54.1	75.027	32503.5	504624	2264.02	0	0	0	1758.95	905.079	1426.14	517.302	0	35.8155	0	0.0328466	0.50995	0.0022879	3.61935e-05	0	0	0	0.00177751	0.000914632	0.00144119	0.000522762	0	-0.291196	0.0432077	-0.348227	0.509234	-0.0310931
989683	2.78697	16.0527	74.5881	92.8	53.5	33.4962	23307.3	461046	6857.37	0	0	0	833.678	1951.18	0	0	0	13615.9	0	0.0235503	0.465852	0.00692848	0.0137578	0	0	0	0.000842369	0.00197152	0	0	0	-0.291196	0.0432077	-0.655336	-0.222256	0.0321435
989810	2.5932	16.055	72.1588	90.6	50.9	278.278	41902.2	533547	173.541	0	0	0	0	0	0	0	0	8608.95	1	0.0423336	0.539039	0.000175791	0.00869758	0	0	0	0	0	0	0	0	-0.291196	0.0432077	-1.46054	-0.370441	0.159245
989937	2.77632	16.0635	74.6154	92.4	53.4	32.6171	47941.2	156407	858.75	0	0	0	0	2372.2	5775.86	0	0	0	1	0.0484286	0.157997	0.000867732	0	0	0	0	0	0.00239632	0.00583457	0	0	-0.291196	0.0432077	0.90545	-0.738254	-0.312035
1.0144e+06	2.50204	15.5807	64.4438	90.4	51.8	104.852	16334.9	377114	2379.66	0	0	0	0	1448.33	590.236	0	0	46870.8	1	0.016103	0.371762	0.00234622	0.0462056	0	0	0	0	0.00142778	0.000581859	0	0	-0.291196	0.0432077	-0.855532	-0.530339	0.128364
1.01476e+06	2.4359	15.8725	62.9166	92.7	54	124.701	12279.4	54095.7	258.328	0	0	0	1133.41	0	0	0	0	0	1	0.0121008	0.0533088	0.000254247	0	0	0	0	0.00111693	0	0	0	0	-0.291196	0.0432077	-1.20443	0.0969888	-0.0447268
1.01488e+06	2.49258	15.6269	64.3522	91.3	51.6	103.902	153479	679725	3517.83	0	0	0	0	4719.01	421.925	0	0	195942	1	0.151229	0.669758	0.00346641	0.193069	0	0	0	0	0.00464981	0.000415738	0	0	-0.291196	0.0432077	0.0985501	-0.860894	0.186394
1.015e+06	2.48202	15.6504	64.4205	91.1	51.9	108.21	376381	337208	3298.81	0	0	0	0	4056.25	2391.41	0	0	11652.2	1	0.370817	0.332223	0.00325024	0.01148	0	0	0	0	0.0039963	0.00235606	0	0	-0.291196	0.0432077	0.435096	-0.832879	0.0100016
1.015e+06	2.48317	15.6587	64.4518	91.2	51.9	107.488	232630	518100	6719.57	0	0	0	10.079	4056.28	3370.52	0	0	2154.82	1	0.229192	0.510441	0.00662067	0.00212297	0	0	0	9.93003e-06	0.00399633	0.0033207	0	0	-0.291196	0.0432077	0.705561	-0.848474	-0.0751007
1.015e+06	2.49106	15.6594	64.4034	91.1	51.6	111.777	11111.4	864709	9467.12	0	0	0	202.438	3747.98	1507.91	0	0	271012	1	0.0109471	0.851928	0.00932707	0.267006	0	0	0	0.000199445	0.00369258	0.00148562	0	0	-0.291196	0.0432077	0.144551	-0.700114	0.0446166
1.01512e+06	2.48339	15.5611	64.5616	91.6	51.6	111.035	39634.4	868513	11869.7	0	0	0	3181.4	5228.11	898.833	0	0	226755	1	0.0390439	0.855574	0.0116932	0.223377	0	0	0	0.003134	0.00515022	0.000885442	0	0	-0.291196	0.0432077	1.10311	0.389192	-0.419702
1.01524e+06	2.46157	15.8494	63.9453	92.5	52.9	143.62	19721.1	894026	18754.4	0	0	0	0	3275.04	3767.62	1806.26	0	63258.9	0	0.019425	0.880601	0.0184724	0.062309	0	0	0	0	0.00322586	0.00371105	0.00177914	0	-0.291196	0.0432077	0.641099	0.104426	0.720822
1.01524e+06	2.46682	15.6664	64.2645	90.9	52.2	127.085	16946.9	117083	411.543	0	0	0	1257.91	0	0	917.949	0	22823	0	0.0166924	0.115325	0.000405813	0.0224803	0	0	0	0.00123902	0	0	0.000904165	0	-0.291196	0.0432077	-1.14163	0.597941	0.358982
1.01537e+06	2.55649	15.449	65.0985	88.9	51.3	89.4949	22853.6	617047	11428.7	0	0	0	0	7640.72	3358.06	0	0	0	1	0.0225078	0.607709	0.011256	0	0	0	0	0	0.00752509	0.00330724	0	0	-0.291196	0.0432077	1.79503	-1.2181	-0.0242802
1.01549e+06	2.41475	15.5889	64.3708	91.3	51.8	131.375	109664	184871	329.498	0	0	0	0	0	0	0	0	11198.2	1	0.107991	0.182052	0.000323983	0.0110274	0	0	0	0	0	0	0	0	-0.291196	0.0432077	-1.46054	-0.370441	0.159245
1.01597e+06	2.41929	15.5382	64.5392	91.3	51.5	138.259	42301.4	206851	242.171	0	0	0	2539.79	1811.81	5857.75	0	0	4283.52	1	0.0416365	0.2036	0.000238196	0.00421618	0	0	0	0.00249987	0.00178333	0.00576568	0	0	-0.291196	0.0432077	1.26922	0.372877	-0.770919
1.01814e+06	2.62928	15.734	64.4992	89	52.1	124.224	227495	333581	5442.78	0	0	0	0	2459.27	1448.77	0	0	5204.25	1	0.223442	0.327638	0.00534604	0.00511154	0	0	0	0	0.00241546	0.00142296	0	0	-0.291196	0.0432077	-0.315076	-0.649928	0.0691334
1.01826e+06	2.62897	15.7104	64.5242	88.5	52.1	125.013	87024	132076	91.117	0	0	0	0	2582.86	251.357	0	0	12304.4	1	0.0854636	0.129708	8.93684e-05	0.0120838	0	0	0	0	0.00253655	0.00024685	0	0	-0.291196	0.0432077	-0.604455	-0.638402	0.172323
1.01838e+06	2.59233	15.7538	64.3794	88.7	52.2	148.768	32583.5	372456	1184.89	0	0	0	0	52.3738	0	0	0	0	1	0.0319954	0.365735	0.00116362	0	0	0	0	0	5.14287e-05	0	0	0	-0.291196	0.0432077	-1.44457	-0.375772	0.159942
1.01838e+06	2.59454	15.6821	64.4412	88.4	52.2	135.118	159353	41828.8	232.291	0	0	0	0	1960.76	0	0	0	566.211	1	0.156477	0.041074	0.000227813	0.000555993	0	0	0	0	0.00192538	0	0	0	-0.291196	0.0432077	-0.862817	-0.570002	0.18535
1.0185e+06	2.60318	15.6971	64.4611	88.4	52.2	141.37	39454.4	66336.3	264.349	0	0	0	0	2294.17	0	0	0	3583.12	0	0.0387378	0.0651315	0.000259205	0.00351804	0	0	0	0	0.0022525	0	0	0	-0.291196	0.0432077	-0.761264	-0.603908	0.189785
1.01874e+06	2.59392	15.5898	63.7462	88.2	52.1	121.683	66820	113665	220.84	0	0	0	0	909.254	1135.71	0	0	354.922	1	0.0655909	0.111574	0.000216935	0.000348394	0	0	0	0	0.00089253	0.00111482	0	0	-0.291196	0.0432077	-0.873529	-0.485772	0.0750899
1.01886e+06	2.52229	15.687	63.8203	88.1	52.1	144.187	12090.9	222644	2067.71	0	0	0	1952.28	802.574	4346.54	0	0	0	1	0.0118671	0.218524	0.00202972	0	0	0	0	0.00191615	0.00078772	0.00426609	0	0	-0.291196	0.0432077	0.409389	0.262484	-0.548343
1.01886e+06	2.57517	15.6098	63.754	87.9	52	142.17	10712.7	88648.9	600.353	0	0	0	159.2	245.137	409.56	0	0	9681.58	1	0.0105144	0.0870081	0.000588895	0.00950239	0	0	0	0.000156253	0.0002406	0.00040198	0	0	-0.291196	0.0432077	-1.23826	-0.338216	0.0992642
1.01934e+06	2.47029	15.3698	62.8431	88	52.1	126.422	130908	132076	550.955	0	0	0	0	589.55	0	0	0	492.705	1	0.128424	0.129571	0.000540547	0.000483359	0	0	0	0	0.000578366	0	0	0	-0.291196	0.0432077	-1.28099	-0.430388	0.167086
1.02018e+06	2.48838	11.6089	62.7127	85.6	50.1	291.812	11195.7	443243	1314.72	0	1	0	928.659	0	0	999.826	0	168859	0	0.0109743	0.434478	0.00128899	0.165519	0	9.80224e-07	0	0.000910293	0	0	0.000980053	0	-0.184862	-0.00879608	-1.21409	0.498127	0.45477
1.01476e+06	2.50512	15.5353	65.7544	91.1	54	69.5765	14704.8	320291	1441.38	0	0	0	0	2187.97	2506.38	0	0	9598.51	0	0.0144909	0.315632	0.00142004	0.00945889	0	0	0	0	0.00215615	0.00246993	0	0	-0.291196	0.0432077	-0.104514	-0.644483	-0.02478
1.01549e+06	2.63911	15.1033	66.2085	92.3	54.8	72.8311	16403.9	482154	1305.52	0	0	0	0	1947.08	336.954	2716.08	0	132283	1	0.0161538	0.474801	0.00128608	0.130265	0	0	0	0	0.00191739	0.000331815	0.00267466	0	-0.291196	0.0432077	-0.670101	0.754776	1.41678
1.01549e+06	2.34914	15.876	63.5179	92.3	53.5	258.443	13032.6	242743	672.502	0	0	0	0	0	0	0	0	4806.92	0	0.0128338	0.239041	0.000662737	0.00473361	0	0	0	0	0	0	0	0	-0.291196	0.0432077	-1.46054	-0.370441	0.159245
1.01597e+06	2.32513	13.3014	62.1869	91.9	53.2	167.138	49889.3	280984	820.129	0	0	0	0	2227.71	0	0	0	53243.6	1	0.0491052	0.276567	0.000807111	0.0524067	0	0	0	0	0.00219269	0	0	0	-0.291196	0.0432077	-0.779831	-0.597708	0.188974
1.01621e+06	2.5017	12.4895	63.0257	92	51.4	212.621	100346	261220	144.313	0	0	0	0	698.775	0	0	0	88501.5	1	0.0987449	0.257053	0.000141703	0.0870897	0	0	0	0	0.000687628	0	0	0	-0.291196	0.0432077	-1.24707	-0.441712	0.168568
1.01621e+06	2.3761	13.2888	63.4008	91.7	52.5	156.686	66263.1	525902	3605.4	0	0	0	803.353	0	0	1181.7	0	8997.04	1	0.0652061	0.517512	0.00354749	0.00885352	0	0	0	0.000790538	0	0	0.00116284	0	-0.291196	0.0432077	-1.23451	0.538955	0.562763
1.01621e+06	2.34721	13.9385	63.4791	91.7	53.1	127.697	14547.6	411193	1182.22	0	0	2	2592.43	0	0	5436.57	0	26795.3	0	0.0143156	0.404633	0.00116314	0.0263679	0	0	1.9681e-06	0.00255107	0	0	0.00534984	0	0.869481	-0.879241	-0.669663	3.35892	2.214
1.01645e+06	2.50202	12.1055	63.1651	92.9	51.3	169.379	84725.5	754964	6165.81	0	0	0	2259.82	1815.53	0	1198.32	0	249600	1	0.0833541	0.742744	0.0060662	0.24556	0	0	0	0.00222324	0.00178614	0	0.00117893	0	-0.291196	0.0432077	-0.350876	0.961409	0.332921
1.01645e+06	2.43026	12.9079	62.9672	94.5	52.1	161.431	27988.5	855521	8149.26	0	0	0	0	2673.2	2136.03	17109.2	0	31776.9	1	0.0275355	0.841673	0.0080171	0.0312625	0	0	0	0	0.00262993	0.00210145	0.0168323	0	-0.291196	0.0432077	0.588013	7.68865	7.94415
1.01657e+06	2.59708	11.4368	62.3752	91.7	51.3	178.928	44226	685350	1770.3	0	1	0	7381.41	0	784.668	0	0	218005	1	0.043505	0.674177	0.00174114	0.214451	0	9.83697e-07	0	0.00726108	0	0.000771875	0	0	-0.184485	-0.00898037	0.419013	2.6525	-1.23341
1.01657e+06	2.38979	12.6229	62.7333	91.7	53.1	136.766	17054.9	903490	22812.9	0	0	2	2025.39	3735.94	4894.46	0	0	39917.6	1	0.0167768	0.88876	0.0224411	0.0392668	0	0	1.96739e-06	0.00199237	0.00367503	0.00481467	0	0	0.869068	-0.878913	1.47573	-0.0161107	-0.57048
1.01669e+06	2.48653	12.3382	62.8209	95.4	52	167.208	14652.3	767156	5055.97	0	0	0	1234.71	1570.34	10927.3	0	0	452198	1	0.0144118	0.75456	0.00497298	0.444774	0	0	0	0.00121444	0.00154456	0.0107478	0	0	-0.291196	0.0432077	2.28543	-0.242314	-0.969585
1.01669e+06	2.46906	12.1253	62.972	93.1	51.3	158.953	20740.9	937275	27209.7	0	2	10	3439.95	5813.88	8255.58	0	0	9176.8	1	0.0204003	0.921886	0.0267632	0.00902612	0	1.96716e-06	9.83581e-06	0.00338347	0.00571842	0.00812003	0	0	5.72283	-4.67121	3.34799	0.286604	-1.08221
1.01669e+06	2.44132	12.5744	62.5833	93.4	51.3	138.572	15857.4	895447	21029.6	0	2	1	7723.79	497.393	18527.2	0	0	6518.89	1	0.015597	0.880744	0.0206847	0.00641186	0	1.96716e-06	9.83581e-07	0.00759697	0.000489226	0.018223	0	0	0.502264	-0.522162	5.4995	2.38511	-2.79489
1.01669e+06	2.43663	12.5241	62.5912	93.5	51.4	134.829	20489.8	608488	10540.9	0	0	0	692.198	2844.41	4863.23	0	0	3514.67	1	0.0201534	0.598497	0.0103679	0.00345696	0	0	0	0.000680832	0.00279771	0.00478338	0	0	-0.291196	0.0432077	0.893932	-0.473412	-0.340162
1.01669e+06	2.41095	12.418	62.7099	91.9	52.6	127.646	81836.7	393557	6727.39	0	0	0	0	2175.3	771.941	0	0	9378.45	1	0.080493	0.387095	0.00661655	0.00922446	0	0	0	0	0.00213959	0.000759266	0	0	-0.291196	0.0432077	-0.585233	-0.607748	0.122698
1.01669e+06	2.37985	12.9792	62.7357	91	52.8	129.628	18892.4	416380	769.409	0	0	0	2275.85	1164.93	262.508	0	0	38671.2	0	0.0185822	0.409543	0.000756374	0.0380362	0	0	0	0.00223848	0.0011458	0.000258198	0	0	-0.291196	0.0432077	-0.519768	0.44231	-0.256301
1.01681e+06	2.54438	11.3561	62.4023	92	50.9	203.061	198763	304354	1415.1	0	6	0	1148.57	1279.38	2181.18	0	0	368.912	1	0.195476	0.299321	0.0013916	0.000362812	0	5.90079e-06	0	0.00112958	0.00125822	0.00214511	0	0	0.348919	-0.269846	-0.214558	-0.0720425	-0.215191
1.01681e+06	2.42328	12.4566	62.5054	90.9	52.3	133.564	47525.7	405428	1404.82	0	0	0	0	0	0	0	0	116158	1	0.0467398	0.398724	0.00138177	0.114237	0	0	0	0	0	0	0	0	-0.291196	0.0432077	-1.46054	-0.370441	0.159245
1.01693e+06	2.52777	11.3236	62.3962	90.1	50.6	240.507	13535.2	445537	655.932	0	0	0	1062.75	0	89.8158	0	0	87520.2	0	0.0133098	0.438118	0.000645076	0.0860628	0	0	0	0.00104506	0	8.83202e-05	0	0	-0.291196	0.0432077	-1.19636	0.0651037	-0.0392279
1.01693e+06	2.40624	12.7223	62.6898	90.2	52.1	133.219	21270	421107	2022.52	0	2	0	2266.11	905.446	0	830.937	0	103088	1	0.0209158	0.414095	0.00198931	0.101372	0	1.9667e-06	0	0.00222837	0.000890368	0	0.0008171	0	-0.0778496	-0.0611313	-0.641714	0.876378	0.149359
1.01718e+06	2.42581	12.8039	62.3877	89.7	51.3	135.072	19572	401526	1100.19	0	2	0	1282.64	3562.2	1019.74	0	0	35379.2	1	0.0192415	0.394746	0.00108143	0.0347818	0	1.96623e-06	0	0.00126098	0.00350206	0.00100252	0	0	-0.0779001	-0.0611066	0.194509	-0.226226	-0.110111
1.01742e+06	2.4165	13.1613	62.3624	89.1	51.4	127.743	19122	64504.3	38.937	0	0	0	298.279	1716.65	0	0	0	0	1	0.0187947	0.0634001	3.83324e-05	0	0	0	0	0.000293173	0.00168727	0	0	0	-0.291196	0.0432077	-0.869512	-0.422631	0.128583
1.01778e+06	2.52822	12.6463	62.2106	87.5	49.9	160.386	71150.2	555323	921.341	0	0	0	0	1005.38	829.668	825.014	0	239278	1	0.0699075	0.545623	0.000904914	0.235099	0	0	0	0	0.000987824	0.000815177	0.000810604	0	-0.291196	0.0432077	-0.896048	-0.0862088	0.484178
1.0191e+06	2.56516	13.4152	61.3369	87.5	50.4	173.806	77429.5	446251	572.946	0	0	0	2264.8	1805.45	0	0	0	59881.3	1	0.0759784	0.437889	0.000562262	0.0587592	0	0	0	0.00222236	0.00177161	0	0	0	-0.291196	0.0432077	-0.400966	0.375985	-0.222578
1.0197e+06	2.6341	12.8305	61.3401	87.2	50.3	219.286	17217.3	960923	26238.8	0	0	0	0	4574.73	0	0	0	0	1	0.0168847	0.942362	0.0257322	0	0	0	0	0	0.00448637	0	0	0	-0.291196	0.0432077	-0.0677703	-0.835443	0.220074
1.0197e+06	2.62431	13.2657	61.2367	87.2	50.3	193.499	24915.7	859443	12529.9	0	0	0	3034.79	2566.58	345.106	0	0	1162.69	1	0.0244344	0.842842	0.012288	0.00114023	0	0	0	0.00297617	0.002517	0.00033844	0	0	-0.291196	0.0432077	0.0973754	0.607268	-0.379354
998265	2.3167	15.5588	72.0452	83.2	47.2	301.981	82510.4	565051	2977.27	0	0	0	0	956.241	13327.8	0	0	31079.2	0	0.0826538	0.566033	0.00298217	0.0311332	0	0	0	0	0.000957903	0.013351	0	0	-0.291196	0.0432077	2.54853	-0.743036	-0.980522
998265	2.3098	15.5587	71.9177	83.8	47.5	303.722	39680.3	679511	7264.59	0	0	0	2286.27	2716.77	10422.6	0	0	13895.4	0	0.0397492	0.680692	0.00727763	0.0139196	0	0	0	0.00229025	0.00272149	0.0104407	0	0	-0.291196	0.0432077	2.81209	0.0922113	-1.12357
998891	2.36384	15.9966	69.767	104.5	59.5	71.1356	19427.5	390760	2198.55	0	0	0	411.834	889.643	59.1151	0	0	35145.4	1	0.0194491	0.391194	0.00220144	0.0351844	0	0	0	0.000412291	0.000890631	5.91808e-05	0	0	-0.291196	0.0432077	-1.07306	-0.291422	0.0909185
999016	2.35674	15.9476	70.023	105.2	60.1	75.9664	10719.2	843737	29390.4	0	0	0	1878.31	3583.02	2690.02	0	0	4447.59	1	0.0107298	0.844569	0.029419	0.00445197	0	0	0	0.00188016	0.00358655	0.00269267	0	0	-0.291196	0.0432077	0.832596	-0.0104576	-0.367971
999016	2.36678	15.999	69.7298	105	59.5	70.0347	88428.9	682192	2820.9	0	0	0	2094.28	525.601	0	0	0	10432.5	1	0.088516	0.682864	0.00282378	0.0104428	0	0	0	0.00209634	0.000526119	0	0	0	-0.291196	0.0432077	-0.816518	0.452341	-0.216453
999266	2.34702	15.4871	71.833	85.8	48.4	296.711	24599.2	386812	349.789	0	0	0	3198.52	444.749	2245.61	0	0	17590.2	1	0.0246172	0.387096	0.000350257	0.0176032	0	0	0	0.00320087	0.000445076	0.00224726	0	0	-0.291196	0.0432077	0.0363511	0.876978	-0.613293
999266	2.3508	15.8663	70.3692	105.7	60.5	80.118	19379.9	855513	17466.7	0	0	0	1771.42	3862.04	8267.58	0	0	0	1	0.0193941	0.856141	0.0174798	0	0	0	0	0.00177272	0.00386488	0.00827366	0	0	-0.291196	0.0432077	2.44593	-0.198521	-0.82645
999266	2.35335	15.8842	70.2974	105.5	60.2	77.6806	25461.3	855095	19208.4	0	0	0	1497.16	5069.45	6387.47	0	0	9095.6	1	0.0254801	0.855723	0.0192221	0.00910229	0	0	0	0.00149826	0.00507318	0.00639216	0	0	-0.291196	0.0432077	2.23503	-0.400103	-0.597494
999266	2.35699	15.9204	70.1607	105.8	60	73.384	11697.5	870431	19008.7	0	0	0	0	4249.01	19528.9	0	0	752.497	1	0.0117061	0.871071	0.019023	0.00075305	0	0	0	0	0.00425213	0.0195433	0	0	-0.291196	0.0432077	5.29272	-1.21124	-1.47051
999266	2.36214	15.9328	69.9904	105	59.4	65.626	23635.4	613535	9204.45	0	0	0	2260.43	5083.59	2488.6	0	0	6909.84	1	0.0236528	0.613986	0.00921076	0.00691492	0	0	0	0.00226209	0.00508732	0.00249043	0	0	-0.291196	0.0432077	1.32986	-0.00203317	-0.399908
999266	2.36775	15.9902	69.8175	103.9	59.8	64.7417	32468.9	632389	3258.05	0	0	0	1779.97	3519.81	0	0	0	24481.2	1	0.0324928	0.632853	0.00326039	0.0244992	0	0	0	0.00178128	0.00352239	0	0	0	-0.291196	0.0432077	0.0414151	0.0099294	-0.11829
999390	2.37544	15.5697	71.0105	84.6	48.1	308.894	37572.7	585672	10006.8	0	0	0	3411.74	989.737	1455.15	0	0	1553.1	1	0.0375957	0.58603	0.0100131	0.00155405	0	0	0	0.00341383	0.00099034	0.00145604	0	0	-0.291196	0.0432077	0.0344889	0.925781	-0.576473
999390	2.35077	15.8017	70.3829	105.6	60.5	75.96	20484.6	864599	15426.7	0	0	0	274.319	5217.17	4678.4	0	0	36287.1	1	0.0204971	0.865126	0.0154364	0.0363093	0	0	0	0.000274487	0.00522035	0.00468125	0	0	-0.291196	0.0432077	1.52446	-0.892477	-0.224291
999515	2.3738	15.5454	71.5542	85.7	48.4	299.495	67483.8	852967	22704.6	0	0	0	1922	5648.22	7091.82	0	0	924.857	1	0.0675165	0.853381	0.022716	0.000925306	0	0	0	0.00192293	0.00565096	0.00709526	0	0	-0.291196	0.0432077	2.70725	-0.296655	-0.72792
999515	2.36949	15.5326	71.5562	85.5	48.3	309.066	36789.9	748535	16206.6	0	0	0	444.266	3335.13	5268.53	0	0	0	0	0.0368077	0.748898	0.0162149	0	0	0	0	0.000444482	0.00333675	0.00527109	0	0	-0.291196	0.0432077	1.14267	-0.638178	-0.331802
999765	2.40292	15.4773	71.4868	85.1	48.4	312.856	26504.9	873495	25021.1	0	0	0	2448.54	4041.71	3941.86	0	0	1606.41	0	0.0265111	0.8737	0.0250269	0.00160679	0	0	0	0.00244911	0.00404266	0.00394279	0	0	-0.291196	0.0432077	1.4522	0.15478	-0.573625
999765	2.39231	15.4668	71.4488	85.9	48.6	317.011	198574	561601	14454.5	0	0	0	1584.33	4190.85	2631.59	0	0	9173.96	1	0.198621	0.561733	0.0144574	0.00917612	0	0	0	0.0015847	0.00419183	0.00263221	0	0	-0.291196	0.0432077	0.935945	-0.195605	-0.300587
999765	2.3482	15.7475	70.7122	105.1	60.4	70.9053	13489.1	683771	10246	0	0	0	0	6525.77	103.525	0	0	138650	1	0.0134923	0.683932	0.0102484	0.138683	0	0	0	0	0.0065273	0.00010355	0	0	-0.291196	0.0432077	0.594615	-1.0491	0.238805
999765	2.35884	15.7766	70.521	104.5	59.7	68.416	13056.7	667100	15433.2	0	0	0	0	5548.64	0	0	0	699.089	1	0.0130597	0.667257	0.0154366	0.000699254	0	0	0	0	0.00554994	0	0	0	-0.291196	0.0432077	0.262411	-0.94568	0.234494
999890	2.34882	15.742	70.7726	104.1	60.1	70.5667	13178.2	582047	1250.65	0	0	0	2243.77	4417.18	478.003	76.6159	0	77219.1	1	0.0131796	0.582112	0.00125114	0.0772277	0	0	0	0.00224402	0.00441767	0.000478056	7.66243e-05	0	-0.291196	0.0432077	0.561308	0.139128	-0.195831
1.00001e+06	2.42056	15.5415	71.166	84.5	48.1	318.703	11107.5	420933	1352.88	0	0	0	2640.21	650.002	3865.55	0	0	42039.7	0	0.0111074	0.420927	0.00135298	0.0420391	0	0	0	0.00264017	0.000649992	0.00386549	0	0	-0.291196	0.0432077	0.421281	0.587962	-0.647842
1.00001e+06	2.41317	15.5186	71.4939	85.2	48.4	310.161	31954.8	516653	4040.71	0	0	0	0	3387.54	1839.75	0	0	451.151	1	0.0319543	0.516646	0.00404094	0.000451145	0	0	0	0	0.00338749	0.00183972	0	0	-0.291196	0.0432077	0.102549	-0.759208	0.0463285
1.00001e+06	2.3534	15.7234	70.7495	103.4	59.8	66.842	205468	276761	220.01	0	0	0	4631.12	533.167	12.0436	0	0	43509.8	0	0.205465	0.276757	0.000219997	0.0435091	0	0	0	0.00463105	0.00053316	1.20435e-05	0	0	-0.291196	0.0432077	-0.229776	1.51213	-0.680281
1.00026e+06	2.34944	15.7084	70.8977	102.4	59.6	78.4491	20147.5	435313	1025.72	0	0	0	2278.62	736.39	1294.48	1143.98	0	131190	0	0.0201422	0.435198	0.00102573	0.131155	0	0	0	0.00227802	0.000736196	0.00129413	0.00114368	0	-0.291196	0.0432077	-0.305841	1.04913	0.180335
1.00039e+06	2.35523	15.6982	70.9045	102.2	59.5	75.8866	10433.8	291659	894.576	0	0	0	0	2655.68	4030.53	0	0	1394.1	1	0.0104297	0.291545	0.000894652	0.00139356	0	0	0	0	0.00265465	0.00402897	0	0	-0.291196	0.0432077	0.483674	-0.728067	-0.152632
1.00039e+06	2.3527	15.7227	70.7679	101.9	59.5	69.589	17126	473820	586.454	0	0	0	2260.36	0	526.47	0	0	3268.16	1	0.0171194	0.473636	0.000585772	0.00326689	0	0	0	0.00225948	0	0.000526266	0	0	-0.291196	0.0432077	-0.796136	0.56437	-0.298817
1.00039e+06	2.35744	15.7788	70.6619	101.8	59.6	65.7343	33721	296229	288.195	0	0	0	0	3147.82	3696.86	0	0	22152	1	0.0337079	0.296114	0.000287888	0.0221434	0	0	0	0	0.00314659	0.00369543	0	0	-0.291196	0.0432077	0.543666	-0.772228	-0.117163
1.00051e+06	2.36186	15.714	70.6466	101.2	59.4	62.4139	16347.5	158962	139.102	2	0	0	2303.2	0	3267.94	0	0	4308.12	0	0.0163391	0.15888	0.000138929	0.00430591	1.99897e-06	0	0	0.00230201	0	0.00326626	0	0	2.01885	3.60013	-0.0246364	0.52608	-0.543162
1.00584e+06	2.45841	15.5279	69.2977	95.1	56.9	65.8249	20456.6	893698	15655.2	0	0	0	2436.36	4111.43	5140.31	0	0	5467.22	1	0.0203377	0.888506	0.0155641	0.00543546	0	0	0	0.00242221	0.00408755	0.00511045	0	0	-0.291196	0.0432077	1.78458	0.114964	-0.668921
1.00597e+06	2.45882	15.5104	69.1058	95.3	56.8	63.4713	12712.4	879649	27043.4	0	0	0	0	6743.74	10628.2	0	0	0	1	0.012637	0.874432	0.0268826	0	0	0	0	0	0.00670374	0.0105652	0	0	-0.291196	0.0432077	3.55782	-1.28155	-0.662082
1.00609e+06	2.45534	15.5094	69.3698	94.8	56.8	65.1592	37353.8	538360	3844.86	0	0	0	2412	4891.68	0	0	0	68819.4	1	0.0371277	0.535102	0.00382173	0.0684028	0	0	0	0.0023974	0.00486207	0	0	0	-0.291196	0.0432077	0.598589	0.128923	-0.212643
1.01524e+06	2.76194	15.3053	65.8157	90.2	52.4	67.1805	14708.1	511166	6573.82	0	0	0	1199.62	385.558	0	0	0	9373.61	0	0.0144873	0.50349	0.00647529	0.00923286	0	0	0	0.0011816	0.000379769	0	0	0	-0.291196	0.0432077	-1.0717	0.0846934	-0.0513887
1.0173e+06	2.72762	15.4886	65.2687	89.8	52.8	60.9513	55301.7	576830	1484.4	0	0	0	1132.73	1803.84	0	0	0	114938	1	0.0543614	0.567023	0.00145877	0.112984	0	0	0	0.00111348	0.00177317	0	0	0	-0.291196	0.0432077	-0.654749	-0.0882403	-0.0200548
1.01742e+06	2.72536	15.4543	65.3059	89	52.6	59.9737	43521.8	558554	585.882	0	0	0	1129.73	901.588	0	0	0	250485	1	0.0427768	0.548993	0.000575969	0.246198	0	0	0	0.00111039	0.000886155	0	0	0	-0.291196	0.0432077	-0.930825	0.0024074	-0.0315189
1.01862e+06	2.72299	15.2671	65.4709	84.7	51.7	47.2739	10513	298244	1590.21	0	0	0	0	1453.8	3252.58	0	0	0	0	0.0103208	0.292793	0.00156094	0	0	0	0	0	0.00142723	0.00319313	0	0	-0.291196	0.0432077	-0.129743	-0.583738	-0.0971063
1.01886e+06	2.7401	15.3365	65.5082	84.5	51.5	50.9104	37642	371422	376.26	0	0	0	0	0	0	0	0	39862.9	1	0.0369453	0.364548	0.000369041	0.0391251	0	0	0	0	0	0	0	0	-0.291196	0.0432077	-1.46054	-0.370441	0.159245
1.0191e+06	2.7526	15.2641	65.4352	83.9	51.2	49.7366	86114.9	448938	465.346	0	0	0	3711.39	0	0	194.323	0	138253	1	0.0845012	0.440525	0.000456286	0.135663	0	0	0	0.00364184	0	0	0.000190681	0	-0.291196	0.0432077	-0.618128	1.24853	-0.41598
1.01922e+06	2.74292	15.2611	65.3609	82.1	51.7	52.1177	111367	675494	2379.46	0	0	0	0	2489.63	1706.42	0	0	106066	1	0.109267	0.662758	0.00233414	0.104066	0	0	0	0	0.00244269	0.00167424	0	0	-0.291196	0.0432077	-0.236766	-0.657894	0.0478062
1.01922e+06	2.73798	15.2389	65.372	82.8	52.1	53.1663	65304.7	892437	6905.25	0	0	0	875.247	4065.78	3115.98	0	0	27486.6	1	0.0640734	0.87561	0.00677481	0.0269683	0	0	0	0.000858744	0.00398912	0.00305723	0	0	-0.291196	0.0432077	0.824711	-0.487107	-0.207459
1.01922e+06	2.73808	15.2842	65.3248	83.3	52.1	51.9322	216776	686469	3853.28	0	0	0	1912.29	1093.38	2470.23	409.466	0	2702.71	1	0.212689	0.673526	0.00378035	0.00265175	0	0	0	0.00187623	0.00107277	0.00242366	0.000401745	0	-0.291196	0.0432077	-0.00802298	0.453834	-0.188822
1.01934e+06	2.75204	15.1073	65.7836	87.7	52	57.7824	62112.9	928862	19549.9	0	0	0	0	2899.09	1232.71	0	0	18910	0	0.0609346	0.911241	0.0191791	0.0185513	0	0	0	0	0.00284409	0.00120933	0	0	-0.291196	0.0432077	-0.241403	-0.689981	0.0933904
1.01934e+06	2.73413	15.2061	65.3644	83.2	52.7	53.8234	18090.2	919727	5923.08	0	0	0	2258.64	0	2209.71	0	0	1277.74	1	0.0177471	0.902279	0.00581064	0.0012535	0	0	0	0.00221579	0	0.00216779	0	0	-0.291196	0.0432077	-0.349793	0.512482	-0.432572
1.01934e+06	2.72947	15.3224	65.3477	84	52.3	48.7938	285696	551660	2470.11	0	0	0	0	3675.92	3123.69	0	0	91241.5	1	0.280276	0.541195	0.00242314	0.0895106	0	0	0	0	0.00360619	0.00306443	0	0	-0.291196	0.0432077	0.510922	-0.806946	-0.0564503
1.01946e+06	2.72855	15.288	65.2745	84.3	52.2	48.6745	39583.1	186273	331.854	0	0	0	2258.46	2108.55	866.13	0	0	34744.5	0	0.0388276	0.182718	0.000325664	0.0340814	0	0	0	0.00221535	0.00206831	0.0008496	0	0	-0.291196	0.0432077	-0.0742687	0.324909	-0.290632
1.0197e+06	2.73577	15.2518	65.4026	82.8	51.9	52.4639	25436.1	958211	17392.8	0	0	0	0	3285.66	3830.47	0	0	21707.6	1	0.0249448	0.939702	0.017057	0.0212883	0	0	0	0	0.00322219	0.00375648	0	0	-0.291196	0.0432077	0.584108	-0.781313	-0.12141
1.0197e+06	2.72969	15.1866	65.3639	82.8	54.4	50.4665	80382.7	677282	6746.78	0	0	0	2261.38	1810.92	3522.52	0	0	0	1	0.07883	0.664199	0.00661667	0	0	0	0	0.0022177	0.00177594	0.00345448	0	0	-0.291196	0.0432077	0.559687	0.302871	-0.519937
1.01982e+06	2.73142	15.3042	65.3891	83.4	52.3	52.3761	26682.8	811918	21786.9	0	0	0	43.8388	4438.08	569.519	0	0	0	1	0.0261643	0.796141	0.0213636	0	0	0	0	4.2987e-05	0.00435184	0.000558452	0	0	-0.291196	0.0432077	0.0555773	-0.814941	0.162181
1.01994e+06	2.73919	15.394	65.5104	84.3	51.6	49.8548	62502.6	309714	610.992	0	0	0	1806.73	0	0	0	0	14377.6	1	0.0612809	0.30366	0.000599057	0.0140966	0	0	0	0.00177141	0	0	0	0	-0.291196	0.0432077	-1.05436	0.37089	-0.164248
1.01994e+06	2.73228	15.377	65.4481	86.1	52.5	52.3515	10727.3	900879	17698	0	0	0	1806.96	4202.98	4264.36	0	0	3730.39	1	0.0105176	0.88327	0.0173521	0.00365748	0	0	0	0.00177164	0.00412083	0.004181	0	0	-0.291196	0.0432077	1.38734	-0.14172	-0.469414
1.01994e+06	2.70402	15.3636	65.0726	84.1	51.6	47.5166	115856	614129	3457.73	0	0	0	0	1812.41	1743.53	906.68	0	2393.54	0	0.113591	0.602125	0.00339041	0.00234676	0	0	0	0	0.00177699	0.00170945	0.000888957	0	-0.291196	0.0432077	-0.399424	-0.147327	0.45458
1.01994e+06	2.7032	15.3336	65.0644	84.3	51.6	48.3285	167513	469153	7858.6	0	0	0	0	1819.99	1523.13	1127.94	0	691.974	0	0.164239	0.459983	0.00770538	0.000678448	0	0	0	0	0.00178442	0.00149336	0.00110589	0	-0.291196	0.0432077	-0.448844	-0.0357402	0.57555
1.01994e+06	2.70429	15.3434	65.0452	84.3	51.6	47.2129	28706.9	581896	6465.46	0	0	0	0	1820.03	0	1807.42	0	732.478	0	0.0281458	0.570522	0.00633863	0.000718161	0	0	0	0	0.00178445	0	0.00177209	0	-0.291196	0.0432077	-0.838358	0.326284	1.01837
1.01994e+06	2.72155	15.3276	64.8923	83.7	51.4	46.8111	14886.4	345849	953.683	0	0	0	0	903.65	0	903.711	0	19648	0	0.0145954	0.339089	0.000935353	0.019264	0	0	0	0	0.000885987	0	0.000886047	0	-0.291196	0.0432077	-1.15139	-0.0214304	0.588727
1.02006e+06	2.71961	15.253	65.4193	85.6	53	52.0995	17155.3	864637	22331.4	0	0	0	1815.64	4076.28	3754.39	0	0	283.152	0	0.016818	0.847637	0.0218919	0.000277585	0	0	0	0.00177994	0.00399614	0.00368058	0	0	-0.291196	0.0432077	1.21142	-0.115076	-0.429413
1.02006e+06	2.72192	15.391	64.8522	85	51.7	49.8775	16523.1	967300	20399.6	0	0	0	0	2961.16	1990.52	0	0	0	0	0.0161982	0.948281	0.0199989	0	0	0	0	0	0.00290294	0.00195138	0	0	-0.291196	0.0432077	-0.0168364	-0.711271	0.0301179
1.02018e+06	2.74176	15.2929	65.5236	83.9	51.5	49.9385	87843.6	360228	1837.15	0	0	0	2474.26	1615.28	125.401	0	0	18919.8	1	0.0861064	0.353104	0.00180067	0.0185456	0	0	0	0.00242532	0.00158333	0.000122921	0	0	-0.291196	0.0432077	-0.378703	0.477924	-0.27281
1.0203e+06	2.74129	15.2305	65.5279	83.7	51.5	49.4811	103137	180739	190.003	0	0	0	2.71921	1241.76	0	0	0	0	1	0.101085	0.177144	0.000186221	0	0	0	0	2.66512e-06	0.00121706	0	0	0	-0.291196	0.0432077	-1.0821	-0.495472	0.17526
1.0203e+06	2.73816	15.2499	65.5555	84.2	51.9	46.6924	35539	154968	347.432	0	0	0	0	1090.85	2947.18	0	0	0	1	0.0348321	0.151886	0.000340098	0	0	0	0	0	0.00106915	0.00288856	0	0	-0.291196	0.0432077	-0.325582	-0.540389	-0.0756637
1.0203e+06	2.72522	15.2779	65.2659	84.4	52.1	48.7461	41064	157198	382.037	0	0	0	659.4	0	301.83	3440.94	0	35551.5	0	0.0402472	0.154071	0.000374402	0.0348443	0	0	0	0.000646283	0	0.000295826	0.00337249	0	-0.291196	0.0432077	-1.1003	1.57191	1.60466
984311	3.00097	16.4824	76.2369	85.5	48.7	14.4412	25330.1	396642	635.816	0	0	0	2299.75	1943.03	0	0	0	76653.9	1	0.0257339	0.402964	0.000646137	0.0778757	0	0	0	0.00233641	0.001974	0	0	0	-0.291196	0.0432077	-0.311983	0.402736	-0.240662
990446	2.90015	16.1161	75.3821	88.3	48.5	25.2986	12895	114578	85.4162	0	0	0	0	0	2421.25	0	0	48398.3	1	0.0130194	0.115683	8.582e-05	0.0488651	0	0	0	0	0	0.00244461	0	0	-0.291196	0.0432077	-0.780916	-0.420485	-0.0518286
990446	2.9468	16.0588	75.6427	88.7	48.1	24.9959	40757.8	69342.1	206.239	0	0	0	2198.31	237.259	0	0	0	3613.87	1	0.0411509	0.070011	0.000207987	0.00364873	0	0	0	0.00221952	0.000239548	0	0	0	-0.291196	0.0432077	-0.877239	0.533592	-0.242833
991334	2.93722	15.9337	75.2972	87.1	47.9	55.5601	11263.3	258875	181.397	0	0	0	0	0	0	4019.3	0	59144.3	0	0.0113617	0.261138	0.000182582	0.0596613	0	0	0	0	0	0	0.00405443	0	-0.291196	0.0432077	-1.30448	1.64679	2.06953
991334	2.92571	15.9011	75.1312	93.9	48.4	60.0455	17423.1	460364	2690.68	0	0	0	1786.74	1086.69	0	0	0	15351.2	1	0.0175754	0.464388	0.00271452	0.0154854	0	0	0	0.00180236	0.00109619	0	0	0	-0.291196	0.0432077	-0.706952	0.270225	-0.155037
991588	2.91308	15.9225	75.4642	93.7	49.3	26.1485	13974	710157	15335.3	0	0	0	4023.89	884.588	3155.82	0	0	171377	1	0.0140926	0.716181	0.0154651	0.172831	0	0	0	0.00405803	0.000892093	0.00318259	0	0	-0.291196	0.0432077	0.6317	1.17022	-0.844522
991715	2.90504	15.8996	75.5363	93.5	48.5	27.1258	36752.9	752047	12888	0	2	0	934.715	4810.73	1130.18	0	0	21694.6	1	0.03706	0.75833	0.0129957	0.0218758	0	2.01671e-06	0	0.000942524	0.00485092	0.00113962	0	0	-0.0724241	-0.0637847	0.578349	-0.502114	-0.045503
991715	2.93621	15.8617	75.4284	87.8	46.6	84.5649	57147.4	630319	1930.11	0	0	0	0	0	1951.67	0	0	2005.24	1	0.0576248	0.635585	0.00194612	0.002022	0	0	0	0	0	0.00196798	0	0	-0.291196	0.0432077	-0.913424	-0.410728	-0.0106751
991715	2.93164	15.8783	74.7941	92.4	48.4	102.153	10216.4	547860	6188.14	0	0	0	1757.61	4132.55	0	0	0	145003	1	0.0103017	0.552437	0.0062397	0.146215	0	0	0	0.0017723	0.00416707	0	0	0	-0.291196	0.0432077	0.239494	-0.0606472	-0.10791
991842	2.89745	15.8437	75.2852	94.1	49.4	26.612	40193.6	820495	23157.6	0	4	0	6436.19	5113.63	3157.87	0	0	10619.9	1	0.0405242	0.827244	0.0233485	0.0107072	0	4.0329e-06	0	0.00648913	0.00515569	0.00318384	0	0	0.146292	-0.17075	2.51312	1.74569	-1.23079
991968	2.92329	15.8407	75.1865	86.1	44	83.7353	13702.8	758945	19115.5	0	0	2	0	7136.94	2090.58	0	0	37516.8	1	0.0138137	0.76509	0.0192698	0.0378205	0	0	2.01619e-06	0	0.00719473	0.00210751	0	0	0.897847	-0.901785	1.35893	-1.1593	0.0748283
991968	2.92607	15.7927	74.6758	89.8	47.8	99.993	189230	359533	702.448	0	0	0	0	2262.09	1218.88	0	0	82870.9	1	0.190762	0.362444	0.000707684	0.0835419	0	0	0	0	0.0022804	0.00122875	0	0	-0.291196	0.0432077	-0.410996	-0.631954	0.0840704
992222	2.90568	15.8403	74.4876	85.3	47.2	205.94	34446.9	156223	268.351	0	0	0	0	1390.91	0	0	0	36755.8	1	0.0347169	0.157448	0.000270101	0.0370439	0	0	0	0	0.00140181	0	0	0	-0.291196	0.0432077	-1.02535	-0.515736	0.178251
992348	2.81462	15.8595	74.9936	90.6	48.6	35.2692	81332.8	486314	1620.84	0	0	0	671.438	45.174	0	0	0	28059.8	0	0.0819599	0.490064	0.0016335	0.0282762	0	0	0	0.000676615	4.55223e-05	0	0	0	-0.291196	0.0432077	-1.29126	-0.0919985	0.0362994
992348	2.92225	15.7734	75.0692	86.1	46.2	142.798	17859.8	653292	6257.91	0	0	0	1756.24	659.918	3459.32	0	0	16.1454	1	0.0179976	0.65833	0.00630625	1.62698e-05	0	0	0	0.00176978	0.000665006	0.003486	0	0	-0.291196	0.0432077	0.120858	0.229918	-0.455923
992475	2.87622	15.7936	75.1104	86.4	46.9	85.62	13826.5	468485	8215.74	0	0	0	2307.45	2432.95	4483.54	0	0	0	1	0.0139313	0.472037	0.0082783	0	0	0	0	0.00232494	0.0024514	0.00451754	0	0	-0.291196	0.0432077	1.08951	0.255979	-0.62215
992475	2.91594	15.7737	75.0969	85.5	46.4	217.193	19364.6	547593	1634.78	0	0	0	0	725.652	1693.81	0	0	0	1	0.0195114	0.551745	0.0016474	0	0	0	0	0	0.000731154	0.00170666	0	0	-0.291196	0.0432077	-0.759091	-0.481161	0.0218014
992728	2.88603	15.7945	75.0733	83.9	46.2	307.289	12567	40719.3	51.2225	0	0	0	157.754	18.2137	0	0	0	0	1	0.012659	0.0410176	5.13736e-05	0	0	0	0	0.000158909	1.83471e-05	0	0	0	-0.291196	0.0432077	-1.41841	-0.30584	0.130474
992854	2.89528	15.771	75.2487	83.8	45.9	119.37	10512.3	559402	12187.1	0	2	0	4190.07	2456.04	527.967	0	0	12274.5	1	0.010588	0.563428	0.0122747	0.0123628	0	2.01439e-06	0	0.00422022	0.00247372	0.000531766	0	0	-0.0726752	-0.0636618	0.422946	1.12843	-0.62382
992854	2.88645	15.7633	75.0706	84.2	46.2	219.103	15980.8	170403	826.474	0	1	0	5307.38	531.412	3220.16	0	0	0	1	0.0160958	0.171629	0.000831945	0	0	1.0072e-06	0	0.00534558	0.000535237	0.00324333	0	0	-0.181936	-0.0102271	0.83304	1.7448	-1.08974
992981	2.87574	15.7349	75.0891	84.7	46.1	146.041	37616.7	466001	12948.1	0	4	6	5463.76	5122.84	58.479	0	0	0	1	0.0378826	0.469295	0.0130395	0	0	4.02827e-06	6.04241e-06	0.00550238	0.00515905	5.88923e-05	0	0	3.70928	-3.00259	1.41913	1.39636	-0.780727
994244	2.78877	15.7943	74.4092	88.4	49.8	48.9481	12055.5	193781	284.274	0	0	0	469.115	0	0	0	0	10635.7	0	0.0121253	0.194903	0.000285644	0.0106973	0	0	0	0.000471831	0	0	0	0	-0.291196	0.0432077	-1.35235	-0.172982	0.0730795
994748	2.7396	15.8145	73.8872	88.7	50.5	39.2859	12918.9	228006	305.662	0	0	0	0	0	0	0	0	736.125	0	0.0129871	0.22921	0.000307615	0.000740011	0	0	0	0	0	0	0	0	-0.291196	0.0432077	-1.46054	-0.370441	0.159245
995252	2.74482	15.8555	73.9384	88	50.5	45.048	267674	101173	427.034	0	0	0	0	1093.56	0	0	0	8781.9	1	0.268951	0.101655	0.000429037	0.00882379	0	0	0	0	0.00109878	0	0	0	-0.291196	0.0432077	-1.11943	-0.484328	0.174143
995378	2.74246	15.8099	73.8887	88.5	50.6	50.5492	266313	52741	321.785	0	0	0	0	79.8982	0	0	0	65368.4	0	0.267549	0.0529858	0.000323495	0.0656719	0	0	0	0	8.02692e-05	0	0	0	-0.291196	0.0432077	-1.43562	-0.378761	0.160333
997137	2.65854	15.8783	73.267	89.3	51.2	90.825	45392.9	172571	138.347	0	0	0	0	1000.28	170.113	0	0	22974.8	1	0.0455232	0.173067	0.000138396	0.0230408	0	0	0	0	0.00100315	0.000170601	0	0	-0.291196	0.0432077	-1.10169	-0.477908	0.158116
998015	2.61797	15.6906	72.7247	88.2	51.5	97.997	11383.7	140079	560.607	0	0	0	2260.8	0	0	0	0	29774.5	0	0.0114063	0.140358	0.000562116	0.0298337	0	0	0	0.00226529	0	0	0	0	-0.291196	0.0432077	-0.941109	0.577577	-0.25444
999141	2.63865	15.7378	71.3514	81.4	46.6	340.941	125134	47615.3	243.063	0	0	0	0	560.366	0	0	0	6823.78	0	0.125242	0.0476563	0.000243209	0.00682965	0	0	0	0	0.000560848	0	0	0	-0.291196	0.0432077	-1.28643	-0.428572	0.166849
999640	2.64283	15.738	71.1101	85	48.6	239.12	11743.4	173166	374.392	0	0	0	0	907.032	0	0	0	2370.08	0	0.0117476	0.173228	0.000374135	0.00237094	0	0	0	0	0.000907359	0	0	0	-0.291196	0.0432077	-1.17886	-0.464487	0.171547
987643	2.92263	16.095	75.6283	86	49.4	14.6501	18182.2	397882	1781.69	0	0	0	1133.55	0	0	0	0	15040.5	0	0.0184097	0.40286	0.0018043	0.0152287	0	0	0	0.00114773	0	0	0	0	-0.291196	0.0432077	-1.19737	0.109881	-0.0503526
988026	2.91189	16.0969	75.4478	85.8	49.4	14.9273	15583.8	203510	170.74	0	0	0	405.247	0	0	0	0	112.514	0	0.0157726	0.205976	0.000173072	0.000113878	0	0	0	0.000410158	0	0	0	0	-0.291196	0.0432077	-1.36649	-0.198792	0.0843421
989173	2.92953	16.1992	75.9495	90.1	51.3	26.6105	43922.2	271216	212.275	0	0	0	0	0	0	0	0	5475.9	1	0.044403	0.274185	0.00021432	0.00553584	0	0	0	0	0	0	0	0	-0.291196	0.0432077	-1.46054	-0.370441	0.159245
989555	2.9228	16.0156	76.0873	86.8	49.5	31.6483	47575.5	450489	1142.33	0	0	0	1454.82	867.179	0	1926.48	0	297175	0	0.0480777	0.455244	0.00115405	0.300311	0	0	0	0.00147018	0.000876332	0	0.00194681	0	-0.291196	0.0432077	-0.776442	1.12261	0.819904
990064	2.95207	16.191	76.1336	86	49.5	37.9663	22388.9	206424	642.147	0	0	0	1752.07	619.675	823.382	0	0	117242	1	0.0226136	0.208496	0.000648443	0.118419	0	0	0	0.00176965	0.000625894	0.000831645	0	0	-0.291196	0.0432077	-0.62925	0.288254	-0.227246
990064	2.94092	16.1147	75.7332	96.6	56.9	38.2516	15710.9	774930	16574.5	0	0	1	1773.24	3450.16	4680.29	0	0	0	1	0.0158686	0.782706	0.0167413	0	0	0	1.01004e-06	0.00179104	0.00348478	0.00472726	0	0	0.304469	-0.430197	1.3462	-0.0788586	-0.528745
990064	3.04761	16.1364	76.2311	96	56.6	37.8739	16998.2	775098	12896.2	0	0	0	3725.57	0	2092.65	0	0	660.164	1	0.0171688	0.782876	0.0130254	0.000666789	0	0	0	0.00376296	0	0.00211365	0	0	-0.291196	0.0432077	-0.0100788	1.16108	-0.710439
990064	2.97529	16.0278	75.9793	91.2	52.1	50.9444	23151.8	305990	319.256	0	0	0	1130.72	0	0	0	0	34993.6	1	0.0233841	0.309061	0.000322201	0.0353447	0	0	0	0.00114207	0	0	0	0	-0.291196	0.0432077	-1.19866	0.10751	-0.0493179
990191	2.95807	16.16	76.1311	92.9	53.6	113.504	10717.8	205566	230.905	0	0	0	568.122	629.224	0	0	0	60791.1	0	0.010824	0.207602	0.000233288	0.0613933	0	0	0	0.00057375	0.000635457	0	0	0	-0.291196	0.0432077	-1.13171	-0.196193	0.0630832
990191	2.95991	16.1223	76.0032	92.2	53	139.944	29173.8	220011	126.524	0	0	0	4028.33	0	0	0	0	22775	1	0.0294628	0.22219	0.000128258	0.0230006	0	0	0	0.00406824	0	0	0	0	-0.291196	0.0432077	-0.527694	1.3321	-0.583691
990191	3.0008	16.0014	76.3084	90.8	52	53.3393	10975.7	147339	230.545	0	0	0	1765.32	0	0	0	0	40785	1	0.0110844	0.148798	0.000233288	0.041189	0	0	0	0.00178281	0	0	0	0	-0.291196	0.0432077	-1.05174	0.375658	-0.166329
990446	2.90706	15.966	75.5668	87.6	50.3	49.0802	62347.6	159605	184.842	0	0	0	0	0	0	1841.87	0	5236.7	1	0.0629491	0.161144	0.000186785	0.00528721	0	0	0	0	0	0	0.00185964	0	-0.291196	0.0432077	-1.38896	0.554798	1.03543
990446	2.92669	16.0247	75.5826	91.5	52.6	42.5811	17758.6	637658	7409.16	0	0	0	0	4824.09	88.8327	1776.22	0	14541	1	0.0179299	0.643809	0.00748047	0.0146813	0	0	0	0	0.00487063	8.96896e-05	0.00179336	0	-0.291196	0.0432077	0.145482	0.0151565	1.0625
990573	3.00258	15.7442	76.0217	86.5	48.8	67.2804	46360	714744	7116.96	0	6	0	2558.16	0	0	1673.51	0	142080	1	0.0468012	0.721546	0.00718473	0.143432	0	6.0571e-06	0	0.00258251	0	0	0.00168944	0	0.365877	-0.278139	-0.803344	1.55089	0.483625
990827	2.86837	15.8016	75.1691	90.2	51.5	46.1589	17791.4	147729	322.03	0	0	0	1725.99	52.1956	0	0	0	34569.1	1	0.0179562	0.149097	0.000324981	0.0348892	0	0	0	0.00174197	5.26788e-05	0	0	0	-0.291196	0.0432077	-1.04475	0.353109	-0.158158
991968	2.87514	15.9913	74.8111	92.4	50.4	90.5066	14562.3	489994	1410.59	0	0	0	1579.7	1082.15	95.3112	17.8571	0	178248	0	0.0146802	0.493961	0.00142242	0.179691	0	0	0	0.00159249	0.00109091	9.60829e-05	1.80017e-05	0	-0.291196	0.0432077	-0.72931	0.189932	-0.116597
1.01355e+06	2.49389	15.5056	67.1433	88.3	52.3	42.4473	85483	298038	710.629	0	5	0	0	0	0	1279.23	0	5768.27	0	0.0843403	0.294054	0.000701495	0.00569116	0	4.93316e-06	0	0	0	0	0.00126213	0	0.243952	-0.218511	-1.41196	0.257513	0.753907
1.00225e+06	2.57732	15.3441	72.0692	89.5	52.9	39.3167	12137.8	258808	399.235	0	0	0	1420.93	0	655.412	0	0	31254.9	1	0.0121104	0.258226	0.000398102	0.0311846	0	0	0	0.00141773	0	0.000653938	0	0	-0.291196	0.0432077	-0.953653	0.209489	-0.156122
1.0025e+06	2.55708	15.3149	72.1481	90.5	53.1	41.3633	50340.8	406802	586.318	0	0	0	2211.42	0	0	0	0	48693.1	1	0.0502151	0.405786	0.000584537	0.0485715	0	0	0	0.0022059	0	0	0	0	-0.291196	0.0432077	-0.954728	0.55272	-0.243593
1.00288e+06	2.56818	15.3339	71.8415	91	53.4	43.2145	16375.5	257357	333.999	0	0	0	670.994	824.54	0	0	0	2648.21	0	0.0163286	0.256619	0.000333042	0.00264062	0	0	0	0.00066907	0.000822175	0	0	0	-0.291196	0.0432077	-1.05188	-0.175654	0.0482075
1.00374e+06	2.51687	15.2419	72.3333	88.7	52.8	41.5755	23623.6	210055	711.937	0	0	0	893.13	508.904	0	0	0	149330	0	0.0235355	0.209272	0.000709345	0.148773	0	0	0	0.000889799	0.000507006	0	0	0	-0.291196	0.0432077	-1.09911	-0.0506132	0.0036251
1.00374e+06	2.51495	15.2764	72.3432	88.5	52.8	42.0491	29856.9	254147	720.01	0	0	0	891.48	79.8416	0	0	0	86603.4	1	0.0297456	0.253199	0.000717315	0.0862805	0	0	0	0.000888155	7.95438e-05	0	0	0	-0.291196	0.0432077	-1.23219	-0.00699571	-0.00187051
1.00498e+06	2.35536	15.6041	70.4422	85.9	50.9	67.2447	93952.4	230525	298.597	0	0	0	0	0	3632.94	0	0	33349	1	0.0934869	0.229383	0.000297519	0.0331837	0	0	0	0	0	0.00361494	0	0	-0.291196	0.0432077	-0.455554	-0.444443	-0.152877
1.00498e+06	2.35014	15.5849	70.4454	86.1	51	69.2774	36664.2	392634	1327.29	0	0	0	2261.89	891.057	320.104	0	0	1911.73	0	0.0364826	0.390688	0.00132042	0.00190226	0	0	0	0.00225068	0.000886642	0.000318518	0	0	-0.291196	0.0432077	-0.580654	0.473044	-0.267252
1.00535e+06	2.35694	15.5581	70.4307	86.8	51.3	67.041	33143.9	677740	10700.4	0	0	2	0	4650.48	4095.38	0	0	16832.7	0	0.0329675	0.674134	0.0106431	0.0167431	0	0	1.98936e-06	0	0.00462574	0.00407358	0	0	0.88202	-0.889207	1.10799	-0.933279	-0.129759
1.00547e+06	2.36309	15.5311	70.4514	87.4	51.5	65.7183	23043.3	812909	19182.1	0	0	5	1789.12	2582.82	2619.4	0	0	55382	0	0.0229179	0.808484	0.0190776	0.0550805	0	0	4.97278e-06	0.00177938	0.00256876	0.00260514	0	0	2.64148	-2.28754	0.469181	0.0546465	-0.355807
1.00547e+06	2.36385	15.5541	70.4177	87.7	51.4	67.8663	83755.7	743350	22487.3	0	0	3	208.317	3268.26	6247.52	0	0	3944.26	0	0.0832997	0.739303	0.0223646	0.00392279	0	0	2.98367e-06	0.000207183	0.00325047	0.00621351	0	0	1.46841	-1.35524	1.32347	-0.747837	-0.371007
1.0056e+06	2.36701	15.5144	70.2839	86	51.3	64.7464	12413.4	806473	19605	0	0	2	0	2656.85	3950.89	0	0	52815.7	1	0.0123443	0.801984	0.0194959	0.0525218	0	0	1.98887e-06	0	0.00264207	0.0039289	0	0	0.881732	-0.888978	0.451947	-0.724714	-0.144163
1.00572e+06	2.43333	15.3139	70.7403	84.4	51.9	47.6328	24932	287266	698.354	0	0	0	890.067	126.161	0	0	0	78405.5	1	0.0247902	0.285633	0.00069403	0.0779596	0	0	0	0.000885004	0.000125444	0	0	0	-0.291196	0.0432077	-1.21867	-0.0130719	-0.000672718
1.00572e+06	2.36591	15.5143	70.1702	85.7	51.2	70.2074	16048.5	408006	4944.94	0	0	1	445.62	1554.18	1279.8	0	0	24466.6	0	0.0159573	0.405686	0.00491688	0.0243274	0	0	9.94313e-07	0.000443085	0.00154534	0.00127252	0	0	0.295196	-0.422828	-0.525425	-0.371232	-0.010591
1.00584e+06	2.36387	15.5314	70.3679	85.4	51.2	60.6079	117490	359640	760.361	0	0	0	3937.83	1781.87	0	0	0	15887.4	1	0.116807	0.357551	0.000755585	0.0157951	0	0	0	0.00391495	0.00177152	0	0	0	-0.291196	0.0432077	-0.012883	1.08434	-0.531679
1.00597e+06	2.43711	15.3729	70.664	84.5	52	48.2128	10191	631577	13392.4	0	0	0	1374.67	4484.08	0	0	0	0	1	0.0101306	0.627831	0.0133126	0	0	0	0	0.00136651	0.00445749	0	0	0	-0.291196	0.0432077	0.236605	-0.260568	-0.0298683
1.00597e+06	2.41319	15.3635	70.7598	84.9	52.1	48.5883	18087.1	565989	16627.3	0	0	0	0	7110.98	0	0	0	6386.66	0	0.0179799	0.562632	0.0165284	0.00634878	0	0	0	0	0.0070688	0	0	0	-0.291196	0.0432077	0.733934	-1.10311	0.255088
1.00597e+06	2.39738	15.434	70.6076	84.6	52	52.6737	16465.8	758990	10136.2	0	0	1	1135.17	2804.69	1581.72	3437.4	0	12356	1	0.0163681	0.754488	0.0100759	0.0122828	0	0	9.94069e-07	0.00112844	0.00278805	0.00157234	0.00341701	0	0.295052	-0.422714	0.232393	1.48074	1.46517
1.00609e+06	2.51284	15.2869	71.3193	87.4	52.3	37.4919	79867.2	218415	195.9	0	0	0	0	0	0	0	0	0	1	0.0793837	0.217093	0.000194814	0	0	0	0	0	0	0	0	0	-0.291196	0.0432077	-1.46054	-0.370441	0.159245
1.00609e+06	2.40055	15.4515	70.5387	84.9	52.2	53.0877	30757.6	596998	12257.4	0	0	0	2803	3095	0	1669.76	0	3379.48	1	0.0305714	0.593384	0.0121828	0.00335902	0	0	0	0.00278604	0.00307626	0	0.00165965	0	-0.291196	0.0432077	0.197189	1.3024	0.474132
1.00621e+06	2.40697	15.3852	70.5572	83.7	52	47.7189	12054.4	79090.2	303.932	0	0	0	0	0	0	0	0	616.389	1	0.0119799	0.0786018	0.000302123	0.000612583	0	0	0	0	0	0	0	0	-0.291196	0.0432077	-1.46054	-0.370441	0.159245
1.00634e+06	2.41025	15.2063	70.59	84	52	48.8122	48001.2	107321	56.7665	0	0	0	1789.84	0	0	0	0	489.102	1	0.0476989	0.106646	5.66411e-05	0.000486023	0	0	0	0.00177857	0	0	0	0	-0.291196	0.0432077	-1.05271	0.373885	-0.165556
1.00646e+06	2.42469	15.2751	70.7055	83.8	51.9	49.749	26403	601668	965.588	0	0	0	3754.79	235.032	2542.67	0	0	260568	1	0.0262336	0.597807	0.0009598	0.258896	0	0	0	0.00373069	0.000233523	0.00252635	0	0	-0.291196	0.0432077	0.169751	1.11492	-0.737013
1.00744e+06	2.45853	15.403	70.2699	82.8	51.7	43.5383	12911.9	247361	87.0161	0	2	0	0	0	0	1164.65	0	37031.9	1	0.0128165	0.245534	8.63572e-05	0.0367583	0	1.98522e-06	0	0	0	0	0.00115605	0	-0.0758397	-0.0621142	-1.41604	0.204735	0.703927
1.00744e+06	2.45868	15.4011	70.1194	83.2	51.6	43.7358	22863	419164	838.702	0	0	0	0	0	0	0	0	26307.1	0	0.0226941	0.416067	0.000832801	0.0261127	0	0	0	0	0	0	0	0	-0.291196	0.0432077	-1.46054	-0.370441	0.159245
1.00769e+06	2.53491	15.3612	70.7637	84.1	52.4	35.2137	105957	105943	53.7713	0	0	0	0	1283.37	0	0	0	20398.9	1	0.105149	0.105134	5.3588e-05	0.0202432	0	0	0	0	0.00127358	0	0	0	-0.291196	0.0432077	-1.06517	-0.502445	0.176512
1.00781e+06	2.4639	15.3811	70.2749	83	51.6	41.3298	11745.5	188330	257.145	0	0	0	0	1134.21	0	431.147	0	44648.5	1	0.0116545	0.18687	0.000255008	0.0443024	0	0	0	0	0.00112542	0	0.000427805	0	-0.291196	0.0432077	-1.09469	-0.274239	0.376068
1.00793e+06	2.51373	15.3771	70.9349	84.1	52.5	35.8395	339414	34434.5	70.7073	0	0	0	0	2259.69	0	0	0	526.519	1	0.336742	0.0341634	7.04411e-05	0.000522374	0	0	0	0	0.0022419	0	0	0	-0.291196	0.0432077	-0.764554	-0.602809	0.189642
1.00793e+06	2.5066	15.3744	71.0448	83	52	39.4699	240404	341268	500.152	0	0	0	0	0	0	0	0	16744.1	1	0.238512	0.338582	0.000496064	0.0166123	0	0	0	0	0	0	0	0	-0.291196	0.0432077	-1.46054	-0.370441	0.159245
1.00806e+06	2.47827	15.3462	70.089	82.9	51.5	42.2779	13006.5	504460	1390.79	0	0	0	0	4044.5	0	0	0	12369.4	1	0.0129025	0.500428	0.00137988	0.0122705	0	0	0	0	0.00401217	0	0	0	-0.291196	0.0432077	-0.214982	-0.786293	0.213644
1.00806e+06	2.4761	15.3663	70.0676	83.3	51.6	40.9117	32618.3	708075	1076.59	0	0	0	0	1628.88	0	0	0	30.27	1	0.0323575	0.702416	0.00106839	3.0028e-05	0	0	0	0	0.00161586	0	0	0	-0.291196	0.0432077	-0.958906	-0.537921	0.181153
1.00818e+06	2.52272	15.3052	70.598	85.2	52.2	39.5532	49248.9	525465	499.117	0	0	0	0	0	0	0	0	15953.8	1	0.0488493	0.521201	0.000494951	0.0158243	0	0	0	0	0	0	0	0	-0.291196	0.0432077	-1.46054	-0.370441	0.159245
1.0083e+06	2.53162	15.2981	70.6096	83.5	52.8	37.0801	38891.6	420247	3720.06	0	0	0	2278.94	3734.22	0	0	0	252.961	1	0.0385713	0.416786	0.00368937	0.000250878	0	0	0	0.00226017	0.00370347	0	0	0	-0.291196	0.0432077	0.207441	0.191576	-0.20329
1.00855e+06	2.50692	15.3141	70.7164	84.2	52.6	34.9502	32148.1	446971	248.029	0	0	0	0	5599.1	215.805	0	0	0	0	0.0318756	0.443182	0.000245898	0	0	0	0	0	0.00555164	0.000213976	0	0	-0.291196	0.0432077	0.322426	-0.950236	0.216042
1.00977e+06	2.55811	15.4151	70.2427	84.9	52.3	36.0876	12607.8	197521	328.347	0	0	0	1390.18	415.865	1120.81	0	0	37500.9	0	0.0124857	0.195609	0.000324826	0.037138	0	0	0	0.00137673	0.000411841	0.00110997	0	0	-0.291196	0.0432077	-0.708422	0.140307	-0.182425
1.01197e+06	2.66708	15.3621	67.9303	88.8	53	37.1084	16801.1	828545	22235	0	0	0	0	4304.05	0	0	0	633.911	1	0.0166024	0.818745	0.021972	0.000626413	0	0	0	0	0.00425315	0	0	0	-0.291196	0.0432077	-0.140173	-0.81127	0.216911
1.01428e+06	2.48196	15.4371	66.4738	88.8	52.4	36.7944	72745.2	126825	82.7561	0	0	0	924.188	0	0	0	0	4433.97	0	0.0717213	0.125039	8.18317e-05	0.00437155	0	0	0	0.00091118	0	0	0	0	-0.291196	0.0432077	-1.25161	0.0108844	-0.00715367
1.0144e+06	2.4659	15.4453	66.3155	87.9	52	33.1405	10623.4	332223	236.062	0	0	0	1129.44	0	0	0	0	109373	1	0.0104726	0.327507	0.00023265	0.10782	0	0	0	0.00111341	0	0	0	0	-0.291196	0.0432077	-1.20524	0.0955158	-0.0440841
1.01766e+06	2.52744	14.7997	65.2209	88.4	51.9	35.5962	27140.1	392691	1529.33	0	0	0	2025.81	0	0	609.246	0	33902.5	0	0.0266692	0.385877	0.00150247	0.0333143	0	0	0	0.00199066	0	0	0.000598676	0	-0.291196	0.0432077	-0.981038	0.760509	0.0777841
1.00535e+06	2.932	14.9789	74.1998	69.4	39.8	103.667	14956.9	915355	2449.45	0	0	0	0	2489.9	0	0	0	306883	0	0.0148774	0.910484	0.00243597	0.305249	0	0	0	0	0.00247665	0	0	0	-0.291196	0.0432077	-0.691676	-0.627141	0.192825
1.00572e+06	3.07065	14.9703	75.0981	65.1	37.1	10.497	37011.6	626711	2301.3	0	0	0	2901.71	0	3887.68	0	0	26323.6	0	0.0368011	0.623147	0.00228791	0.0261739	0	0	0	0.00288521	0	0.00386557	0	0	-0.291196	0.0432077	0.275702	0.757878	-0.70141
1.00658e+06	2.9999	14.8173	72.9856	69.9	40.6	159.452	24346	203670	591.119	0	0	0	1004.6	0	0	0	0	0	0	0.0241868	0.202338	0.000587135	0	0	0	0	0.000998035	0	0	0	0	-0.291196	0.0432077	-1.23169	0.0472331	-0.0230151
1.00732e+06	3.23829	15.2587	75.2311	65.2	36.9	9.52366	19600.6	656049	4011.65	0	0	0	1828.35	5162.37	1383.76	0	0	0	1	0.0194582	0.651281	0.00398284	0	0	0	0	0.00181507	0.00512485	0.0013737	0	0	-0.291196	0.0432077	0.928539	-0.170141	-0.221343
1.00757e+06	3.21071	15.1813	75.2403	66.3	37	7.9283	15478.1	496470	1105.65	0	0	0	2582.78	4314.85	635.882	0	0	0	1	0.0153619	0.492742	0.00109769	0	0	0	0	0.00256338	0.00428245	0.000631106	0	0	-0.291196	0.0432077	0.632162	0.245541	-0.305303
1.00769e+06	3.12391	15.1511	74.9269	69.9	38.9	23.5219	12283.4	838444	17992.3	0	0	0	1907.12	4279.03	4297.02	68.2379	0	1076.82	1	0.0121897	0.832047	0.0178547	0.0010686	0	0	0	0.00189257	0.00424638	0.00426423	6.77172e-05	0	-0.291196	0.0432077	1.4798	-0.0721344	-0.465077
1.00793e+06	3.15504	15.4207	75.1949	68.5	37.8	14.5889	70657.4	770320	20128	0	0	0	0	5792.32	523.458	0	0	0	1	0.0701012	0.764256	0.0199695	0	0	0	0	0	0.00574672	0.000519337	0	0	-0.291196	0.0432077	0.46788	-0.976707	0.192321
1.00941e+06	3.34949	15.5424	75.9933	65.9	38.3	5.32745	124852	617104	1405.57	0	0	0	1206.29	1578.25	0	0	0	1837.38	1	0.123689	0.611354	0.0013929	0.00182025	0	0	0	0.00119505	0.00156355	0	0	0	-0.291196	0.0432077	-0.70112	-0.0323743	-0.0377942
1.00953e+06	3.25489	15.1739	75.8973	66.7	38.3	1.67364	40960.4	693770	58.2881	0	0	0	0	1058	0	0	0	55949.9	1	0.0405738	0.687222	5.74526e-05	0.0554218	0	0	0	0	0.00104801	0	0	0	-0.291196	0.0432077	-1.13519	-0.479066	0.173454
1.00288e+06	2.63399	15.7696	71.6933	75.3	43.6	199.323	34951.9	118304	760.962	0	0	0	1222.32	69.5422	844.562	0	0	12559.4	1	0.0348517	0.117965	0.000758818	0.0125233	0	0	0	0.00121881	6.93428e-05	0.00084214	0	0	-0.291196	0.0432077	-0.925417	0.115201	-0.135105
1.003e+06	2.74902	15.7741	72.2318	76	43.9	196.367	11331.1	157333	744.138	0	0	0	304.055	0	2143.54	0	0	28331.4	0	0.0112972	0.156863	0.000741775	0.0282467	0	0	0	0.000303146	0	0.00213713	0	0	-0.291196	0.0432077	-0.796886	-0.287326	-0.0806403
1.00399e+06	2.55056	15.5995	70.9665	79.7	46.2	218.441	10663.3	636723	6255.72	1	0	0	2503.66	2165.13	0	0	0	1864.22	1	0.0106209	0.634192	0.00623113	0.00185681	9.96025e-07	0	0	0.00249371	0.00215652	0	0	0	0.859827	1.81551	-0.219252	0.449649	-0.266913
1.00411e+06	2.5724	15.4313	71.4671	78.5	45.5	192.581	50951.8	275087	497.161	0	0	0	264.716	1415.6	585.362	0	0	109591	0	0.050743	0.27396	0.000494964	0.109142	0	0	0	0.000263632	0.0014098	0.000582963	0	0	-0.291196	0.0432077	-0.800357	-0.418168	0.079881
1.00424e+06	2.54916	15.5655	71.1899	78.8	45.8	190.744	73144.7	509426	7709.1	0	0	0	429.793	2041.2	1016.26	0	0	71416.3	1	0.072836	0.507276	0.00767647	0.071115	0	0	0	0.00042798	0.00203258	0.00101198	0	0	-0.291196	0.0432077	-0.450061	-0.422722	0.0212703
1.00424e+06	2.54801	15.4876	71.0558	78.4	45.6	202.849	32885.6	625373	2562.77	0	0	0	919.958	2076.75	680.606	0	0	339894	0	0.0327469	0.622734	0.00255218	0.33846	0	0	0	0.000916076	0.00206799	0.000677734	0	0	-0.291196	0.0432077	-0.420072	-0.215282	-0.0385258
1.00424e+06	2.5684	15.4917	71.362	78.1	45.4	197.211	38713.2	562150	2312.06	0	0	0	902.275	1863.69	807.123	0	0	234169	1	0.0385499	0.559778	0.00230224	0.233181	0	0	0	0.000898468	0.00185583	0.000803717	0	0	-0.291196	0.0432077	-0.454949	-0.203241	-0.0490645
1.00424e+06	2.54829	15.6901	71.0474	78.2	45.3	186.391	48402	306319	921.581	0	0	0	893.882	1309.83	594.898	0	0	138395	1	0.0481978	0.305026	0.000918109	0.137811	0	0	0	0.00089011	0.0013043	0.000592388	0	0	-0.291196	0.0432077	-0.686835	-0.145248	-0.0367695
1.00424e+06	2.58782	15.6109	71.7553	77.8	45.2	205.239	19446.8	333035	1993.11	0	0	0	906.238	316.998	3311.05	0	0	55355.9	0	0.0193647	0.33163	0.00198459	0.0551223	0	0	0	0.000902413	0.00031566	0.00329707	0	0	-0.291196	0.0432077	-0.239005	-0.0929965	-0.28595
1.00436e+06	2.57263	15.5779	71.3808	77.9	45.3	197.968	14638.5	491235	461.232	0	0	0	0	1135.41	1056.61	0	0	219649	1	0.014575	0.489101	0.000458998	0.218695	0	0	0	0	0.00113048	0.00105202	0	0	-0.291196	0.0432077	-0.817118	-0.509149	0.0837381
1.00609e+06	2.6597	15.0893	71.166	80	45.2	123.564	99391.4	849423	28503.8	0	1	0	0	5195.63	759.021	0	0	1123.22	1	0.0987898	0.844281	0.0283315	0.00111642	0	9.93947e-07	0	0	0.00516418	0.000754427	0	0	-0.183373	-0.00952415	0.35239	-0.92114	0.164125
1.00658e+06	2.51944	15.5676	69.0596	84.1	48.4	151.796	29878.1	510437	10128.5	0	0	0	2268.91	3086.53	531.698	1297.67	0	41479	1	0.0296828	0.507099	0.0100618	0.0412078	0	0	0	0.00225407	0.00306635	0.000528221	0.00128918	0	-0.291196	0.0432077	0.204722	0.885665	0.350987
1.00683e+06	2.48804	15.5119	66.2606	83.5	48.3	168.6	29761.3	480673	3949.92	0	4	0	3245.64	1364.62	700.592	0	0	204233	1	0.0295594	0.477413	0.00392321	0.202848	0	3.97287e-06	0	0.00322363	0.00135537	0.000695841	0	0	0.13978	-0.167565	-0.107145	0.823912	-0.471153
1.00793e+06	2.54368	15.2336	69.5005	80.2	47	112.27	27086	382033	4096.93	0	0	0	1137.37	1097.8	1261.27	0	0	21048.6	0	0.0268727	0.379025	0.00406475	0.0208829	0	0	0	0.00112841	0.00108916	0.00125134	0	0	-0.291196	0.0432077	-0.515789	-0.0367083	-0.1401
1.00843e+06	2.55803	15.2226	69.6872	80.6	46.6	110.792	23068.3	381753	1620.65	0	0	0	0	1521.77	194.943	0	0	37354.6	0	0.0228756	0.378563	0.00160746	0.0370425	0	0	0	0	0.00150906	0.000193314	0	0	-0.291196	0.0432077	-0.938318	-0.530809	0.163014
1.00843e+06	2.56885	15.2084	69.6556	80.7	46.7	115.081	19845.9	593883	4022.91	0	0	0	0	970.046	1162.81	0	0	21627.9	0	0.0196801	0.588921	0.00398939	0.0214472	0	0	0	0	0.000961941	0.0011531	0	0	-0.291196	0.0432077	-0.841339	-0.49375	0.0727261
1.00843e+06	2.56534	15.1836	69.7615	80.3	46.7	115.93	18721.7	220204	1276.53	0	0	0	1848.55	908.08	1714.65	0	0	173346	0	0.0185652	0.218364	0.00126633	0.171898	0	0	0	0.0018331	0.000900493	0.00170032	0	0	-0.291196	0.0432077	-0.287951	0.268565	-0.310114
1.00916e+06	2.58024	15.1291	69.4708	82.2	46.9	108.282	14126.9	263933	719.474	0	0	0	0	1136.31	3404.76	0	0	35185.4	1	0.0139987	0.261537	0.000712473	0.034866	0	0	0	0	0.00112599	0.00337385	0	0	-0.291196	0.0432077	-0.173019	-0.556215	-0.116795
1.00928e+06	2.55617	15.213	68.4779	82.5	47.3	105.989	32099.4	382358	207.721	0	0	0	0	2809.73	6917.61	0	0	100740	1	0.0318041	0.378841	0.000206087	0.0998132	0	0	0	0	0.00278388	0.00685399	0	0	-0.291196	0.0432077	1.30917	-0.799293	-0.394798
1.00928e+06	2.64431	14.9604	69.2547	81.7	46.3	104.717	11091.2	518620	363.01	0	0	0	0	1169.57	4474.83	0	0	3676.82	0	0.0109891	0.51385	0.000359661	0.003643	0	0	0	0	0.00115881	0.00443367	0	0	-0.291196	0.0432077	0.131809	-0.581312	-0.207856
1.00941e+06	2.54349	15.1269	68.2242	83.6	47.7	104.035	68951.1	155353	332.504	0	0	0	1847.9	3470.88	357.691	1829.28	0	0	1	0.0683086	0.153905	0.000329897	0	0	0	0	0.00183068	0.00343854	0.000354358	0.00181224	0	-0.291196	0.0432077	0.194978	0.933696	0.694806
1.00953e+06	2.55319	15.2066	68.2454	83.2	47.6	119.977	24593	443421	1929.42	0	0	0	2262.33	2777.56	1511.79	1855.57	0	35579.5	1	0.0243609	0.439236	0.00191079	0.0352437	0	0	0	0.00224097	0.00275134	0.00149752	0.00183805	0	-0.291196	0.0432077	0.394528	1.16607	0.524023
1.00965e+06	2.55677	15.1784	68.1252	84.1	47.8	108.306	322945	243211	2007.75	0	0	0	166.398	0	1954.64	0	0	80414.3	1	0.319859	0.240886	0.00198881	0.0796457	0	0	0	0.000164807	0	0.00193596	0	0	-0.291196	0.0432077	-0.884536	-0.341101	-0.0380072
1.00965e+06	2.55363	15.1822	68.1788	83	47.5	152.821	14495.7	416724	1645.14	0	0	0	2259.8	1076.43	983.615	0	0	1664.59	1	0.0143571	0.412741	0.00162928	0.00164868	0	0	0	0.0022382	0.00106614	0.000974213	0	0	-0.291196	0.0432077	-0.345501	0.435792	-0.319153
1.0099e+06	2.55221	15.1643	68.0461	83.6	47.9	132.367	137708	219427	483.954	0	0	0	0	1404.94	1933.87	0	0	3822.7	1	0.136359	0.217277	0.000479258	0.00378524	0	0	0	0	0.00139117	0.00191492	0	0	-0.291196	0.0432077	-0.496294	-0.553833	0.0127686
1.0099e+06	2.57236	15.2355	68.3796	84.4	47.9	107.252	72760.8	360835	668.746	0	0	0	1804.47	1031.24	1106.33	36.5029	0	106541	1	0.0720478	0.357299	0.000662445	0.105497	0	0	0	0.00178679	0.00102114	0.00109549	3.61452e-05	0	-0.291196	0.0432077	-0.427874	0.267045	-0.230769
1.0099e+06	2.57878	15.2031	68.4389	85.2	47.9	100.907	57708.8	592477	1189.12	0	0	0	1165.31	2013.76	1586.34	0	0	210250	1	0.0571434	0.586672	0.00117735	0.20819	0	0	0	0.00115389	0.00199403	0.0015708	0	0	-0.291196	0.0432077	-0.140221	-0.126374	-0.160067
1.01002e+06	2.57939	15.1972	68.3007	83.9	47.6	102.069	143193	292187	886.935	0	0	0	857.441	0	1657.71	0	0	85182.1	0	0.141773	0.289289	0.000878203	0.0843373	0	0	0	0.000848937	0	0.00164127	0	0	-0.291196	0.0432077	-0.809591	-0.0487628	-0.137498
1.01002e+06	2.72898	14.888	69.2588	84	46.6	77.8597	152962	584460	1717.18	0	0	0	0	2813.52	3995.12	0	0	270624	1	0.151445	0.578664	0.00169997	0.26794	0	0	0	0	0.00278562	0.00395549	0	0	-0.291196	0.0432077	0.503904	-0.740137	-0.144512
1.01014e+06	2.59164	15.2086	68.313	84.4	47.8	98.8761	10621.3	400006	1751.33	0	0	0	1373.83	0	4221.23	0	0	107226	0	0.0105147	0.395991	0.00173342	0.10615	0	0	0	0.00136004	0	0.00417886	0	0	-0.291196	0.0432077	0.0130797	0.113187	-0.449937
1.01014e+06	2.59328	15.1824	68.3207	84.4	47.7	100.925	44073.2	590958	3292.02	0	0	0	1931.56	118.372	5187.09	0	0	369740	0	0.0436308	0.585026	0.00325896	0.366028	0	0	0	0.00191217	0.000117183	0.00513502	0	0	-0.291196	0.0432077	0.441882	0.31253	-0.631733
1.01014e+06	2.5981	15.1469	68.3354	84.2	47.6	90.5612	13059.1	508107	2038.78	0	0	0	1917.98	331.295	4798.02	0	0	247374	0	0.012928	0.503007	0.00201853	0.244891	0	0	0	0.00189873	0.000327969	0.00474986	0	0	-0.291196	0.0432077	0.397159	0.292942	-0.593165
1.01026e+06	2.65255	15.0298	68.3843	83.7	47.3	85.9869	11577.5	434352	1642.72	0	0	0	0	2921.36	1541.41	0	0	102495	1	0.0114599	0.42994	0.00162631	0.101453	0	0	0	0	0.00289169	0.00152576	0	0	-0.291196	0.0432077	-0.138657	-0.701392	0.0667147
1.01038e+06	2.61421	15.1129	68.2113	84.3	47.4	90.3916	34886.1	457378	4021.9	0	0	0	1779.46	2779.76	104.153	0	0	334012	0	0.0345275	0.452677	0.00398067	0.330579	0	0	0	0.00176117	0.00275119	0.000103083	0	0	-0.291196	0.0432077	-0.173954	0.079338	-0.133975
1.01038e+06	2.65682	15.0513	68.4348	83.2	47.2	89.1732	16382.2	571295	5584.48	0	0	0	0	2895.67	3045.17	0	0	570229	0	0.0162139	0.565424	0.00552661	0.564368	0	0	0	0	0.00286591	0.00301388	0	0	-0.291196	0.0432077	0.267053	-0.729184	-0.0621224
1.01038e+06	2.66237	15.0465	68.4666	83.3	47.2	88.4227	13358.8	382869	571.012	0	0	0	0	901.095	5415.44	0	0	177969	0	0.0132215	0.378934	0.000565132	0.17614	0	0	0	0	0.000891834	0.00535979	0	0	-0.291196	0.0432077	0.306395	-0.572599	-0.291439
1.01051e+06	2.61907	15.1387	67.5872	84.2	47.6	92.9034	23503.1	403617	1171.61	0	0	0	1227.65	931.13	1701.07	0	0	155830	0	0.0232588	0.39942	0.00115981	0.15421	0	0	0	0.00121489	0.000921449	0.00168339	0	0	-0.291196	0.0432077	-0.427911	0.00801805	-0.19547
1.01063e+06	2.62053	15.1101	67.4181	83.7	47.6	96.2272	363190	270834	866.799	0	0	0	1619.33	0	1507.28	2527.09	0	98834.2	0	0.35937	0.267986	0.000857882	0.0977948	0	0	0	0.0016023	0	0.00149143	0.00250052	0	-0.291196	0.0432077	-0.582256	1.51369	0.916003
1.01063e+06	2.80264	14.8685	68.0772	84.9	47.1	77.8542	23563.2	433523	651.546	0	0	0	0	399.63	3779.32	0	0	107585	0	0.0233154	0.428964	0.000645143	0.106454	0	0	0	0	0.000395427	0.00373957	0	0	-0.291196	0.0432077	-0.298146	-0.48798	-0.158277
1.01063e+06	2.81877	14.8939	68.2815	86	47.1	74.9744	51687.7	561043	904.662	0	0	0	0	922.779	5887.82	0	0	52342.4	0	0.0511441	0.555143	0.000895483	0.0517919	0	0	0	0	0.000913074	0.0058259	0	0	-0.291196	0.0432077	0.442574	-0.584342	-0.331397
1.01075e+06	2.62065	15.1569	67.3594	83.5	47.5	101.18	58119.4	533523	1759.89	0	0	0	1173.61	0	2804.77	0	0	124476	0	0.0575012	0.527849	0.00174128	0.123152	0	0	0	0.00116113	0	0.00277494	0	0	-0.291196	0.0432077	-0.422835	0.0586801	-0.292393
1.01075e+06	2.62468	15.1885	67.4459	83.7	47.6	95.3007	323896	201025	583.637	0	0	0	0	0	3463.04	0	0	70935	0	0.320451	0.198887	0.000577789	0.0701806	0	0	0	0	0	0.0034262	0	0	-0.291196	0.0432077	-0.508024	-0.44058	-0.136582
1.01112e+06	2.69336	15.063	67.3889	86.1	47.8	89.3154	53648.2	393020	405.946	0	0	0	0	897.653	1417.78	5524.76	0	54933.2	0	0.0530584	0.388699	0.000401536	0.0543292	0	0	0	0	0.000887784	0.0014022	0.00546402	0	-0.291196	0.0432077	-0.584797	2.22739	2.62464
1.01124e+06	2.85573	14.8894	67.3379	87.7	47.5	75.5458	30906.1	633954	5617.8	0	32	0	105.446	8199.92	1480.13	0	0	0	1	0.0305626	0.626909	0.00555557	0	0	3.16444e-05	0	0.000104274	0.00810879	0.00146368	0	0	3.14158	-1.63562	1.48762	-1.19722	0.123769
1.01148e+06	2.62433	15.1162	66.9589	82.9	47.4	101.368	15222.2	246140	840.388	0	0	0	1152.72	0	1206.49	0	0	124071	0	0.0150494	0.243346	0.000830465	0.122662	0	0	0	0.00113964	0	0.0011928	0	0	-0.291196	0.0432077	-0.867613	0.0820755	-0.151863
1.01148e+06	2.8314	14.97	67.5676	89.4	48	77.0161	13628.7	764125	9975.25	0	2	0	0	3399.67	1464.96	0	0	15042.3	1	0.013474	0.755451	0.00986177	0.0148715	0	1.9773e-06	0	0	0.00336108	0.00144833	0	0	-0.0766995	-0.0616937	-0.0144617	-0.748458	0.0797639
1.01148e+06	2.86891	14.8479	67.9436	88.5	47.5	72.9287	19049.1	620342	16440.1	0	62	0	3802.57	6121.43	6898.52	0	0	0	1	0.0188328	0.6133	0.0162534	0	0	6.12962e-05	0	0.0037594	0.00605195	0.00682021	0	0	6.3582	-3.20874	3.17637	0.43597	-1.03411
1.0116e+06	2.74441	15.1407	67.281	87.7	48.3	77.1306	14036.8	664502	1014.14	0	0	0	0	3796	0	0	0	475969	1	0.0138758	0.656879	0.00100237	0.470509	0	0	0	0	0.00375246	0	0	0	-0.291196	0.0432077	-0.295608	-0.759375	0.210123
1.0116e+06	2.84234	14.9287	67.5224	90.3	48.2	77.0666	33009.2	745940	9676.76	0	3	0	0	3162.97	2021.75	0	0	47720.8	1	0.0326305	0.737384	0.009566	0.0471734	0	2.96559e-06	0	0	0.00312669	0.00199856	0	0	0.03051	-0.114125	0.0657428	-0.735428	0.0290784
1.01173e+06	2.88094	14.8513	67.3509	91.1	48.2	71.5264	10445.6	815977	19315	0	9	0	2798.85	6902.72	2728.03	0	0	9680.95	1	0.0103246	0.80652	0.0190911	0.00956875	0	8.89569e-06	0	0.00276641	0.00682272	0.00269641	0	0	0.673806	-0.428735	2.04151	0.0249359	-0.486261
1.01185e+06	2.88577	14.8668	67.293	91.7	48.2	72.7267	11574.6	869292	22282.9	0	26	0	3571.41	7721.44	3519.78	0	0	3180.9	1	0.0114391	0.859114	0.0220221	0.00314366	0	2.56956e-05	0	0.00352959	0.00763103	0.00347857	0	0	2.49625	-1.32002	2.68489	0.244532	-0.682205
1.01197e+06	2.87135	14.8676	67.1086	91.6	48.4	73.5031	12224.7	958070	9331.81	0	0	0	897.498	923.607	7211.1	0	0	49718.2	1	0.0120801	0.946738	0.00922163	0.0491301	0	0	0	0.000886882	0.000912683	0.00712581	0	0	-0.291196	0.0432077	1.0072	-0.239755	-0.6056
1.01197e+06	2.87943	14.9011	67.1577	92.4	48.5	71.6773	14769	815165	15939.7	0	16	5	1341.85	3348.96	3249	0	0	37596.7	1	0.0145943	0.805524	0.0157515	0.037152	0	1.58108e-05	4.94086e-06	0.00132598	0.00330935	0.00321057	0	0	4.33781	-3.11139	0.763448	-0.224252	-0.315242
1.01197e+06	2.90074	14.914	67.2936	91.4	49.4	73.3131	22970.6	883266	28875.3	2	97	4	1296.27	8161.3	3798.88	0	0	0	1	0.0226989	0.872819	0.0285335	0	1.97634e-06	9.58527e-05	3.95269e-06	0.00128094	0.00806477	0.00375394	0	0	14.7219	-3.37803	2.38048	-0.747116	-0.289455
1.01209e+06	2.77973	15.0543	66.7344	87.4	47.9	72.7943	65852	498584	573.98	0	1	0	674.425	2754.94	457.654	0	0	164017	1	0.0650653	0.492628	0.000567143	0.162058	0	9.88054e-07	0	0.000666368	0.00272203	0.000452187	0	0	-0.184012	-0.00921148	-0.336989	-0.382957	0.0354176
1.01209e+06	2.8976	14.9765	67.2559	92.1	48.9	72.9069	13097.7	902689	21665	0	29	0	0	5095.14	2623.75	0	0	5818.93	1	0.0129412	0.891905	0.0214062	0.00574942	0	2.86536e-05	0	0	0.00503427	0.0025924	0	0	2.81713	-1.47695	0.823035	-0.945301	0.00366858
1.01209e+06	2.91198	14.9211	67.307	92.2	50.1	69.8304	84057.4	777875	23329.5	1	55	3	0	5327.32	9347.56	0	0	0	1	0.0830532	0.768582	0.0230513	0	9.88054e-07	5.43429e-05	2.96416e-06	0	0.00526368	0.00923589	0	0	8.49382	-2.47103	2.74121	-1.10508	-0.566834
1.01209e+06	2.94323	14.8647	67.482	91.5	49.7	76.4126	17062.1	728128	16658.1	1	34	0	0	4620.87	6924.31	0	0	0	1	0.0168583	0.719429	0.016459	0	9.88054e-07	3.35938e-05	0	0	0.00456567	0.00684159	0	0	4.49486	0.0190759	1.85888	-0.983717	-0.36957
1.01221e+06	2.87212	15.0194	66.9215	89.9	48.1	71.2739	15211.5	513832	1474.95	0	0	0	0	0	3770.22	0	0	185412	0	0.015028	0.507633	0.0014572	0.183175	0	0	0	0	0	0.00372473	0	0	-0.291196	0.0432077	-0.425031	-0.446691	-0.162357
1.01221e+06	2.91373	14.9494	67.2378	91.8	49	70.368	15855.7	892114	23180.1	0	65	0	0	5779.26	9421.27	0	0	9070.36	1	0.0156644	0.881351	0.0229003	0.00896092	0	6.42158e-05	0	0	0.00570953	0.0093076	0	0	6.67491	-3.36363	2.89956	-1.15276	-0.566981
1.01233e+06	2.79375	15.2198	66.1845	88.6	48	70.8399	16884.6	739428	1743.25	0	0	0	0	2037.47	0	0	0	134567	0	0.0166788	0.730419	0.00172176	0.132928	0	0	0	0	0.00201264	0	0	0	-0.291196	0.0432077	-0.835726	-0.579047	0.186533
1.01233e+06	2.8936	15.0205	67.102	93.1	48.5	71.0083	39991.2	908723	9532.15	0	0	0	0	2042.07	8440.08	0	0	253779	1	0.0395039	0.897651	0.00941586	0.250687	0	0	0	0	0.00201719	0.00833725	0	0	-0.291196	0.0432077	1.48352	-0.750191	-0.533262
1.01233e+06	2.97422	14.9053	67.6303	87	47.3	66.0003	137297	654015	2678.78	0	0	0	0	3107.94	7301.89	0	0	77304.2	1	0.135625	0.646046	0.00264636	0.0763624	0	0	0	0	0.00307007	0.00721292	0	0	-0.291196	0.0432077	1.49781	-0.836304	-0.42191
1.01233e+06	2.97334	14.8845	67.6976	85.8	47	63.559	335403	125243	257.967	0	0	0	0	1130.2	1734.99	0	0	47959	1	0.331316	0.123717	0.000254857	0.0473747	0	0	0	0	0.00111643	0.00171385	0	0	-0.291196	0.0432077	-0.637483	-0.521242	0.0264041
1.01246e+06	2.97614	14.8944	67.6143	86.8	47.3	65.8157	27443.1	734880	9403.33	0	0	0	1848.41	3543.22	2363.51	0	0	1236.81	1	0.0271055	0.725839	0.00928732	0.00122159	0	0	0	0.00182567	0.00349963	0.00233443	0	0	-0.291196	0.0432077	0.693522	-0.0169216	-0.328266
1.01246e+06	2.97607	14.8831	67.6639	86.4	47.2	64.0985	208442	501855	6436.98	0	0	0	1889.33	2918.09	1527.69	0	0	18966.1	1	0.205878	0.495681	0.00635781	0.0187328	0	0	0	0.00186609	0.00288219	0.0015089	0	0	-0.291196	0.0432077	0.281602	0.0808903	-0.272741
1.01258e+06	2.97114	14.8388	67.5084	88.2	47.9	65.5564	99076.7	307384	464.313	0	1	0	5553.36	0	3585.5	0	0	0	1	0.0978461	0.303566	0.000458237	0	0	9.87579e-07	0	0.00548438	0	0.00354097	0	0	-0.184064	-0.00918629	0.78145	1.85227	-1.14804
1.01258e+06	2.97897	14.8235	67.5324	86.8	47.5	66.7815	122337	581277	9637.28	0	0	0	2016.34	2044.37	2052.41	0	0	0	1	0.120818	0.574057	0.0095173	0	0	0	0	0.0019913	0.00201898	0.00202692	0	0	-0.291196	0.0432077	0.186348	0.212155	-0.352037
1.01258e+06	2.97587	14.7688	67.4517	86	47.3	63.9749	172434	457067	6605.48	1	0	0	0	3490.16	2141.9	0	0	83.7081	1	0.170292	0.45139	0.00652296	8.26683e-05	9.87579e-07	0	0	0	0.00344681	0.0021153	0	0	0.850066	1.80048	0.197578	-0.770998	0.023339
1.01258e+06	2.97571	14.8765	67.3711	85.5	47.2	65.2789	26223.5	707990	12800.6	0	1	0	80.3596	3921.26	1770.9	0	0	0	1	0.0258978	0.699196	0.012642	0	0	9.87579e-07	0	7.93614e-05	0.00387256	0.00174891	0	0	-0.184064	-0.00918629	0.246086	-0.774412	0.0462536
1.0127e+06	2.97275	14.8329	67.517	88	47.9	65.5247	13694	736140	1011.14	0	0	0	2333.49	0	6533.4	0	0	0	1	0.0135223	0.726909	0.000998322	0	0	0	0	0.00230423	0	0.00645148	0	0	-0.291196	0.0432077	0.861389	0.461801	-0.818585
1.0127e+06	2.97814	14.7979	67.5669	86.5	47.5	64.406	114241	127996	206.565	0	0	0	2614.98	1457	17.9884	0	0	866.044	1	0.112808	0.126391	0.000204404	0.000855184	0	0	0	0.00258219	0.00143873	1.77628e-05	0	0	-0.291196	0.0432077	-0.416861	0.560711	-0.294337
1.0127e+06	2.97231	14.784	67.669	85.5	47.2	65.6679	20189.3	671914	14611.8	0	8	0	0	4380.43	2432.74	0	0	0	1	0.0199361	0.663488	0.0144288	0	0	7.89968e-06	0	0	0.0043255	0.00240223	0	0	0.565759	-0.375894	0.550132	-0.867945	0.0104782
1.01282e+06	2.88459	15.3262	66.8738	92.8	49	72.4896	51081.2	813047	14029.7	0	0	0	2260.83	3590.9	2902.56	0	0	20528.9	1	0.0504346	0.802755	0.0138524	0.0202691	0	0	0	0.00223221	0.00354545	0.00286582	0	0	-0.291196	0.0432077	0.948695	0.137588	-0.447768
1.01282e+06	2.97429	14.9149	67.4478	87.9	47.9	64.4342	121458	728161	2292.42	0	0	0	0	2811.79	2663.99	0	0	10487.1	1	0.119921	0.718944	0.00226299	0.0103543	0	0	0	0	0.0027762	0.00263027	0	0	-0.291196	0.0432077	0.132557	-0.712033	-0.0302177
1.01282e+06	2.97744	14.729	67.3583	86.9	47.7	61.8076	47668	146828	71.7493	0	0	0	2497.75	442.541	322.456	0	0	0	1	0.0470647	0.144969	7.10886e-05	0	0	0	0	0.00246613	0.000436939	0.000318374	0	0	-0.291196	0.0432077	-0.6709	0.609821	-0.312681
1.01282e+06	2.98253	14.7833	67.3766	85.6	47.2	63.1003	122042	221284	480.061	0	0	0	2208.92	860.692	1890.92	0	0	0	1	0.120497	0.218483	0.000473924	0	0	0	0	0.00218096	0.000849797	0.00186699	0	0	-0.291196	0.0432077	-0.177591	0.415984	-0.388717
1.01282e+06	2.97441	14.7968	67.6519	84.5	47.1	64.3413	11859.4	423231	8762.58	0	0	0	0	4073.13	2530.95	0	0	0	1	0.0117093	0.417874	0.00865208	0	0	0	0	0	0.00402157	0.00249892	0	0	-0.291196	0.0432077	0.482657	-0.838423	-0.00199049
1.01294e+06	2.90313	15.24	66.4968	93.3	49.1	78.7767	15848.3	849949	15754.4	0	0	0	0	5302.03	592.063	0	0	81705.1	1	0.0156458	0.83909	0.0155527	0.0806612	0	0	0	0	0.00523428	0.000584499	0	0	-0.291196	0.0432077	0.326913	-0.924928	0.179747
1.01391e+06	2.96061	14.7146	67.5583	76.8	44.7	55.1798	232282	311491	781.812	0	0	0	297.24	1660.93	1212.3	0	0	6094.48	1	0.229095	0.307217	0.000771269	0.00601085	0	0	0	0.000293162	0.00163814	0.00119566	0	0	-0.291196	0.0432077	-0.552362	-0.44202	0.0246827
1.01657e+06	2.55716	14.6005	65.4645	81.1	48.4	39.5045	15639.3	360971	3803.98	0	0	0	907.718	1129.65	0	0	0	13744.9	1	0.0153843	0.355086	0.00374198	0.0135208	0	0	0	0.00089292	0.00111123	0	0	0	-0.291196	0.0432077	-0.910817	-0.111934	0.0112477
978237	2.86002	16.4442	76.5697	82.8	47.6	10.4848	19787.1	286478	339.896	0	0	0	0	0	0	0	0	117725	0	0.0202274	0.292851	0.000347564	0.120344	0	0	0	0	0	0	0	0	-0.291196	0.0432077	-1.46054	-0.370441	0.159245
979535	2.89079	16.5147	76.5867	82.4	47.9	10.2868	12691.1	150897	524.739	0	0	0	0	890.842	0	0	0	6580.48	0	0.0129562	0.15405	0.000535969	0.00671796	0	0	0	0	0.000909454	0	0	0	-0.291196	0.0432077	-1.17821	-0.464704	0.171576
981605	2.66588	16.4637	76.4775	91.7	49.8	20.6314	86697.6	689498	7936.53	0	0	0	1414.05	2115.96	1495.27	0	0	77007.6	1	0.0883223	0.702419	0.00808573	0.0784507	0	0	0	0.00144055	0.00215561	0.00152329	0	0	-0.291196	0.0432077	-0.0375356	-0.0221823	-0.206124
981735	2.66408	16.5047	76.2957	92.2	50.2	20.5161	27600.9	358923	851.726	0	0	0	0	0	2026.3	3134.13	0	19849.3	0	0.0281144	0.365601	0.000867852	0.0202186	0	0	0	0	0	0.002064	0.00319244	0	-0.291196	0.0432077	-0.763852	1.17566	1.48518
981735	2.66589	16.4992	76.3422	92.7	50.1	20.095	25971.8	673313	4724.96	0	0	0	2288.53	557.969	1831.13	3039.58	0	46425.8	1	0.026455	0.68584	0.00481291	0.0472895	0	0	0	0.00233111	0.00056835	0.0018652	0.00309613	0	-0.291196	0.0432077	-0.111864	2.04847	1.03897
981864	2.6858	16.371	76.415	92	49.6	20.1292	199703	99104.5	153.642	0	0	0	2357.65	5355.69	0	0	0	1075.11	1	0.203392	0.100935	0.000156845	0.00109497	0	0	0	0.0024012	0.00545461	0	0	0	-0.291196	0.0432077	0.783412	0.0690954	-0.205302
982122	2.65909	16.5315	76.4733	91.4	49.6	23.6387	47021.4	313851	3177.11	0	0	0	0	9743.59	107.296	0	0	1526.6	1	0.0478774	0.319565	0.00323483	0.00155439	0	0	0	0	0.00992095	0.000109249	0	0	-0.291196	0.0432077	1.64974	-1.40096	0.284326
982251	2.68821	16.4536	76.1858	92.3	49.9	23.5707	18379.4	792789	12568.1	0	7	0	0	1953.33	2792.09	1636.54	0	120415	0	0.0187115	0.807115	0.0127951	0.122591	0	7.12649e-06	0	0	0.00198863	0.00284254	0.00166612	0	0.481883	-0.334873	0.0112024	0.194207	0.725782
983797	2.69489	16.5654	74.8479	88.7	50.9	22.7393	10001.5	405944	3763.49	0	0	0	0	2895.76	0	0	0	151676	0	0.0101662	0.41263	0.00382498	0.154174	0	0	0	0	0.00294346	0	0	0	-0.291196	0.0432077	-0.546759	-0.675524	0.199154
984183	2.7173	16.6368	74.6728	88.5	51	22.1649	9994.63	97835.7	233.518	0	0	0	0	973.528	0	0	0	34967.6	0	0.0101553	0.0994081	0.000237761	0.0355296	0	0	0	0	0.000989174	0	0	0	-0.291196	0.0432077	-1.15346	-0.472967	0.172656
985082	2.72773	16.4586	74.8998	88.6	50.9	23.0702	28454.1	337992	562.892	0	0	0	2269.56	1351.07	0	0	0	253630	0	0.0288851	0.343111	0.000571526	0.257471	0	0	0	0.00230393	0.00137153	0	0	0	-0.291196	0.0432077	-0.506462	0.451592	-0.2429
990191	2.85188	16.0396	75.5384	88.6	49.6	24.5753	221056	418816	594.999	0	0	0	0	2526.58	0	0	0	225254	1	0.223246	0.422965	0.000600894	0.227486	0	0	0	0	0.00255161	0	0	0	-0.291196	0.0432077	-0.668406	-0.63491	0.193841
990319	2.85186	16.1114	75.5448	88.6	49.6	24.3443	62104	559841	4246.47	0	0	0	1770.47	0	0	0	0	232229	0	0.0627111	0.565314	0.00428751	0.234499	0	0	0	0.00178778	0	0	0	0	-0.291196	0.0432077	-1.0506	0.37774	-0.167238
990319	2.86124	16.0875	75.5183	88.3	49.1	25.8329	84757.2	243927	125.284	0	0	0	0	0	0	0	0	120.772	1	0.0855858	0.246312	0.000126222	0.000121953	0	0	0	0	0	0	0	0	-0.291196	0.0432077	-1.46054	-0.370441	0.159245
989046	2.69172	16.2134	74.9989	89.8	52.1	27.7621	40804.4	245219	406.317	0	0	0	1773.38	1005.06	0	0	0	31392.5	1	0.0412563	0.247935	0.000410497	0.0317401	0	0	0	0.00179302	0.00101619	0	0	0	-0.291196	0.0432077	-0.733931	0.274606	-0.154416
989555	2.67679	16.1674	74.7699	90.3	52.2	33.8416	20381.3	602645	1094.98	0	0	0	247.505	734.093	0	0	0	273560	1	0.0205964	0.609006	0.00110656	0.276447	0	0	0	0.000250117	0.000741841	0	0	0	-0.291196	0.0432077	-1.17289	-0.342658	0.123627
989683	2.67104	16.248	74.6902	90.5	52.4	28.4167	51961.9	495367	2017.87	0	0	0	0	894.339	0	0	0	199063	1	0.0525036	0.500531	0.00203904	0.201139	0	0	0	0	0.000903663	0	0	0	-0.291196	0.0432077	-1.18	-0.464104	0.171497
989810	2.66521	16.2575	74.8138	90.6	52.4	30.711	10564.1	382388	928.45	0	0	0	0	881.957	0	0	0	100049	1	0.0106728	0.386324	0.000937554	0.101079	0	0	0	0	0.000891037	0	0	0	-0.291196	0.0432077	-1.18392	-0.462795	0.171326
990064	2.77313	16.0728	74.6027	93.3	53.6	34.4869	75420.1	482379	13876.2	0	0	0	876.797	3873.85	0	0	0	2357.99	1	0.0761769	0.48722	0.0140153	0.00238165	0	0	0	0.000885596	0.00391272	0	0	0	-0.291196	0.0432077	-0.0427881	-0.405367	0.0505696
993613	2.64178	16.0224	72.595	91	53.3	34.9526	15855.8	257931	373.137	0	0	0	770.45	0	0	0	0	5901.77	0	0.0159577	0.259589	0.000375398	0.00593971	0	0	0	0.000775402	0	0	0	0	-0.291196	0.0432077	-1.28274	-0.045938	0.0176418
993739	2.70006	15.9987	72.9014	94.8	55.5	40.4915	20428.6	253718	3109.62	0	0	0	2870.86	0	0	0	0	60675.7	0	0.0205573	0.255317	0.00312959	0.061058	0	0	0	0.00288895	0	0	0	0	-0.291196	0.0432077	-0.798105	0.838574	-0.368331
993739	2.6257	16.0313	72.5368	91.6	53.4	35.6445	16640.1	230256	228.706	0	0	0	2452.28	0	0	0	0	15454.7	0	0.0167449	0.231707	0.000230443	0.015552	0	0	0	0.00246773	0	0	0	0	-0.291196	0.0432077	-0.89469	0.662297	-0.291409
993739	2.6344	16.0921	72.4951	91.3	53.3	32.5916	100667	172915	286.007	0	0	0	2245.59	0	0	774.922	0	0	0	0.101301	0.174004	0.000287802	0	0	0	0	0.00225974	0	0	0.000779805	0	-0.291196	0.0432077	-0.912368	0.963234	0.113987
994118	2.6643	16.0445	72.6598	91.7	53.7	36.3251	10227.2	182539	343.095	0	0	0	0	0	0	983.546	0	46496.8	1	0.0102877	0.183619	0.00034503	0.0467719	0	0	0	0	0	0	0.000989366	0	-0.291196	0.0432077	-1.42246	0.121805	0.625393
994370	2.63398	16.028	71.9424	92	53.5	33.1959	34622.5	116168	50.195	0	0	0	1516.85	904.169	0	0	0	9856.7	0	0.0348186	0.116825	5.02831e-05	0.0099125	0	0	0	0.00152544	0.000909289	0	0	0	-0.291196	0.0432077	-0.828474	0.173703	-0.106999
994622	2.62759	16.023	71.6728	94.1	53.4	35.5702	27579.5	791296	22207.5	0	0	0	0	3984.67	5853.09	0	0	62.335	1	0.0277286	0.795575	0.0223271	6.2672e-05	0	0	0	0	0.00400622	0.00588474	0	0	-0.291196	0.0432077	1.41918	-0.906143	-0.294538
994622	2.62919	16.0573	71.6943	94.3	53.4	35.7288	22929.8	701657	20000.5	0	0	0	0	3583.08	9272.41	0	0	2161.37	1	0.0230537	0.705451	0.0201081	0.00217305	0	0	0	0	0.00360245	0.00932255	0	0	-0.291196	0.0432077	2.24958	-0.93467	-0.596841
994622	2.62452	16.0821	71.6806	94.1	53.4	36.2782	27321.8	806888	24161.5	0	0	0	2260.74	3770.25	5890.35	0	0	10133.4	1	0.0274695	0.811251	0.0242926	0.0101882	0	0	0	0.00227296	0.00379063	0.00592219	0	0	-0.291196	0.0432077	1.88386	0.0666628	-0.71578
994748	2.6191	16.0011	71.6035	93.8	53.5	36.2836	15965.2	794145	17342.3	4	2	0	4726.58	3560.66	8022.09	0	0	0	1	0.0160495	0.798337	0.0174336	0	4.02112e-06	2.01056e-06	0	0.00475153	0.00357946	0.00806445	0	0	4.57378	7.09162	2.9822	1.08197	-1.35624
994748	2.61393	16.0156	71.5776	94.6	53.6	35.6784	11642.1	625654	20436.9	0	0	0	1760.1	1365.04	8115.62	0	0	0	1	0.0117035	0.628957	0.0205449	0	0	0	0	0.00176939	0.00137225	0.00815846	0	0	-0.291196	0.0432077	1.63932	0.0607995	-0.849693
994748	2.60196	16.0452	71.5298	94	53.3	36.9047	19940.2	841830	25815.5	1	0	0	4020.86	3658.41	4916.95	0	0	0	1	0.0200455	0.846274	0.0259523	0	1.00528e-06	0	0	0.00404208	0.00367772	0.00494291	0	0	0.870521	1.83198	1.98222	0.838784	-0.955832
994748	2.60187	16.0926	71.5693	94.7	54.5	35.0903	14135.7	596868	14895.8	0	0	0	4116.37	4226.17	386.135	0	0	0	1	0.0142103	0.600019	0.0149746	0	0	0	0	0.00413811	0.00424848	0.000388174	0	0	-0.291196	0.0432077	0.915161	0.913052	-0.572362
994874	2.61232	16.0321	71.5328	93.1	53.2	34.7762	57948.3	556690	6920.21	0	0	0	2289.09	1916.99	4885.34	0	0	0	1	0.0582468	0.559558	0.00695565	0	0	0	0	0.00230089	0.00192686	0.00491051	0	0	-0.291196	0.0432077	1.03041	0.292234	-0.658799
994874	2.62978	16.0315	71.6104	94.2	53.3	36.5224	20144.7	689118	6304.77	0	0	0	0	2689.71	5524.01	0	0	0	1	0.0202485	0.692668	0.00633748	0	0	0	0	0	0.00270357	0.00555247	0	0	-0.291196	0.0432077	0.922408	-0.764325	-0.283512
994874	2.6023	16.0978	71.5344	95.1	54.8	35.4138	12352.2	556910	18039.7	0	0	0	2262.85	1760.29	4743.03	0	0	139.283	1	0.0124159	0.55978	0.0181329	0.000140001	0	0	0	0.00227451	0.00176936	0.00476746	0	0	-0.291196	0.0432077	0.935693	0.300447	-0.643766
994874	2.59234	16.0962	71.5099	94.7	54.6	35.073	34824.2	660753	17918.9	0	0	0	0	4265.23	1903.43	0	0	29479.3	0	0.0350036	0.664158	0.0180113	0.0296312	0	0	0	0	0.00428721	0.00191324	0	0	-0.291196	0.0432077	0.402299	-0.853966	0.05218
995000	2.58898	16.099	71.4824	94.1	54.4	33.5464	295487	408115	1302.84	0	0	0	0	6134.53	0	0	0	0	1	0.296972	0.410166	0.00130955	0	0	0	0	0	0.00616535	0	0	0	-0.291196	0.0432077	0.453463	-1.00947	0.242838
995126	2.62538	16.058	71.519	94	53.8	35.1479	367526	251991	4536.54	0	0	0	1761.52	0	2867.82	0	0	2185.17	1	0.369326	0.253225	0.00455922	0.00219587	0	0	0	0.00177014	0	0.00288186	0	0	-0.291196	0.0432077	-0.253462	0.311363	-0.412843
995126	2.60196	16.1002	71.495	94.1	54.5	34.4556	124812	427397	1398.6	0	0	0	1762.05	5602.47	45.4946	0	0	163676	1	0.125423	0.429491	0.00140585	0.164478	0	0	0	0.00177068	0.00562991	4.57174e-05	0	0	-0.291196	0.0432077	0.705964	-0.21388	-0.0917279
995126	2.61194	16.0872	71.5119	93.5	54.4	33.8582	149866	423126	2441.33	0	0	0	1762.09	8091.82	0	0	0	13912.3	1	0.1506	0.425198	0.00245296	0.0139804	0	0	0	0.00177072	0.00813145	0	0	0	-0.291196	0.0432077	1.46985	-0.472205	-0.0538707
995378	2.63351	16.1206	71.477	93.5	53.9	35.4527	83166.7	36521.1	100.287	0	0	0	0	0	842.173	0	0	841.802	1	0.0835529	0.0366906	0.000100464	0.000845711	0	0	0	0	0	0.000846084	0	0	-0.291196	0.0432077	-1.22532	-0.387762	0.0861918
995378	2.61222	16.0996	71.3868	93.5	53.9	35.5529	79129.7	312996	155.452	0	0	0	641.016	0	1187.01	0	0	29777.9	0	0.0794971	0.31445	0.00015572	0.0299161	0	0	0	0.000643993	0	0.00119252	0	0	-0.291196	0.0432077	-0.981341	-0.125345	-0.0613253
995504	2.63584	16.1218	71.4425	93.5	53.9	35.7226	301826	336859	235.718	0	0	0	1169.2	0	4819.2	0	0	1555.04	0	0.303189	0.33838	0.000237066	0.00156206	0	0	0	0.00117448	0	0.00484097	0	0	-0.291196	0.0432077	0.154603	0.021976	-0.473218
995504	2.63395	16.1145	71.4398	93.2	54	35.543	384180	281929	1202.34	0	0	0	260.171	2.96397	1777.12	0	0	113278	1	0.385915	0.283202	0.00120743	0.11379	0	0	0	0.000261346	2.97735e-06	0.00178515	0	0	-0.291196	0.0432077	-0.903403	-0.297921	-0.0425752
995504	2.60594	16.094	71.3892	93.1	54.2	34.754	76745.3	531144	573.272	0	0	0	0	914.008	1560.65	0	0	219650	1	0.077092	0.533542	0.000575588	0.220642	0	0	0	0	0.000918136	0.0015677	0	0	-0.291196	0.0432077	-0.739676	-0.497697	0.0363348
995630	2.60102	16.0699	71.1094	92.7	54	36.6686	135582	614797	2094.98	0	0	0	1139.25	1822.42	2121.1	0	0	178057	1	0.136177	0.617496	0.0021042	0.178838	0	0	0	0.00114425	0.00183042	0.00213041	0	0	-0.291196	0.0432077	-0.037646	-0.124906	-0.208844
998015	2.583	16.0888	71.3109	92.9	54.6	39.6468	32587.9	165623	214.429	0	0	0	634.201	0	0	0	0	49473.5	1	0.0326527	0.165952	0.000214426	0.0495719	0	0	0	0.000635463	0	0	0	0	-0.291196	0.0432077	-1.31483	-0.104502	0.0431974
998140	2.50856	15.9865	71.3903	92.8	54.6	39.3278	14919.5	287203	1179.27	0	0	0	1172.93	0	0	0	0	95520.7	1	0.0149473	0.287738	0.0011812	0.0956987	0	0	0	0.00117512	0	0	0	0	-0.291196	0.0432077	-1.19109	0.121343	-0.0553541
999141	2.57251	16.4612	71.0309	91.9	54.3	40.2666	17895.8	322885	1274.26	0	0	0	0	3382.86	646.133	0	0	10548.6	1	0.0179112	0.323163	0.0012751	0.0105577	0	0	0	0	0.00338577	0.000646689	0	0	-0.291196	0.0432077	-0.229659	-0.734607	0.149314
999390	2.61446	16.5163	70.8249	91.8	54.4	40.1008	12719.8	317766	1549.76	0	0	0	2758.7	194.173	0	0	0	0	1	0.0127276	0.31796	0.00155095	0	0	0	0	0.00276038	0.000194292	0	0	0	-0.291196	0.0432077	-0.767269	0.764631	-0.342218
999640	2.52241	15.8294	71.4755	92.9	54.9	41.3757	11943.3	222332	1398.49	0	0	0	884.54	0	0	0	0	80487.2	0	0.0119476	0.222412	0.0013985	0.0805162	0	0	0	0.000884858	0	0	0	0	-0.291196	0.0432077	-1.25764	-0.000131035	-0.00234689
1.00076e+06	2.53602	15.9256	71.3467	92.7	54.7	44.3581	175727	194700	1183.35	0	0	0	579.488	1070.22	0	0	0	15411.5	0	0.175593	0.194552	0.0011821	0.0153998	0	0	0	0.000579047	0.0010694	0	0	0	-0.291196	0.0432077	-0.995775	-0.238953	0.0679995
1.00076e+06	2.53751	15.9224	71.3357	92.6	54.7	45.4309	29995	147950	1483.32	0	0	0	1086.61	0	0	0	0	29791.6	0	0.0299721	0.147837	0.00148187	0.0297689	0	0	0	0.00108578	0	0	0	0	-0.291196	0.0432077	-1.21157	0.0839534	-0.0390386
1.00089e+06	2.53878	15.9436	71.343	92.9	54.8	45.7062	37858.5	169847	2018.28	0	0	0	382.856	0	0	0	0	20957.4	0	0.037825	0.169697	0.00201621	0.0209388	0	0	0	0.000382516	0	0	0	0	-0.291196	0.0432077	-1.37283	-0.21036	0.08939
1.00114e+06	2.49604	15.7858	71.4538	92.8	54.9	46.0654	80786.6	245392	1421.66	0	0	0	0	1232.58	0	0	0	15167.2	0	0.080695	0.245113	0.00142039	0.01515	0	0	0	0	0.00123118	0	0	0	-0.291196	0.0432077	-1.07833	-0.49805	0.175938
1.00151e+06	2.47332	15.5465	71.7152	92.7	54.8	45.8647	37954	163532	651.183	0	0	0	2025.17	0	0	0	0	7481.77	0	0.0378968	0.163286	0.000650019	0.0074705	0	0	0	0.00202211	0	0	0	0	-0.291196	0.0432077	-0.99687	0.475807	-0.210031
1.00151e+06	2.45638	15.5468	71.6901	92.7	54.8	47.6589	16016.9	155505	890.82	0	0	0	0	1002.28	1011.64	0	0	13421.8	0	0.0159927	0.15527	0.000889657	0.0134016	0	0	0	0	0.00100077	0.00101011	0	0	-0.291196	0.0432077	-0.869035	-0.494847	0.0855984
1.01306e+06	2.66456	15.4468	66.1939	92.6	53.4	59.7482	11021.4	450392	936.075	0	0	0	0	0	20.0542	0	0	3844.73	0	0.0108792	0.444584	0.00092393	0.00379515	0	0	0	0	0	1.97956e-05	0	0	-0.291196	0.0432077	-1.45504	-0.370847	0.157535
974848	2.67207	16.6945	75.7814	69.9	41.1	815.111	10580.7	388330	10670.1	0	0	0	1828.72	2844.38	3779.98	0	0	33.5125	1	0.0108537	0.398349	0.0109453	3.43772e-05	0	0	0	0.00187591	0.00291777	0.00387751	0	0	-0.291196	0.0432077	0.953395	0.032823	-0.478563
974979	2.64392	16.7604	75.1781	81.1	45.3	812.132	21106	466035	3440.34	0	5	1	1240.78	340.591	0	952.249	0	33341.6	1	0.0216477	0.477995	0.00352828	0.0341973	0	5.12832e-06	1.02566e-06	0.00127262	0.000349331	0	0.000976687	0	0.870004	-0.709595	-1.02269	0.611878	0.391752
975240	2.53948	16.8013	74.4637	87	47.8	809.046	13795.2	564486	7615.24	0	0	0	2372.95	1845.9	0	0	0	7386.47	1	0.0141455	0.578818	0.00780833	0.007574	0	0	0	0.0024332	0.00189276	0	0	0	-0.291196	0.0432077	-0.31501	0.451665	-0.259439
975632	2.55965	16.793	74.2902	90	48.6	809.623	12484	763818	453.497	0	0	0	3182.54	160.703	0	7249.97	0	140964	1	0.0127958	0.782896	0.000464315	0.144484	0	0	0	0.00326203	0.000164717	0	0.00743105	0	-0.291196	0.0432077	-0.375399	4.67486	3.06698
976154	2.59028	16.8501	74.3407	92.3	49.9	791.072	9764.33	312025	1813.06	0	0	0	5161.03	2932.8	0	0	0	0	1	0.0100029	0.319647	0.00185729	0	0	0	0	0.00528711	0.00300445	0	0	0	-0.291196	0.0432077	0.684509	1.53079	-0.765543
976154	2.58615	16.7151	74.2786	93.7	50.2	792.113	24955.2	588859	12985.6	0	0	0	2404.67	0	941.041	532.861	0	71332.4	1	0.0255648	0.603244	0.0133032	0.073075	0	0	0	0.00246341	0	0.000964029	0.000545878	0	-0.291196	0.0432077	-0.60666	0.912348	-0.116661
976284	2.59703	16.705	74.398	95.1	51.2	790.511	33494.5	641987	17789.9	0	0	0	5890.25	6727.7	1727.96	0	0	12949.7	1	0.0343082	0.657583	0.0182222	0.0132642	0	0	0	0.00603334	0.00689113	0.00176993	0	0	-0.291196	0.0432077	2.55428	1.40401	-1.00194
976545	2.56333	16.7436	73.8381	98.5	52.5	808.869	10266.2	820133	24740.8	0	1	0	6052.24	771.286	3756.74	2812.27	0	12851.7	1	0.0105127	0.839831	0.0253352	0.0131604	0	1.02402e-06	0	0.0061976	0.000789811	0.00384697	0.00287982	0	-0.180111	-0.0111195	1.3861	3.49544	0.0628551
979794	2.64624	16.4728	74.9883	89.5	51	803.126	11972.3	348975	1516.2	0	1	0	6218.18	1899.73	385.001	0	0	2136.79	1	0.0122192	0.356171	0.00154726	0.00218086	0	1.02062e-06	0	0.00634641	0.00193891	0.000392941	0	0	-0.180479	-0.0109394	0.705857	2.07651	-1.00737
980053	2.63258	16.5752	74.8879	91.3	51.8	769.307	145792	683521	10942.8	0	0	0	0	880.936	2998.89	0	0	0	1	0.14876	0.697433	0.0111657	0	0	0	0	0	0.000898866	0.00305992	0	0	-0.291196	0.0432077	-0.330804	-0.526247	-0.0927689
980571	2.58409	16.5099	73.7408	87.8	48.9	768.637	17275.4	208004	1143.57	0	0	0	0	0	973.121	0	0	19513.6	1	0.0176176	0.212125	0.00116667	0.0199002	0	0	0	0	0	0.000992403	0	0	-0.291196	0.0432077	-1.18464	-0.390757	0.0735583
1.01681e+06	2.74335	10.3338	65.0355	94.7	54.4	393.877	27392.9	602128	8124.36	0	0	0	3003.3	2394.96	680.392	1081.1	0	46008.4	1	0.02694	0.592171	0.00798966	0.0452476	0	0	0	0.00295364	0.00235535	0.000669141	0.00106322	0	-0.291196	0.0432077	0.174888	1.13682	0.0949621
1.0173e+06	2.76604	10.3904	65.2593	92.9	53.2	381.279	39356	278969	1378.5	0	0	0	2282.6	656.448	3134.26	0	0	49467.8	1	0.0386869	0.274226	0.00135457	0.0486268	0	0	0	0.00224379	0.000645287	0.00308097	0	0	-0.291196	0.0432077	0.110826	0.438624	-0.507782
1.01946e+06	2.71662	10.1208	65.1071	94.9	53.5	379.156	15537.4	615249	5267.23	0	0	0	0	2086.84	3385.96	0	0	121281	1	0.0152408	0.603506	0.00516648	0.118966	0	0	0	0	0.00204701	0.00332133	0	0	-0.291196	0.0432077	0.0983056	-0.650601	-0.0997723
1.01994e+06	2.74542	9.95617	64.9791	93.6	53.1	366.99	11536.7	115101	72.9527	0	0	0	2466.06	959.562	0	0	0	11484	1	0.0113112	0.112852	7.15731e-05	0.0112595	0	0	0	0.00241786	0.000940806	0	0	0	-0.291196	0.0432077	-0.614057	0.543912	-0.269545
1.01994e+06	2.75494	10.242	64.9084	94.9	53.5	370.084	121790	692606	875.574	0	0	0	0	4438.63	336.614	0	0	0	1	0.11941	0.679068	0.000858877	0	0	0	0	0	0.00435187	0.000330034	0	0	-0.291196	0.0432077	-0.0177709	-0.828259	0.189754
1.02006e+06	2.71604	10.0736	64.9468	94	53.1	371.579	32072.4	423273	161.614	0	0	0	2506.52	0	1915.79	0	0	190.395	1	0.0314418	0.414951	0.000158815	0.000186652	0	0	0	0.00245724	0	0.00187812	0	0	-0.291196	0.0432077	-0.374961	0.619459	-0.451654
1.02006e+06	2.73369	10.1692	64.9824	94.6	53.4	366.202	45653.8	378955	286.575	0	0	0	1809.55	2258.2	50.7287	2766.14	0	0	1	0.0447562	0.371504	0.000281357	0	0	0	0	0.00177397	0.0022138	4.97313e-05	0.00271175	0	-0.291196	0.0432077	-0.248306	1.49069	1.13868
1.02113e+06	2.67582	10.6034	65.3221	91.5	49.8	397.818	14520.2	355942	1277.41	0	0	0	2324.1	2075.19	150.683	0	0	1340.65	1	0.0142197	0.348576	0.00125057	0.00131291	0	0	0	0.002276	0.00203225	0.000147565	0	0	-0.291196	0.0432077	-0.266728	0.3684	-0.241582
1.02113e+06	2.65398	10.2662	65.1681	90.2	48.8	455.802	13812.8	596772	2885.74	0	1	0	0	1849.73	3756.13	607.531	0	103957	1	0.013527	0.584422	0.00282628	0.101806	0	9.79306e-07	0	0	0.00181145	0.0036784	0.000594958	0	-0.184961	-0.00874739	0.147343	-0.337481	0.146524
1.02149e+06	2.63216	9.78497	64.1779	96.1	53.8	402.178	20031.5	785959	16648.7	1	0	0	2975.66	0	4599.74	237.863	0	311408	0	0.0196101	0.769424	0.0162988	0.304857	9.78963e-07	0	0	0.00291306	0	0.00450298	0.000232859	0	0.840109	1.78515	0.468257	0.872341	-0.651818
1.02161e+06	2.60361	9.74568	64.5788	90.7	50.9	408.801	23274.5	863599	29293.7	0	0	3	2324.79	5083.17	5883.69	0	0	0	1	0.0227822	0.845333	0.0286744	0	0	0	2.93655e-06	0.00227562	0.00497566	0.00575924	0	0	1.44062	-1.33316	2.20705	-0.051714	-0.686129
1.02173e+06	2.55565	9.85909	64.7197	89	50	414.604	18742.6	868719	24580.8	1	3	3	5267.99	3530.34	6202.11	0	0	0	1	0.018344	0.850245	0.0240583	0	9.78734e-07	2.9362e-06	2.9362e-06	0.00515596	0.00345527	0.00607022	0	0	2.88998	0.252767	2.48197	1.30492	-1.2596
1.02173e+06	2.55948	9.84716	64.7384	88.6	49.8	414.796	20268.6	855759	26697	1	0	4	3556.44	3641.33	8498.82	0	0	0	1	0.0198375	0.83756	0.0261293	0	9.78734e-07	0	3.91494e-06	0.00348081	0.00356389	0.00831809	0	0	3.14866	-0.0501929	2.75651	0.546595	-1.1463
1.02173e+06	2.59306	9.80524	64.5144	87.6	49.3	417.427	47190	414822	21614.5	0	2	2	905.114	320.051	5838.61	0	0	0	1	0.0461865	0.406	0.0211544	0	0	1.95747e-06	1.95747e-06	0.000885866	0.000313244	0.00571445	0	0	1.07556	-0.97811	0.428504	-0.149157	-0.491682
1.02197e+06	2.5665	9.28306	63.9021	89.6	50	391.814	31576.6	319780	410.301	0	0	0	0	1144.11	77.6787	0	0	4494.4	1	0.0308979	0.312907	0.000401187	0.0043978	0	0	0	0	0.00111952	7.60091e-05	0	0	-0.291196	0.0432077	-1.09186	-0.488033	0.167861
1.02209e+06	2.59504	9.81989	64.2176	87.1	49.1	412.417	14413.3	813211	24533.8	0	0	9	0	5288.62	6992.07	0	0	0	1	0.0141018	0.795639	0.0240039	0	0	0	8.80553e-06	0	0.00517434	0.00684099	0	0	4.90183	-4.08396	2.04766	-1.04679	-0.361265
1.0222e+06	2.56391	9.64852	63.9853	89.9	50.3	399.733	21160.6	237436	1432.93	0	0	0	0	909.251	2499.87	0	0	35013.5	1	0.020701	0.232279	0.00140187	0.0342529	0	0	0	0	0.0008895	0.00244557	0	0	-0.291196	0.0432077	-0.50451	-0.5127	-0.0398507
1.02232e+06	2.54212	9.65711	64.1641	89.1	49.7	410.097	110341	677353	8379.42	0	0	0	2711.19	1489.28	8847.52	0	0	2352.69	1	0.107931	0.662562	0.00819604	0.00230132	0	0	0	0.00265199	0.00145676	0.00865432	0	0	-0.291196	0.0432077	2.00579	0.411256	-1.05254
1.02232e+06	2.56798	9.74711	64.1841	87.9	48.5	417.045	136954	576048	21557.9	0	0	1	1811.42	2574.06	3670.55	0	0	70407.4	1	0.133964	0.563469	0.0210873	0.06887	0	0	9.78164e-07	0.00177186	0.00251786	0.0035904	0	0	0.285672	-0.415259	0.725567	0.0366075	-0.440194
1.02244e+06	2.53267	9.8792	64.0195	89.1	49	411.058	27861.7	680096	16305.5	1	0	1	7435.4	3150.01	4768.65	0	0	41056.5	1	0.0272501	0.665168	0.0159481	0.0401553	9.7805e-07	0	9.7805e-07	0.0072722	0.00308087	0.00466398	0	0	1.41586	1.32511	2.46004	2.25815	-1.52972
1.02256e+06	2.44532	9.82802	63.94	88.9	48.1	429.161	68448.1	693402	4188.32	0	0	2	3984.3	5324.21	1234.4	0	0	4294.93	1	0.0669379	0.678103	0.0040956	0.00420017	0	0	1.95587e-06	0.00389639	0.00520674	0.00120716	0	0	0.862272	-0.873513	1.38491	0.695807	-0.58594
1.02327e+06	2.44294	9.06523	63.3379	82.6	47	412.597	10335.5	630319	5429.64	0	0	0	1172.59	915.75	3889.91	0	0	55240.6	1	0.0101004	0.615982	0.00530649	0.0539841	0	0	0	0.00114592	0.000894921	0.00380143	0	0	-0.291196	0.0432077	0.136878	-0.0614521	-0.366113
1.02422e+06	2.36351	9.01049	62.4281	70.3	41.8	454.271	19325.2	325735	1307.93	0	0	0	0	1597.89	0	2021.24	0	143678	0	0.0188682	0.31803	0.00127706	0.140279	0	0	0	0	0.0015601	0	0.00197343	0	-0.291196	0.0432077	-0.900257	0.449714	1.1102
1.01197e+06	2.2578	10.9087	67.7697	67.7	36.6	924.111	13068.2	175661	748.321	0	0	0	0	3108.41	0	0	0	42360.4	0	0.0129136	0.173583	0.000739153	0.0418594	0	0	0	0	0.00307165	0	0	0	-0.291196	0.0432077	-0.506964	-0.68881	0.200892
1.01681e+06	2.77173	10.0048	65.0546	89.3	51	397.173	10321.7	226522	1343.58	0	0	0	2638.21	0	1388.9	42.0989	0	41937	0	0.010151	0.222776	0.00132178	0.0412435	0	0	0	0.00259459	0	0.00136594	4.14027e-05	0	-0.291196	0.0432077	-0.484265	0.708022	-0.413006
1.01754e+06	2.78727	9.81575	65.2071	91.1	51.5	422.578	29494.7	685814	5595.79	0	2	0	0	2485.42	446.188	1034.16	0	187807	0	0.0289864	0.673995	0.00549956	0.18457	0	1.96553e-06	0	0	0.00244259	0.000438499	0.00101633	0	-0.0779758	-0.0610696	-0.541226	-0.126922	0.633357
1.01754e+06	2.79514	9.85786	65.203	90.9	51.3	423.076	10659.7	851696	8892.66	0	2	0	0	2118.01	1931.58	1192.28	0	118845	0	0.010476	0.837018	0.00873974	0.116797	0	1.96553e-06	0	0	0.00208151	0.00189829	0.00117173	0	-0.0779758	-0.0610696	-0.241503	-0.0420637	0.575637
1.01886e+06	2.72781	9.82708	65.0299	93.6	52.5	385.647	67408	328130	436.679	0	0	0	0	5167.09	2628.65	0	0	0	1	0.0661604	0.322057	0.000428912	0	0	0	0	0	0.00507145	0.00258	0	0	-0.291196	0.0432077	0.83113	-0.948901	0.00524381
1.01958e+06	2.70249	9.9353	64.9084	93.9	53	377.077	46618.8	403396	384.86	0	0	0	0	2528.34	220.422	0	0	71332.9	1	0.0457237	0.395651	0.000377608	0.0699633	0	0	0	0	0.00247979	0.00021619	0	0	-0.291196	0.0432077	-0.630599	-0.631891	0.174201
1.02006e+06	2.69992	9.4707	64.8102	94.8	53.2	379.103	31405.7	687537	694.159	0	0	0	921.838	3775.52	433.371	1000.46	0	0	1	0.0307882	0.674019	0.000680355	0	0	0	0	0.000903713	0.00370129	0.00042485	0.000980785	0	-0.291196	0.0432077	0.0515901	0.10341	0.469818
1.02077e+06	2.64692	9.01886	64.4395	94.1	53.1	397.062	11485.2	788971	16057.3	0	0	0	2281.8	2934.95	764.194	1915.82	0	17884.6	1	0.0112515	0.772915	0.0157302	0.0175207	0	0	0	0.00223536	0.00287522	0.000748642	0.00187683	0	-0.291196	0.0432077	0.224995	1.18551	0.609659
1.02077e+06	2.60804	9.2336	64.4984	93.9	53.3	396.559	24234.4	796532	17491.9	0	0	0	2120.47	927.457	4243.35	1240.65	0	115606	1	0.0237412	0.780322	0.017136	0.113254	0	0	0	0.00207731	0.000908583	0.004157	0.0012154	0	-0.291196	0.0432077	0.500318	0.924343	0.00592964
1.02077e+06	2.65447	9.19204	64.4791	94	53.6	393.896	61077.5	828371	14288.9	0	0	0	3483.55	1795.47	1306	0	0	106435	1	0.0598345	0.811513	0.0139982	0.104269	0	0	0	0.00341266	0.00175893	0.00127942	0	0	-0.291196	0.0432077	0.223724	0.849247	-0.55059
1.02113e+06	2.58637	9.17353	64.6775	91.9	51.6	423.431	20888.7	763579	14052.4	0	0	0	907.202	534.115	7881.15	0	0	0	1	0.0204565	0.747778	0.0137612	0	0	0	0	0.000888428	0.000523062	0.00771806	0	0	-0.291196	0.0432077	1.05125	-0.210849	-0.662301
1.02137e+06	2.42919	10.252	64.7457	81.3	47.5	519.595	13426.6	382995	5875.26	0	0	0	132.909	0	10342.2	0	0	124.238	1	0.0131457	0.374981	0.00575208	0.000121639	0	0	0	0.000130128	0	0.0101258	0	0	-0.291196	0.0432077	1.38437	-0.52327	-0.738805
1.02197e+06	2.38285	10.306	65.51	81.5	47.7	432.089	15207.4	290016	400.929	0	0	0	1179.49	949.668	0	0	0	51364.1	0	0.0148805	0.283782	0.000392381	0.0502601	0	0	0	0.00115414	0.000929256	0	0	0	-0.291196	0.0432077	-0.907414	0.0162475	-0.0389233
1.02197e+06	2.40264	10.186	65.3687	81.6	47.5	432.499	45893.6	453097	570.84	0	0	0	0	1677.1	660.861	0	0	182095	0	0.0449072	0.443358	0.000558727	0.178181	0	0	0	0	0.00164105	0.000646657	0	0	-0.291196	0.0432077	-0.771309	-0.55377	0.125661
1.05923e+06	3.3549	10.001	36.8424	46.6	31.1	711.259	12943.5	772941	4040.77	0	0	0	2786.79	1363.44	2678.35	0	0	0	0	0.0122197	0.729716	0.00381502	0	0	0	0	0.00263095	0.0012872	0.00252857	0	0	-0.291196	0.0432077	0.245306	0.545425	-0.522085
1.05956e+06	3.32891	10.0043	37.2125	58.4	37.2	570.971	11206.1	360540	2885.63	0	0	0	2405.44	2146.36	334.62	2400.31	0	0	1	0.0105762	0.340273	0.00272377	0	0	0	0	0.00227023	0.00202571	0.00031581	0.00226539	0	-0.291196	0.0432077	-0.136112	1.49033	0.812215
1.06e+06	3.27148	10.0275	37.7089	59	37	499.019	17559.9	380522	2228.13	0	0	0	0	1849.44	3766.48	0	0	98664.5	0	0.016566	0.358985	0.0021019	0.0930801	0	0	0	0	0.00174477	0.0035533	0	0	-0.291196	0.0432077	0.0689651	-0.624023	-0.123899
1.06032e+06	3.32092	9.8661	37.7864	62.2	38.4	471.912	28301.1	743163	2448.71	0	0	0	0	4364.64	0	0	0	466963	0	0.026691	0.700885	0.00230968	0.440398	0	0	0	0	0.00411634	0	0	0	-0.291196	0.0432077	-0.182644	-0.79709	0.215056
1.06032e+06	3.32162	9.88158	37.7784	62	38.3	469.135	55931.5	833943	699.306	0	0	0	0	5938.74	0	0	0	446171	0	0.0527497	0.786501	0.000659235	0.420789	0	0	0	0	0.00560089	0	0	0	-0.291196	0.0432077	0.278228	-0.950961	0.235185
1.06043e+06	3.3226	9.85929	37.7555	62.3	38.5	470.795	32935.4	723599	550.296	0	0	0	0	5021.6	0	0	0	360872	0	0.0310586	0.682365	0.000518658	0.340308	0	0	0	0	0.00473544	0	0	0	-0.291196	0.0432077	0.00955429	-0.861259	0.223451
1.06043e+06	3.33742	9.82668	37.583	59.1	36.4	447.566	67518.2	637930	4832.21	0	0	0	0	4800.98	1621.96	0	0	84348	0	0.0636707	0.601578	0.00455665	0.0795414	0	0	0	0	0.0045274	0.00152954	0	0	-0.291196	0.0432077	0.370192	-0.871007	0.0885663
1.06054e+06	3.3317	9.82038	37.6742	58.1	36.1	453.042	17765.1	495411	2567.98	0	0	0	1889.45	1869.22	0	943.966	0	221750	0	0.016751	0.467132	0.00242141	0.209092	0	0	0	0.0017816	0.00176252	0	0.000890083	0	-0.291196	0.0432077	-0.470594	0.63532	0.277161
1.06065e+06	3.28958	9.86869	37.6615	61.5	38.4	483.211	20576	695379	976.357	0	0	0	0	5561.48	937.709	0	0	335711	0	0.0193995	0.655619	0.000920194	0.316516	0	0	0	0	0.00524349	0.000884093	0	0	-0.291196	0.0432077	0.41306	-0.932015	0.154005
1.06086e+06	3.28518	9.87737	37.6564	61.3	38.3	486.318	81204.8	478547	9412.35	0	0	0	771.268	1197.85	2712.87	0	0	0	1	0.076546	0.451093	0.00887203	0	0	0	0	0.00072702	0.00112913	0.00255724	0	0	-0.291196	0.0432077	-0.232366	-0.235567	-0.179011
1.06097e+06	3.32478	9.88445	37.6383	59.9	37.5	488.178	34180.1	467242	3956.29	0	0	1	1274.87	2876.92	2374.67	290.278	0	1199.09	1	0.0322159	0.440391	0.00372866	0.00113018	0	0	9.42533e-07	0.00120161	0.00271159	0.00223821	0.000273597	0	0.26466	-0.398559	0.289563	-0.0583149	-0.0877707
1.06108e+06	3.32722	9.94306	37.5803	60.4	38.1	499.705	11535.2	305330	934.242	0	0	0	474.35	1393.07	156.598	0	0	109250	1	0.0108712	0.287754	0.000880236	0.102961	0	0	0	0.000447045	0.00131288	0.000147583	0	0	-0.291196	0.0432077	-0.909426	-0.322453	0.082664
1.06108e+06	3.31887	9.88762	37.6779	60.7	38	486.144	73401.6	335250	1386.74	0	0	3	1685.03	3146.66	192.474	0	0	91372.8	1	0.0691765	0.315952	0.00130716	0.0861131	0	0	2.82731e-06	0.00158803	0.00296553	0.000181395	0	0	1.3762	-1.28196	-0.125341	-0.0169386	-0.106213
1.06119e+06	3.32127	9.78573	37.3576	61.4	38.7	491.62	25148.6	547002	13549	0	0	0	1902.12	2419.11	545.396	0	0	62024	0	0.0236986	0.515463	0.0127678	0.0584478	0	0	0	0.00179245	0.00227963	0.000513949	0	0	-0.291196	0.0432077	-0.198951	0.132894	-0.181557
1.06129e+06	3.26188	9.79155	36.9564	59.4	37.7	559.518	29773	449005	6227.69	0	10	4	0	7616.85	1419.74	0	2639.59	54919.7	1	0.0280534	0.423073	0.0058683	0.0517479	0	9.42245e-06	3.76898e-06	0	0.00717694	0.00133775	0	0.00248715	2.95369	-2.22321	5.38194	-6.87454	11.3638
1.06129e+06	3.26958	9.68774	37.0871	62	38.8	551.031	13680	750633	2068.94	0	0	0	1210.18	5466.22	12228.9	0	0	328701	1	0.0128899	0.707281	0.00194951	0.309717	0	0	0	0.00114029	0.00515052	0.0115226	0	0	-0.291196	0.0432077	3.60328	-0.662955	-0.974049
1.06129e+06	3.24874	9.71901	37.1021	62.1	39	542.774	11708.1	629994	13740.6	0	0	0	2277.6	449.408	3302.66	0	0	228727	1	0.0110319	0.593609	0.0129474	0.215517	0	0	0	0.00214605	0.000423453	0.00311191	0	0	-0.291196	0.0432077	0.0281487	0.420081	-0.495612
1.06129e+06	3.27298	9.86855	37.1589	61.4	38.8	529.935	29973.1	299534	7235.76	2	4	2	1490.43	3215.21	3232.12	0	3288.66	0	1	0.028242	0.282234	0.00681809	0	1.88449e-06	3.76898e-06	1.88449e-06	0.00140435	0.00302951	0.00304545	0	0.00309872	3.40678	2.31321	5.93438	-7.30159	13.6633
1.06151e+06	3.28222	9.50735	37.1888	62.4	39.5	521.753	19849.4	633235	29609.2	0	0	2	0	4590.6	1577.15	0	893.076	4836.5	1	0.0186992	0.596541	0.0278933	0.00455624	0	0	1.88411e-06	0	0.00432459	0.00148576	0	0.000841325	0.819949	-0.839876	1.73018	-2.78833	3.8859
1.06162e+06	3.28831	9.49429	36.979	61.8	38.9	536.667	12597.9	559032	13600.3	8	4	3	2094.92	0	12351.8	0	2098.97	0	1	0.0118667	0.526584	0.0128106	0	7.53566e-06	3.76783e-06	2.82587e-06	0.00197333	0	0.0116349	0	0.00197714	10.4924	11.9276	5.59912	-4.34007	7.71573
1.06194e+06	3.30262	9.54407	37.1812	64.7	41	513.594	168293	415990	3804.84	0	0	0	2956.12	3035.29	2281.23	0	0	167.398	1	0.158476	0.391726	0.00358305	0.000157634	0	0	0	0.00278369	0.00285825	0.00214817	0	0	-0.291196	0.0432077	0.662298	0.454297	-0.495832
1.06205e+06	3.32346	9.52345	37.1689	61.3	39	523.538	51193.7	294808	1425.15	0	0	0	2424.04	1941.76	1368.97	0	0	7.71037	1	0.0482027	0.277584	0.00134174	7.25989e-06	0	0	0	0.00228241	0.00182831	0.00128899	0	0	-0.291196	0.0432077	-0.0112405	0.368855	-0.344071
1.06205e+06	3.32644	9.5341	37.2091	62	39.4	523.38	79525.3	347392	1693.42	0	0	0	0	3340.1	3419.99	0	0	130052	1	0.074879	0.327096	0.00159409	0.122453	0	0	0	0	0.00314496	0.00322018	0	0	-0.291196	0.0432077	0.411035	-0.762329	-0.0761516
1.06216e+06	3.29892	9.50094	37.1476	62.2	38.9	530.222	24282.4	660655	10459.1	0	0	0	4282.69	3864.85	45.4527	0	0	7145.08	1	0.0228614	0.621993	0.00984693	0.00672694	0	0	0	0.00403206	0.00363867	4.27928e-05	0	0	-0.291196	0.0432077	0.605515	0.938947	-0.531443
1.06216e+06	3.33532	9.45926	37.1382	63.9	40.5	516.372	80969.6	444435	28229.8	0	0	0	0	3807.49	0	70.5232	0	14066	1	0.0762312	0.418426	0.0265779	0.0132429	0	0	0	0	0.00358467	0	6.63961e-05	0	-0.291196	0.0432077	-0.345143	-0.708949	0.239131
1.06216e+06	3.30861	9.54792	37.3045	64.9	41.3	505.588	58874.5	718975	24391.3	0	0	5	4418.07	2411	5856.85	168.177	0	2313.9	1	0.0554291	0.6769	0.0229636	0.00217849	0	0	4.70739e-06	0.00415952	0.0022699	0.0055141	0.000158335	0	2.48497	-2.16315	1.73698	1.10093	-0.971082
1.06216e+06	3.30172	9.69614	37.394	66.3	41.5	500.685	19418.1	779802	18406.2	0	0	0	0	7164.46	5267.17	0	0	156646	0	0.0182818	0.734167	0.0173289	0.147479	0	0	0	0	0.00674518	0.00495893	0	0	-0.291196	0.0432077	2.0121	-1.17108	-0.177465
1.06227e+06	3.27847	9.44341	37.1189	62	39.1	521.026	59396.7	239075	420.725	0	32	0	591.532	483.201	3289.88	0	0	55.0275	1	0.055915	0.225061	0.000396322	5.1802e-05	0	3.01243e-05	0	0.000556858	0.000454877	0.00309704	0	0	2.97667	-1.55497	-0.330633	-0.247945	-0.203686
1.06227e+06	3.29406	9.38033	37.1295	62.9	39.8	516.937	14877.5	653387	9311.88	0	0	0	2019.2	4650.12	3130.77	0	0	30451.2	1	0.0140054	0.615087	0.00876616	0.0286662	0	0	0	0.00190084	0.00437754	0.00294725	0	0	-0.291196	0.0432077	1.15367	-0.0890027	-0.383002
1.06227e+06	3.30128	9.34255	37.1277	64.6	40.7	511	104570	569494	7805.5	0	0	3	1140.43	4533.39	2416.66	5846.89	811.971	7889.33	1	0.0984403	0.536112	0.00734844	0.00742689	0	0	2.82415e-06	0.00107358	0.00426766	0.002275	0.00550417	0.000764376	1.37434	-1.28048	2.25869	0.566598	5.86705
1.06237e+06	3.28342	9.68428	36.583	59.4	37.2	539.436	10710.8	377436	9742.11	0	0	0	2018.11	2165.61	2891.22	0	0	9994.34	1	0.010082	0.355276	0.00917002	0.00940755	0	0	0	0.00189962	0.00203846	0.00272147	0	0	-0.291196	0.0432077	0.364466	0.15755	-0.395
1.06237e+06	3.27695	9.56988	36.6726	59.6	37.3	535.181	14462	474721	1718.75	1	0	0	0	4511.82	1438.3	0	0	204797	1	0.0136129	0.446849	0.00161807	0.192772	9.41288e-07	0	0	0	0.00424692	0.00135385	0	0	0.796571	1.71811	0.234277	-0.838339	0.0999321
1.06237e+06	3.29694	9.50181	36.3348	61.3	38.1	528.384	90785.8	387187	5607.72	0	0	0	0	1399.85	1286.39	0	0	71116.8	1	0.0854556	0.364454	0.00527874	0.0669413	0	0	0	0	0.00131766	0.00121086	0	0	-0.291196	0.0432077	-0.714849	-0.531801	0.0725617
1.06237e+06	3.2941	9.46487	36.5991	61.5	38.4	527.43	17046.5	663787	24947.7	0	0	0	564.001	5561.61	988.49	0	0	14.9491	1	0.0160456	0.624815	0.0234832	1.40714e-05	0	0	0	0.000530887	0.00523507	0.000930454	0	0	-0.291196	0.0432077	0.545069	-0.709917	0.0529377
1.06237e+06	3.26175	9.41787	37.116	60.9	38.6	517.574	13093.7	198088	1836.63	0	0	1	1935.29	1790.53	0	0	0	0	1	0.012325	0.186458	0.00172915	0	0	0	9.41288e-07	0.00182166	0.0016854	0	0	0	0.263925	-0.397975	-0.51961	0.217231	-0.150573
1.06237e+06	3.27137	9.3916	37.0639	60.1	38.3	517.906	14616.1	354208	1111.07	0	0	0	2721.05	2131.52	1002.81	0	0	0	1	0.0137579	0.333412	0.00104577	0	0	0	0	0.00256129	0.00200637	0.000943934	0	0	-0.291196	0.0432077	0.0120541	0.474171	-0.362792
1.06237e+06	3.2738	9.3913	37.053	60.9	38.6	516.691	91538.7	261581	530.437	0	0	1	3499.03	1169.55	2081.06	0	0	547.77	1	0.0861643	0.246223	0.000498882	0.000515609	0	0	9.41288e-07	0.00329359	0.00110089	0.00195888	0	0	0.263925	-0.397975	0.181031	0.853713	-0.596434
1.06237e+06	3.26587	9.20202	36.978	64.7	40.8	510.625	98667.3	650679	10448.6	0	0	0	5565.08	5739.92	1.90859	4442.7	0	5510.78	1	0.0928743	0.612477	0.00983552	0.00518723	0	0	0	0.00523834	0.00540292	1.79653e-06	0.00418186	0	-0.291196	0.0432077	1.57938	3.34238	1.24605
1.06237e+06	3.2576	9.3293	37.3424	65	41.9	504.286	23864.6	819373	48289.3	0	1	6	3630.58	8350.97	4269.93	0	0	0	1	0.0224634	0.771266	0.0454538	0	0	9.41288e-07	5.64773e-06	0.00341742	0.00786067	0.00401923	0	0	3.14164	-2.65383	2.88076	0.162722	-0.70529
1.06248e+06	3.25931	9.48164	36.4219	58.4	37	537.548	30740.3	347128	2148.68	0	1	0	3112.95	3303.5	1198.47	0	0	65473.6	1	0.0289325	0.326714	0.00202262	0.0616232	0	9.41192e-07	0	0.00292989	0.00310923	0.00112799	0	0	-0.189096	-0.00672535	0.490119	0.510352	-0.431043
1.06248e+06	3.27477	9.70098	36.6572	59.8	37.3	534.017	21335.8	620695	2919.25	0	0	0	0	3523.15	1270.35	0	0	399056	1	0.0200811	0.584194	0.00274734	0.375589	0	0	0	0	0.00331596	0.00119565	0	0	-0.291196	0.0432077	-0.0987156	-0.738609	0.10097
1.06248e+06	3.29743	9.60822	36.2513	60.3	37.5	529.788	39968.5	749845	3537.88	0	0	0	0	3174.19	2018.17	0	0	341256	1	0.0376181	0.705748	0.00332994	0.321188	0	0	0	0	0.00298752	0.00189948	0	0	-0.291196	0.0432077	-0.00500457	-0.718976	0.0357456
1.06248e+06	3.28707	9.46305	36.6156	60	37.8	522.287	39657.2	286787	8219.62	0	0	2	1679.86	4694.32	230.316	0	0	160.3	1	0.037325	0.269921	0.0077366	0.000150873	0	0	1.88238e-06	0.00158107	0.00441826	0.000216771	0	0	0.818933	-0.839069	0.333889	-0.171148	-0.0882989
1.06248e+06	3.26441	9.34368	37.0759	60.2	38.3	512.128	11573.2	225650	1306.54	0	0	0	0	1328.53	2138.59	0	0	39361.4	1	0.0108926	0.21238	0.00123014	0.0370466	0	0	0	0	0.0012504	0.00201282	0	0	-0.291196	0.0432077	-0.512777	-0.541247	0.00240673
1.06248e+06	3.25778	9.20186	36.9602	64.7	40.8	508.034	49632.5	666794	14037.9	0	0	0	1309.78	4074.94	3197.09	3330.57	0	39467.6	1	0.0467138	0.627581	0.0132125	0.0371466	0	0	0	0.00123275	0.0038353	0.00300908	0.0031347	0	-0.291196	0.0432077	0.969988	1.24597	1.20326
1.06259e+06	3.29649	9.54015	36.2686	60	37.2	530.449	13274.9	741567	2569.39	0	0	0	0	5060.17	0	0	0	325105	1	0.012493	0.697887	0.00241768	0.305955	0	0	0	0	0.00476211	0	0	0	-0.291196	0.0432077	0.0178337	-0.864023	0.223812
1.06281e+06	3.29748	9.43754	36.7475	64.6	40.6	502.073	12409.6	678353	17587.5	0	0	0	9885.31	7336.17	4637.44	329.915	0	3828.67	1	0.0116763	0.638266	0.0165487	0.00360242	0	0	0	0.00930115	0.00690265	0.00436339	0.000310419	0	-0.291196	0.0432077	4.04012	2.87174	-1.67621
1.06291e+06	3.26752	9.52287	36.5029	58.3	36.5	532.712	11805.4	643791	11548	0	1	0	33.5358	2072.21	1919.87	0	0	0	1	0.0111066	0.605685	0.0108645	0	0	9.40811e-07	0	3.15509e-05	0.00194956	0.00180623	0	0	-0.189137	-0.00670511	-0.345926	-0.59628	0.0239621
1.06291e+06	3.27477	9.50213	36.5456	59.1	37	521.396	16126	506979	1043.38	0	0	0	0	2016.67	3318.93	0	0	105528	0	0.0151715	0.476971	0.000981266	0.0992819	0	0	0	0	0.00189731	0.00312248	0	0	-0.291196	0.0432077	-0.0034519	-0.631013	-0.0846329
1.06302e+06	3.26449	9.53178	36.529	56.8	35.9	531.049	17906.7	334206	3615.03	0	0	0	0	4174.11	518.521	947.058	0	26135.2	0	0.0168451	0.314393	0.00340069	0.0245858	0	0	0	0	0.00392665	0.000487781	0.000890912	0	-0.291196	0.0432077	-0.0716329	-0.344152	0.59013
1.06302e+06	3.26505	9.50367	36.5177	58.7	37	518.697	49385.9	516295	1162.01	0	0	0	0	1123.4	4720.85	946.517	0	49630.5	1	0.0464581	0.485686	0.00109311	0.0466882	0	0	0	0	0.0010568	0.00444098	0.000890403	0	-0.291196	0.0432077	0.136443	-0.127879	0.209651
1.06324e+06	3.24892	9.48268	36.7303	60.9	37.9	497.84	28726.5	684273	12582.4	0	0	0	0	4309.99	2768.88	0	0	0	1	0.027018	0.643576	0.0118337	0	0	0	0	0	0.00405365	0.0026042	0	0	-0.291196	0.0432077	0.521889	-0.843904	-0.0106463
1.06345e+06	3.24994	9.61	36.8284	58.6	36.9	515.49	18442.5	730717	23488.7	0	0	1	775.008	1823.4	2659.3	0	0	1265.47	0	0.0173422	0.687118	0.0220875	0.00118996	0	0	9.40335e-07	0.000728767	0.00171461	0.00250063	0	0	0.263363	-0.397529	-0.0659446	-0.294361	-0.166504
1.06356e+06	3.26743	9.56173	36.8688	58.1	37	515.926	46528.1	707721	8723.93	0	0	0	1985.72	3096.15	359.142	0	0	246836	0	0.0437476	0.665427	0.00820265	0.232086	0	0	0	0.00186705	0.00291113	0.00033768	0	0	-0.291196	0.0432077	-0.0348035	0.10227	-0.171399
1.06367e+06	3.23856	9.51846	36.7352	62.7	38	483.895	60055.6	790196	12948.3	1	2	0	2246.51	8283.88	2692.17	0	0	0	0	0.056461	0.742899	0.012173	0	9.40145e-07	1.88029e-06	0	0.00211204	0.00778805	0.00253103	0	0	0.999224	1.61632	2.14516	-0.345585	-0.339393
1.06377e+06	3.26481	9.59776	36.9938	56.5	36.4	517.724	11348.5	531197	20879.7	0	0	0	0	2760.18	5355.11	0	0	1526.09	0	0.0106682	0.499351	0.0196282	0.0014346	0	0	0	0	0.0025947	0.00503407	0	0	-0.291196	0.0432077	0.744491	-0.742429	-0.240228
1.06388e+06	3.23397	9.51724	36.8383	60.2	37	476.154	17226.9	438948	8414.73	0	0	1	2247	3585.12	5650.29	0	0	126.201	1	0.0161925	0.412592	0.00790972	0.000118624	0	0	9.39955e-07	0.00211208	0.00336985	0.00531102	0	0	0.263139	-0.397351	1.54643	0.0554585	-0.639336
1.06388e+06	3.23578	9.55106	36.7639	60.6	36.9	476.321	82118.6	512026	10468.2	0	0	0	0	6359.54	947.246	0	0	0	1	0.0771878	0.481282	0.00983945	0	0	0	0	0	0.00597768	0.000890369	0	0	-0.291196	0.0432077	0.642731	-1.00824	0.163417
1.06399e+06	3.23534	9.60902	36.5978	59.2	36.8	506.53	12560.2	685376	2648.97	0	0	0	597.454	751.873	2417.07	0	0	408245	0	0.0118048	0.644158	0.00248969	0.383693	0	0	0	0.000561524	0.000706656	0.00227171	0	0	-0.291196	0.0432077	-0.480849	-0.255193	-0.129863
1.0641e+06	3.20401	9.49922	36.0885	55.5	35.4	501.805	14517.6	206815	2841.87	0	0	0	888.045	2281.11	1006.97	0	0	0	1	0.0136432	0.194358	0.00267081	0	0	0	0	0.000834554	0.00214371	0.000946318	0	0	-0.291196	0.0432077	-0.340587	-0.262746	-0.0458018
1.06517e+06	3.2609	9.4496	36.6609	53.4	32.5	408.502	18219.4	739164	2841.67	0	0	0	1980.53	7331.5	0	0	0	0	0	0.0171048	0.693942	0.00266813	0	0	0	0	0.00185936	0.00688296	0	0	0	-0.291196	0.0432077	1.10259	-0.305709	-0.086985
1.06527e+06	3.13255	9.47657	35.3571	53	34.5	503.339	62763.4	276002	594.857	0	0	0	960.568	0	0	0	0	40.6681	0	0.0589176	0.25909	0.000558542	3.81762e-05	0	0	0	0.00090171	0	0	0	0	-0.291196	0.0432077	-1.25378	0.00692153	-0.0054244
1.06538e+06	3.11248	9.4718	35.4578	54.9	35.3	499.23	33977.9	446807	3007.51	0	0	0	0	2909.28	214.479	0	0	0	0	0.0318927	0.419388	0.00282341	0	0	0	0	0	0.00273074	0.000201317	0	0	-0.291196	0.0432077	-0.556828	-0.657597	0.178887
1.06538e+06	3.24994	9.43902	36.8035	53.5	32.7	389.656	20848.9	508372	10347.3	0	0	0	3613.8	2267.72	860.869	0	0	0	0	0.0195694	0.477174	0.00971203	0	0	0	0	0.00339203	0.00212856	0.000808039	0	0	-0.291196	0.0432077	0.202695	0.811952	-0.501111
1.06549e+06	3.25182	9.33572	36.584	54	32.9	387.277	11016.9	556621	17919.7	0	0	0	1269.87	4623.51	1907.13	0	0	3795.9	1	0.0103398	0.52241	0.0168186	0.00356259	0	0	0	0.00119182	0.00433934	0.00178992	0	0	-0.291196	0.0432077	0.657484	-0.358073	-0.154113
1.06741e+06	3.08865	9.33847	35.392	55.1	35.7	503.892	11049.5	756222	9972.73	0	0	0	1599.4	2498.94	3797.92	0	0	6603.96	1	0.0103517	0.708467	0.00934322	0.00618693	0	0	0	0.0014984	0.00234113	0.00355809	0	0	-0.291196	0.0432077	0.599017	-0.0588572	-0.389861
947419	2.18076	17.0055	80.7162	68.6	39.4	74.9008	63986.2	340070	154.781	0	0	0	0	1815.06	0	0	0	0	1	0.0675373	0.358943	0.000163602	0	0	0	0	0	0.0019158	0	0	0	-0.291196	0.0432077	-0.865791	-0.569009	0.18522
950286	2.41631	16.7253	81.2949	73.5	42.7	8.34987	12878.9	585744	1572.36	0	0	0	1143.74	323.731	0	0	0	6036.51	0	0.0135527	0.616387	0.00165424	0.0063523	0	0	0	0.00120357	0.000340667	0	0	0	-0.291196	0.0432077	-1.0788	0.0979414	-0.0559314
950286	2.41981	16.6292	81.3181	74.2	43.1	7.25668	17919.8	555412	366.114	0	0	0	328.813	0	0	0	0	6444.58	0	0.0188573	0.584468	0.000385147	0.00678172	0	0	0	0.000346014	0	0	0	0	-0.291196	0.0432077	-1.3812	-0.225636	0.096056
951375	2.77237	17.257	80.9032	74.4	43.3	5.20454	30519.5	203136	162.969	0	2	0	0	2784.54	0	0	0	168192	1	0.0320794	0.213518	0.000171331	0.176788	0	2.10222e-06	0	0	0.00292685	0	0	0	-0.0631479	-0.0683213	-0.551914	-0.673803	0.198929
952869	2.33893	17.1907	80.7204	75.3	44.4	4.13134	25733.2	376742	561.875	0	0	0	0	6249.63	19.8693	0	0	196087	0	0.027006	0.395376	0.000589798	0.205786	0	0	0	0	0.00655875	2.08521e-05	0	0	-0.291196	0.0432077	0.581386	-1.05067	0.246372
953005	2.27489	17.097	80.7873	75.5	44.6	4.22184	13646.1	442512	776.053	0	0	0	0	1987.67	0	0	0	86875.6	0	0.0143191	0.464333	0.000814267	0.0911597	0	0	0	0	0.00208569	0	0	0	-0.291196	0.0432077	-0.813049	-0.586618	0.187524
953276	3.27296	17.896	79.5982	76.1	43.1	10.3901	18415.6	433703	3710.36	0	0	0	418.674	1081.24	2717.27	0	0	5011.41	1	0.0193182	0.45496	0.00389184	0.00525704	0	0	0	0.000439195	0.00113424	0.00285045	0	0	-0.291196	0.0432077	-0.215261	-0.362553	-0.151696
954224	3.59301	17.755	78.4897	77.5	43.1	11.4101	18202	681644	1902.29	0	0	0	0	4690.76	1700.93	0	0	382092	1	0.0190752	0.714344	0.00199324	0.400421	0	0	0	0	0.00491578	0.00178252	0	0	-0.291196	0.0432077	0.561097	-0.916441	0.0719889
955171	3.47366	17.5533	78.6452	76.7	44.3	5.61159	255173	351962	350.772	0	0	0	0	4270.99	1025.76	0	0	0	1	0.267149	0.36848	0.000367473	0	0	0	0	0	0.00447144	0.0010739	0	0	-0.291196	0.0432077	0.226152	-0.85588	0.127148
955171	3.4484	17.5423	78.6823	76.2	44.1	5.34119	18923.8	332506	282.492	0	0	0	0	1852.26	0	0	0	69.859	1	0.019812	0.348112	0.000295235	7.31377e-05	0	0	0	0	0.00193919	0	0	0	-0.291196	0.0432077	-0.858529	-0.571434	0.185537
955306	3.41222	17.3847	78.601	76.2	44.2	8.23879	33468.5	414557	964.179	0	0	0	1688.84	210.996	912.543	0	0	1447.5	1	0.0350343	0.433952	0.0010091	0.00151522	0	0	0	0.00176785	0.000220868	0.000955236	0	0	-0.291196	0.0432077	-0.72104	0.326953	-0.243081
955846	3.33659	17.7321	78.4499	76.5	45.1	5.59498	170110	260204	122.596	0	0	0	0	3225.78	1109.91	0	0	82694	1	0.177968	0.272224	0.000128682	0.0865138	0	0	0	0	0.00337479	0.00116118	0	0	-0.291196	0.0432077	-0.0900362	-0.744001	0.104743
955981	3.07206	17.8764	78.445	76.9	45.1	8.11596	50217.3	582572	1135.03	0	0	0	0	1245.1	3537.37	0	0	267257	1	0.0525296	0.609397	0.00118726	0.279563	0	0	0	0	0.00130243	0.00370025	0	0	-0.291196	0.0432077	-0.0275016	-0.581184	-0.142584
955981	3.06639	18.0317	78.506	76.7	45	6.06632	58139.8	379536	1380.71	0	0	0	2321.5	843.359	3404.91	0	0	94596.5	1	0.0608168	0.397012	0.00144459	0.0989522	0	0	0	0.00242839	0.000882192	0.00356169	0	0	-0.291196	0.0432077	0.360345	0.481485	-0.579788
955981	3.1107	17.9026	78.6607	76.7	44.9	5.1269	16854.5	345798	531.791	0	0	0	1021.03	0	918.01	0	0	8095.54	1	0.0176306	0.361721	0.000556496	0.0084683	0	0	0	0.00106805	0	0.00096028	0	0	-0.291196	0.0432077	-0.948671	0.056875	-0.118713
956116	3.11662	17.6793	78.3115	76.5	45.1	5.71625	63175.1	413304	1000.35	0	0	0	3680.4	1260.24	3913.84	0	0	255737	1	0.0660747	0.432273	0.0010459	0.267474	0	0	0	0.00384932	0.00131809	0.00409347	0	0	-0.291196	0.0432077	0.969327	1.02007	-0.879281
956251	3.22565	17.3262	78.1624	76.6	45	6.75124	10265.4	503703	1965.86	0	0	0	1160.7	0	4234.03	296.65	0	215625	0	0.010735	0.526748	0.00205594	0.22549	0	0	0	0.0012138	0	0.00442774	0.000310221	0	-0.291196	0.0432077	0.0606791	0.201238	-0.298556
956386	3.12003	17.8392	78.699	77.1	45.2	5.70268	27243.2	696664	6060.6	0	0	0	0	3307.11	3734.62	0	0	293977	1	0.0284855	0.728433	0.0063374	0.307384	0	0	0	0	0.00345793	0.00390493	0	0	-0.291196	0.0432077	0.698562	-0.808786	-0.131031
956386	3.07412	17.526	79.4183	75.8	45.4	1.99379	21332	179096	157.327	0	0	0	0	1243.84	0	0	0	0	1	0.0223048	0.187263	0.00016416	0	0	0	0	0	0.00130056	0	0	0	-0.291196	0.0432077	-1.05679	-0.505242	0.176878
956656	3.07009	17.4084	79.2471	75.2	45.2	2.29901	10997.6	323778	498.661	0	0	0	282.106	2589.95	2185.49	0	0	132019	1	0.0114958	0.338448	0.000521609	0.138	0	0	0	0.000294887	0.0027073	0.00228451	0	0	-0.291196	0.0432077	0.0826581	-0.574403	-0.0551497
957330	2.85371	17.3022	79.216	74.8	45.5	2.05908	18013.1	421667	303.151	0	0	0	1196.5	408.61	2882.21	0	0	23.905	1	0.018816	0.440461	0.000316505	2.49705e-05	0	0	0	0.00124983	0.000426822	0.00301067	0	0	-0.291196	0.0432077	-0.204454	0.0467386	-0.323159
957464	2.98556	17.5646	78.8412	76.6	45.9	4.35689	59020.7	500803	4529.99	0	1	0	5294.61	1883.46	3837.58	2871.64	0	109457	1	0.0616427	0.523051	0.00473125	0.11432	0	1.04443e-06	0	0.00552982	0.00196713	0.00400807	0.00299922	0	-0.177897	-0.0122022	1.64785	3.15006	0.243112
957464	3.06288	17.2328	79.1737	74.9	45.5	1.69802	18566.8	213112	466.006	0	0	0	1912.5	0	525.242	0	0	13019.3	1	0.0193917	0.222579	0.000486702	0.0135977	0	0	0	0.00199747	0	0.000548576	0	0	-0.291196	0.0432077	-0.850012	0.454263	-0.252895
957464	2.99315	17.349	79.141	75.4	45.7	3.31923	43835.5	461124	322.23	0	0	0	718.58	0	2931.68	0	0	0.757746	1	0.0457829	0.481609	0.000336305	7.91409e-07	0	0	0	0.000750503	0	0.00306192	0	0	-0.291196	0.0432077	-0.437207	-0.119039	-0.242184
957599	2.75051	17.2613	79.7936	74.5	45.8	1.99103	47830.2	101799	73.9685	0	0	0	2557.17	0	0	0	0	39274.2	0	0.049948	0.106306	7.72766e-05	0.0410132	0	0	0	0.0026704	0	0	0	0	-0.291196	0.0432077	-0.848218	0.747112	-0.328419
957734	2.93402	17.2547	79.2467	76.9	46.7	1.7486	169310	303483	122.126	0	0	0	820.103	0	3195.88	0	0	9112.12	1	0.176782	0.316877	0.000127384	0.00951425	0	0	0	0.000856295	0	0.00333692	0	0	-0.291196	0.0432077	-0.336498	-0.0803951	-0.285248
958003	3.06036	17.1471	78.7796	75.2	45.9	0.95586	31361.2	95692.5	37.1	0	0	0	1857.87	487.783	1278.54	0	0	3439.73	1	0.0327361	0.0998875	3.8622e-05	0.00359052	0	0	0	0.00193932	0.000509166	0.00133459	0	0	-0.291196	0.0432077	-0.486758	0.361064	-0.303239
958003	3.02126	17.2687	78.8881	75.8	46.1	2.10871	10799.2	504867	971.836	0	0	0	855.915	959.587	864.44	0	0	53941.1	1	0.0112726	0.526999	0.00101461	0.0563058	0	0	0	0.000893437	0.00100165	0.000902335	0	0	-0.291196	0.0432077	-0.69386	-0.118832	-0.0682422
958137	2.9718	16.7727	79.2522	76.2	46.1	2.01517	92063.7	516970	2528.27	0	0	0	1989	768.269	508.769	0	0	82910.9	1	0.0960862	0.539557	0.00263845	0.0865335	0	0	0	0.0020759	0.000801836	0.000530998	0	0	-0.291196	0.0432077	-0.587988	0.404338	-0.254829
958272	2.96453	17.284	78.8422	75.5	46.1	0.592227	11973.9	290480	62.6146	0	0	0	0	2387.75	1165.1	0	0	89915.9	0	0.0124953	0.30313	6.57434e-05	0.0938313	0	0	0	0	0.00249172	0.00121583	0	0	-0.291196	0.0432077	-0.348985	-0.653592	0.0880513
958406	3.00417	17.3149	77.8463	77.8	46.7	9.36726	14388.9	886512	9932.79	0	0	0	1299.9	637.814	7208	0	0	25077	1	0.0150133	0.924986	0.0103641	0.0261653	0	0	0	0.00135631	0.000665494	0.00752082	0	0	-0.291196	0.0432077	1.14792	-0.0257654	-0.728785
958406	3.03069	17.3315	78.9812	76	46.1	1.82928	13158.8	438014	1963.05	0	0	0	0	2037.88	3692.35	1172.76	0	22901.7	1	0.0137299	0.457024	0.00204819	0.0238956	0	0	0	0	0.00212632	0.0038526	0.00122366	0	-0.291196	0.0432077	0.317723	-0.0608817	0.43197
958675	3.03138	17.1521	78.7449	75.5	46	3.19587	10891.9	71386.8	537.657	0	0	0	864.557	671.757	3899.71	0	0	33779.2	1	0.0113615	0.0744641	0.000561191	0.0352353	0	0	0	0.000901825	0.000700714	0.00406781	0	0	-0.291196	0.0432077	0.0946696	-0.148931	-0.347168
958944	2.97351	17.1277	78.5832	76	46.1	2.617	224088	443543	10468.4	0	0	0	3526.33	1734.57	2432.21	0	0	857.823	1	0.233683	0.462533	0.0109162	0.00089455	0	0	0	0.00367731	0.00180884	0.00253634	0	0	-0.291196	0.0432077	0.649338	0.929096	-0.706768
959078	2.90256	17.2983	77.6538	77	46.7	7.98253	31493.8	218095	2488.86	0	0	0	0	999.245	723.463	0	0	28977.9	0	0.0328376	0.227401	0.0025952	0.0302143	0	0	0	0	0.00104188	0.000754332	0	0	-0.291196	0.0432077	-0.927383	-0.493872	0.10824
959212	2.90907	17.3534	77.794	77.8	47.2	8.41293	32501.8	916499	8063.41	0	0	0	0	1164.72	2807.02	0	0	361.115	0	0.0338838	0.955471	0.00840586	0.000376471	0	0	0	0	0.00121425	0.00292638	0	0	-0.291196	0.0432077	-0.270023	-0.556202	-0.0769619
959212	3.12847	17.3786	78.3839	74.2	45.8	2.0773	87275.4	279020	3491.75	0	0	0	982.339	464.383	344.094	0	0	88115.7	1	0.0909866	0.290885	0.00364049	0.0918625	0	0	0	0.00102411	0.000484129	0.000358726	0	0	-0.291196	0.0432077	-0.975687	0.000623155	-0.052186
959615	2.94837	17.2595	78.273	72.1	45	4.19283	16750.8	759075	28384.5	0	0	0	1699.9	1014.26	3635.87	0	0	0	1	0.0174558	0.79102	0.0295785	0	0	0	0	0.00177144	0.00105694	0.00378889	0	0	-0.291196	0.0432077	0.327119	0.183787	-0.477063
959883	3.17879	17.4203	78.0053	73.6	46.8	3.81421	19600.3	663710	28144.5	0	0	3	2334.51	4537.75	4051.55	0	0	0	1	0.0204194	0.691449	0.0293202	0	0	0	3.12538e-06	0.00243208	0.0047274	0.00422088	0	0	1.55199	-1.42166	1.73818	0.0709874	-0.585242
961089	2.55987	16.9459	78.9635	74.9	46.4	1.4384	19271.8	77377.5	271.324	0	0	0	0	0	772.198	0	0	11.5116	1	0.020052	0.0805103	0.000281972	1.19777e-05	0	0	0	0	0	0.000803461	0	0	-0.291196	0.0432077	-1.23717	-0.386889	0.0898719
961223	2.61791	16.9163	78.7871	75.2	46.5	-0.0338768	22750.6	160207	468.531	0	0	0	0	974.957	0	0	0	10493.1	1	0.0236683	0.16667	0.00048792	0.0109164	0	0	0	0	0.00101429	0	0	0	-0.291196	0.0432077	-1.14566	-0.47557	0.172997
961223	2.67821	16.8402	78.7051	75.6	46.4	0.311651	10384.2	264641	1335.53	0	0	0	0	869.791	652.58	0	0	86979.4	1	0.0108031	0.275317	0.0013899	0.0904883	0	0	0	0	0.00090488	0.000678906	0	0	-0.291196	0.0432077	-0.990883	-0.478128	0.112895
961223	2.66813	16.7984	78.905	75.8	46.2	1.2865	210705	116569	236.498	0	0	0	1811.16	0	2695.52	100.934	0	9007.65	1	0.219205	0.121272	0.000245521	0.00937103	0	0	0	0.00188423	0	0.00280427	0.000105005	0	-0.291196	0.0432077	-0.244833	0.41294	-0.377503
961357	2.54436	16.9973	78.8836	75.5	46.5	0.147057	12416.6	32716.6	83.4333	0	0	0	0	908.028	1764.86	0	0	1560.84	1	0.0129157	0.0340317	8.63363e-05	0.00162358	0	0	0	0	0.000944528	0.0018358	0	0	-0.291196	0.0432077	-0.656946	-0.50592	0.0135438
961357	2.67943	16.9487	78.7126	76	46.5	0.7179	38417.3	295163	90.0115	0	0	0	0	1259.72	3136.59	183.444	0	11668.7	1	0.0399616	0.307027	9.36177e-05	0.0121377	0	0	0	0	0.00131035	0.00326267	0.000190817	0	-0.291196	0.0432077	-0.139352	-0.478108	-0.0147893
961357	2.81521	17.215	78.7854	75.4	48.8	3.01479	27631.1	775298	28867.8	0	0	1	4676.08	7137.55	6714.61	5837.31	0	140.097	1	0.0287418	0.806462	0.0300284	0.000145728	0	0	1.0402e-06	0.00486404	0.00742446	0.00698451	0.00607195	0	0.322256	-0.444334	4.13514	3.77366	1.62944
961357	2.70533	17.1294	78.9133	72.8	47.8	3.47782	13234.8	372272	14031	0	0	0	3457.92	1461.53	1150.09	451.851	0	105.542	1	0.0137668	0.387236	0.014595	0.000109784	0	0	0	0.00359691	0.00152028	0.00119632	0.000470014	0	-0.291196	0.0432077	0.186874	1.18664	-0.358847
961491	2.95894	17.1269	78.5422	75.3	46.8	0.0829981	30105	288109	2312.38	0	0	0	1849.87	2585.66	1454.17	0	0	0	1	0.0313108	0.299648	0.0024046	0	0	0	0	0.00192396	0.00268922	0.00151241	0	0	-0.291196	0.0432077	0.235945	0.125038	-0.286229
961491	2.57717	16.6445	78.7569	75.3	46.3	0.109	28532.5	51981.2	192.98	0	0	0	0	1870.4	0	0	0	415.31	1	0.0296752	0.0540631	0.00020073	0.000431944	0	0	0	0	0.00194532	0	0	0	-0.291196	0.0432077	-0.856627	-0.572069	0.18562
961491	2.77817	17.2385	78.7798	78.8	50.9	5.34138	10936	808698	2355.24	0	0	0	0	2387.69	2481.5	65.7692	0	242345	1	0.011374	0.841088	0.00244932	0.252051	0	0	0	0	0.00248332	0.00258089	6.84034e-05	0	-0.291196	0.0432077	0.0305396	-0.646633	0.00230403
961624	2.70692	16.9114	78.4572	74.8	46.1	1.92054	11440.5	440469	7249.84	1	0	0	1191.78	4430.66	4973.53	0	0	0	1	0.0118971	0.458047	0.00753933	0	1.03991e-06	0	0	0.00123934	0.00460748	0.00517201	0	0	0.910538	1.89359	1.69188	-0.435213	-0.451173
961624	2.69807	16.7857	78.645	75	46.2	-0.241688	13388.4	108303	106.109	0	0	0	0	0	1339.83	0	0	0	1	0.0139227	0.112625	0.00011023	0	0	0	0	0	0	0.0013933	0	0	-0.291196	0.0432077	-1.07319	-0.398964	0.0389442
961624	2.71122	17.0676	78.8974	78.4	51.5	4.87853	91519.5	624142	19120.4	0	0	0	2986.06	2237.83	842.568	0	0	32175	1	0.0951718	0.649049	0.019883	0.033459	0	0	0	0.00310522	0.00232713	0.000876193	0	0	-0.291196	0.0432077	0.217523	0.669946	-0.451926
961624	2.68868	17.0537	78.9848	80.7	52.3	4.12454	67402.3	815404	508.885	0	0	0	0	2312.41	958.298	0	0	75751.2	1	0.0700922	0.847945	0.000529313	0.0787742	0	0	0	0	0.00240469	0.000996541	0	0	-0.291196	0.0432077	-0.436969	-0.640082	0.105805
961892	2.53847	16.593	78.178	75.2	46.6	1.67648	40757.5	568655	8263.25	0	0	0	0	5736.81	3117.38	0	0	14721.6	1	0.0423722	0.591184	0.00859036	0.0153048	0	0	0	0	0.00596409	0.00324089	0	0	-0.291196	0.0432077	1.29198	-1.05495	-0.0397162
962025	2.88844	17.2771	77.7721	77.5	47.6	3.45756	15302.4	215646	149.905	0	0	0	2262.07	0	2648.17	0	0	25915.9	0	0.0159064	0.224158	0.000155921	0.0269389	0	0	0	0.00235136	0	0.0027527	0	0	-0.291196	0.0432077	-0.156096	0.557245	-0.507832
962025	2.81098	16.984	78.0018	74.9	46.2	1.62999	22264.7	714937	5055.99	0	0	0	1704.84	2119.01	2421.46	0	0	157684	1	0.0231436	0.743159	0.00525558	0.163908	0	0	0	0.00177214	0.00220266	0.00251705	0	0	-0.291196	0.0432077	0.329377	0.091366	-0.351843
962293	2.86138	17.2325	77.772	77	47.7	3.44606	22365.9	142304	216.09	0	0	0	1788.62	0	1979.65	0	0	42388.2	1	0.0232423	0.14788	0.000224464	0.0440492	0	0	0	0.0018587	0	0.00205722	0	0	-0.291196	0.0432077	-0.462412	0.365306	-0.357814
962293	2.74469	16.801	77.8314	74.9	46.6	0.623309	31492.6	306710	1242.45	0	0	0	1594.11	606.312	1746.28	0	0	3196.49	1	0.0327266	0.318728	0.00129067	0.00332175	0	0	0	0.00165657	0.00063007	0.00181471	0	0	-0.291196	0.0432077	-0.380581	0.220374	-0.291419
962426	2.80789	17.2217	77.6879	77	47.7	3.76798	13037.9	286662	1029.67	0	0	0	0	592.092	1931.34	0	0	30204.3	0	0.013547	0.297853	0.00107021	0.0313835	0	0	0	0	0.000615208	0.00200674	0	0	-0.291196	0.0432077	-0.711661	-0.475286	-0.00568027
962426	2.84969	16.6739	77.7021	75	46.7	1.44965	29793.1	96446.4	605.413	0	0	0	752.963	1945.51	0	0	0	41258.9	1	0.0309562	0.100212	0.00062862	0.0428697	0	0	0	0.000782359	0.00202147	0	0	0	-0.291196	0.0432077	-0.653592	-0.252547	0.0437797
962426	2.8462	16.5773	77.7421	74.8	46.5	2.76937	14689.9	653293	2485.82	0	0	0	543.663	2140.31	1629.09	0	0	221239	0	0.0152634	0.678798	0.00258306	0.229877	0	0	0	0.000564888	0.00222387	0.0016927	0	0	-0.291196	0.0432077	-0.170036	-0.399188	-0.0599129
962693	2.84442	16.8745	77.9061	75.1	47.3	1.53508	25261.6	235017	162.616	0	0	0	1009.26	1771.89	4251.73	0	0	79583.5	1	0.0262405	0.244125	0.000169317	0.0826675	0	0	0	0.00104837	0.00184055	0.00441649	0	0	-0.291196	0.0432077	0.579069	-0.212879	-0.388583
962693	2.80956	16.7547	77.6529	75.1	46.7	2.30592	119593	449489	5190.38	0	0	0	0	4333.63	1788.6	0	0	6671.31	0	0.124228	0.466907	0.00539113	0.00692984	0	0	0	0	0.00450157	0.00185791	0	0	-0.291196	0.0432077	0.453466	-0.875052	0.0598637
962827	2.83989	16.823	77.9977	75.4	47.3	2.56787	10349.5	519063	400.905	0	0	0	1762.93	0	0	0	0	0	1	0.0107491	0.539103	0.000416482	0	0	0	0	0.00183099	0	0	0	0	-0.291196	0.0432077	-1.04069	0.395824	-0.175129
963227	2.49668	15.5839	78.2828	78.6	48.6	3.00644	49402.5	267083	299.792	0	0	0	1059.29	1080.58	0	0	0	160924	1	0.0512885	0.277279	0.000311453	0.167068	0	0	0	0.00109973	0.00112183	0	0	0	-0.291196	0.0432077	-0.860106	-0.0264824	-0.0263761
963227	2.46346	15.5213	78.0817	78.5	48.4	2.49513	18855.1	285930	112.108	0	0	0	0	1221.39	0	0	0	163101	1	0.0195749	0.296846	0.000116276	0.169328	0	0	0	0	0.00126802	0	0	0	-0.291196	0.0432077	-1.06689	-0.501868	0.176437
963227	2.5724	16.1516	77.9684	77.3	47.7	4.31943	11831.5	367392	725.491	0	0	0	0	1130.35	0	0	0	2933.45	0	0.0122832	0.381418	0.000752678	0.00304544	0	0	0	0	0.0011735	0	0	0	-0.291196	0.0432077	-1.09623	-0.492072	0.175156
963360	2.49249	15.52	78.3254	79	48.5	4.63369	40592.7	449937	241.645	0	0	0	1530.65	1133.18	155.018	0	0	298343	1	0.0421366	0.467049	0.000251204	0.30969	0	0	0	0.00158887	0.00117628	0.000160914	0	0	-0.291196	0.0432077	-0.686307	0.169281	-0.128856
963760	2.44505	15.9397	78.2201	79.2	48.5	3.90144	22462	143244	430.74	0	0	0	1156.79	471.405	855.188	0	0	42674.1	1	0.0233066	0.14863	0.000447207	0.0442788	0	0	0	0.00120029	0.000489131	0.000887345	0	0	-0.291196	0.0432077	-0.786776	0.0630136	-0.129934
963760	2.58566	15.9879	78.1025	78.7	48.4	4.73952	268259	36386.9	187.794	0	0	0	0	0	1360.81	0	0	11046.9	1	0.278347	0.0377551	0.000195069	0.0114623	0	0	0	0	0	0.00141198	0	0	-0.291196	0.0432077	-1.068	-0.399346	0.0373306
964160	2.51654	15.4402	77.6023	78.3	47.9	4.01033	19670.7	527130	1755.61	0	0	0	621.414	0	0	0	0	0	0	0.0204019	0.546724	0.00182127	0	0	0	0	0.000644514	0	0	0	0	-0.291196	0.0432077	-1.31275	-0.100715	0.0415445

## Sheet: Readme
Abbreviation	Describution	Units
areagrid	Effective grid-cell area accounting for projection-induced distortion	m2
wind	Wind speed sourced from the ChinaMet dataset	(m/s)/day
tmpmean	Near-surface 2-meter air temperature sourced from the ChinaMet dataset	℃/day
rhu	Relative humidity sourced from the ChinaMet dataset	%/day
PM10	Annual mean PM2.5 concentrations in 2020 (1 km resolution)	µg/m3
PM25	Annual mean PM10 concentrations in 2020 (1 km resolution)	µg/m3
DEM	Copernicus DEM (topography)	m
area2020	Construction site area in 2020	m2
isa	Impervious surface area (human activity) derived from the Global ISA 10m dataset	m2
Pop	Population count aggregated from 100 m population grids to 1 km grid cells	persons
traffic_1	Number of terminal or transfer facilities for vehicle parking, aggregation, and energy supply	count
traffic_2	Number of intersection-related facilities and traffic control facilities	count
traffic_3	Number of public transport facilities	count
Road_Len1	Total length of high-capacity motorways and primary roads	m
Road_Len2	Total length of medium-intensity urban roads	m
Road_Len3	Total length of low-intensity residential roads	m
Rail_Len1	Total length of heavy surface railways	m
Rail_Len2	Total length of urban surface or elevated railways	m
BuildIArea	Total area of industrial buildings within each grid cell	m2
DPN	A DPN of 1 indicates DPN-UCS grids,A DPN of 0 indicates Non-DPN-UCS grids	-
density2020	Construction site area density (area2020 divided by areagrid)	m2/m2
densityisa	Impervious surface density (isa divided by areagrid)	m2/m2
densitypop	Population density (Pop divided by areagrid)	persons/m2
densityBuildI	Industrial building density (BuildIArea divided by areagrid)	m2/m2
traffic_1_d	Density of terminal or transfer facilities for vehicle parking, aggregation, and energy supply	count/m2
traffic_2_d	Density of intersection-related facilities and traffic control facilities	count/m2
traffic_3_d	Density of public transport facilities	count/m2
Road_Len1_d	Length density of high-capacity motorways and primary roads	m/m2
Road_Len2_d	Length density of medium-intensity urban roads	m/m2
Road_Len3_d	Length density of low-intensity residential roads	m/m2
Rail_Len1_d	Length density of heavy surface railways	m/m2
Rail_Len2_d	Length density of urban surface or elevated railways	m/m2
PC_traffic1	First principal component derived from the density variables of traffic-related point facilities (traffic_1_d, traffic_2_d, traffic_3_d), representing the dominant intensity of traffic-related facility distribution	-
PC_traffic2	Second principal component derived from the density variables of traffic-related point facilities (traffic_1_d, traffic_2_d, traffic_3_d), capturing secondary variation in traffic facility composition and structure	-
PC_trans1	First principal component derived from road and railway network density variables (Road_Len1_d, Road_Len2_d, Road_Len3_d, Rail_Len1_d, Rail_Len2_d), representing overall transportation network intensity	-
PC_trans2	Second principal component derived from road and railway network density variables (Road_Len1_d, Road_Len2_d, Road_Len3_d, Rail_Len1_d, Rail_Len2_d), reflecting differences in transportation network hierarchy	-
PC_trans3	Third principal component derived from road and railway network density variables (Road_Len1_d, Road_Len2_d, Road_Len3_d, Rail_Len1_d, Rail_Len2_d), capturing structural variation between road types and rail transit systems	-
