# Supplementary material for: Deep-learning-based sub-meter urban construction-site mapping reveals China’s dual-track urban renewal
Source: Natl Sci Rev. 2026 Mar 10;13(7):nwag141. doi: 10.1093/nsr/nwag141 (PMC13105178; doi:10.1093/nsr/nwag141)
Supplement: nwag141_Supplemental_Files [file nwag141_supplemental_files.zip › Supplementary Table22 KMeans.xlsx]

## Sheet: Sheet1
Province	City	Number Sum	Micro Number	Small Number	Medium Number	Large Number	Mega Number	Pop_City	City_area	Micro_Density	Small_Density	Medium_Density	Large_Density	Mega_Density	Mega_Ratio	Cluster
Anhui	Huainan	1644	324	339	612	338	31	1561539	377.148	0.859079	0.898851	1.6227	0.8962	0.0821958	0.0316004	Micro-renewal focus cities
Anhui	Ma'anshan	1253	259	218	459	284	33	1178846	304.945	0.849332	0.714882	1.50519	0.931314	0.108216	0.0425258	Stock renewal transition cities
Anhui	Huaibei	939	123	125	344	278	69	1109016	346.409	0.355071	0.360845	0.993045	0.802519	0.199186	0.0998553	Stock renewal transition cities
Anhui	Tongling	780	151	138	285	175	31	686972	194.172	0.777662	0.710711	1.46777	0.901264	0.159653	0.0631365	Stock renewal transition cities
Anhui	Anqing	1445	267	283	501	346	48	1575059	322.824	0.827076	0.876638	1.55193	1.07179	0.148688	0.0536313	Micro-renewal focus cities
Anhui	Huangshan	626	97	114	243	161	11	811754	166.044	0.584181	0.686563	1.46346	0.96962	0.0662473	0.026506	Stock renewal transition cities
Anhui	Chuzhou	1294	138	158	482	436	80	1623310	451.152	0.305883	0.350214	1.06838	0.966414	0.177324	0.0801603	Stock renewal transition cities
Anhui	Fuyang	2137	232	322	886	609	88	2834977	727.596	0.318858	0.442553	1.21771	0.837003	0.120946	0.0555907	Stock renewal transition cities
Anhui	Suzhou	2049	478	352	748	421	50	1934757	491.368	0.972795	0.716368	1.52228	0.856792	0.101757	0.0410172	Micro-renewal focus cities
Anhui	Lu'an	1066	117	155	372	353	69	1698425	446.176	0.262228	0.347396	0.833751	0.791167	0.154647	0.0869018	Stock renewal transition cities
Anhui	Bozhou	1658	331	270	598	403	56	1720640	356.907	0.927411	0.756499	1.6755	1.12914	0.156903	0.0529801	Micro-renewal focus cities
Anhui	Chizhou	643	134	98	216	170	25	558589	140.064	0.956709	0.699683	1.54216	1.21374	0.17849	0.0608272	Stock renewal transition cities
Anhui	Xuancheng	1360	248	238	441	380	53	1164537	277.515	0.893645	0.857611	1.5891	1.36929	0.190981	0.0606407	Micro-renewal focus cities
Anhui	Hefei	2488	276	296	851	863	202	6491212	1103.89	0.250024	0.268142	0.770908	0.781779	0.182989	0.105428	Integrated renewal cities
Anhui	Wuhu	1487	311	243	543	347	43	1927217	383.178	0.811634	0.63417	1.4171	0.905585	0.112219	0.0460879	Stock renewal transition cities
Anhui	Bengbu	1421	269	257	504	337	54	1387562	313.487	0.85809	0.819811	1.60772	1.075	0.172256	0.0603352	Micro-renewal focus cities
Macau	Macau Special Administrative Region	67	20	13	21	10	3	683100	28.7782	0.69497	0.451731	0.729719	0.347485	0.104246	0.0882353	Stock renewal transition cities
Beijing	Beijing Urban Area	13617	4516	2623	3669	2414	395	20257391	3703.52	1.21938	0.708245	0.990678	0.651812	0.106655	0.0609756	Integrated renewal cities
Chongqing	Chongqing Urban Area	3982	458	472	1332	1450	270	16122644	2092.96	0.218829	0.225518	0.636419	0.692799	0.129004	0.0884666	Integrated renewal cities
Chongqing	Chongqing Suburban Counties	709	149	122	234	165	39	2056005	186.377	0.799453	0.654586	1.25552	0.885301	0.209253	0.0890411	Stock renewal transition cities
Fujian	Fuzhou	2641	304	347	986	855	149	6823770	1422.07	0.213772	0.24401	0.693354	0.601235	0.104777	0.0748744	Integrated renewal cities
Fujian	Xiamen	1382	232	196	461	408	85	5000923	849.692	0.27304	0.230672	0.54255	0.480174	0.100036	0.0890985	Stock renewal transition cities
Fujian	Putian	1385	256	217	512	346	54	2659732	863.461	0.296481	0.251314	0.592962	0.400713	0.062539	0.0592105	Stock renewal transition cities
Fujian	Sanming	1077	218	220	355	242	42	1396192	275.512	0.791255	0.798514	1.28851	0.878366	0.152444	0.0657277	Stock renewal transition cities
Fujian	Quanzhou	3682	412	583	1333	1164	190	7603307	2299.59	0.179163	0.253524	0.57967	0.506178	0.0826236	0.0707108	Integrated renewal cities
Fujian	Zhangzhou	2516	288	328	968	780	152	3406425	1213.12	0.237404	0.270377	0.797942	0.64297	0.125297	0.08	Integrated renewal cities
Fujian	Nanping	852	160	168	292	202	30	1296193	182.787	0.875334	0.919101	1.59749	1.10511	0.164125	0.0572519	Micro-renewal focus cities
Fujian	Longyan	1336	228	267	481	302	58	1535098	318.538	0.715769	0.838203	1.51002	0.94808	0.182082	0.0689655	Stock renewal transition cities
Fujian	Ningde	1074	214	199	353	262	46	1841094	276.261	0.77463	0.720334	1.27778	0.948379	0.166509	0.0695915	Stock renewal transition cities
Gansu	Lanzhou	1372	285	215	416	361	95	3498403	473.93	0.601355	0.453654	0.877768	0.761717	0.200452	0.108945	Stock renewal transition cities
Gansu	Jiayuguan	138	14	23	55	31	15	294323	78.6732	0.177951	0.292349	0.699095	0.394035	0.190662	0.148515	Low-intensity maintenance cities
Gansu	Jinchang	478	105	93	152	90	38	347872	139.676	0.751742	0.665828	1.08824	0.64435	0.272059	0.135714	Stock renewal transition cities
Gansu	Baiyin	752	132	134	278	159	49	852405	191.982	0.687565	0.697983	1.44805	0.828203	0.255232	0.100823	Stock renewal transition cities
Gansu	Tianshui	605	116	120	183	159	27	1147197	183.838	0.630989	0.652747	0.995439	0.86489	0.146868	0.0731707	Stock renewal transition cities
Gansu	Wuwei	681	164	130	200	157	30	788763	124.779	1.31432	1.04184	1.60283	1.25822	0.240424	0.0775194	Micro-renewal focus cities
Gansu	Zhangye	601	120	116	201	134	30	643897	110.268	1.08826	1.05198	1.82283	1.21522	0.272064	0.0821918	Micro-renewal focus cities
Gansu	Pingliang	455	71	96	159	108	21	782646	98.5417	0.720507	0.974207	1.61353	1.09598	0.213108	0.0729167	Micro-renewal focus cities
Gansu	Jiuquan	544	70	92	181	161	40	691515	148.248	0.472181	0.620581	1.22093	1.08602	0.269818	0.104712	Stock renewal transition cities
Gansu	Qingyang	312	44	57	110	85	16	534429	53.1583	0.827717	1.07227	2.06929	1.599	0.300988	0.0758294	Micro-renewal focus cities
Gansu	Dingxi	482	73	87	170	121	31	847030	125.627	0.581085	0.692526	1.35321	0.963169	0.246762	0.0962733	Stock renewal transition cities
Gansu	Longnan	467	89	94	161	108	15	620340	168.166	0.529239	0.558971	0.957387	0.642222	0.0891976	0.0528169	Stock renewal transition cities
Gansu	Linxia Hui Autonomous Prefecture	375	66	72	130	89	18	671465	91.5686	0.720771	0.786296	1.4197	0.971949	0.196574	0.0759494	Stock renewal transition cities
Gansu	Gannan Tibetan Autonomous Prefecture	83	16	11	24	24	8	163804	49.5636	0.322817	0.221937	0.484226	0.484226	0.161409	0.142857	Low-intensity maintenance cities
Guangdong	Guangzhou	3759	592	553	1319	1149	146	17521954	2019.11	0.293198	0.273883	0.653258	0.569063	0.0723091	0.0558531	Integrated renewal cities
Guangdong	Shaoguan	1106	219	200	375	268	44	1401450	262.213	0.835199	0.762739	1.43014	1.02207	0.167803	0.0640466	Stock renewal transition cities
Guangdong	Shenzhen	2935	673	444	947	791	80	17355754	1428.78	0.471031	0.310755	0.662804	0.553619	0.0559919	0.0440044	Integrated renewal cities
Guangdong	Zhuhai	1121	137	151	355	381	97	2143671	520.011	0.263456	0.290378	0.682677	0.732676	0.186534	0.116447	Stock renewal transition cities
Guangdong	Shantou	1630	295	310	655	314	56	4881450	780.389	0.378017	0.397238	0.839325	0.402364	0.0717591	0.0546341	Stock renewal transition cities
Guangdong	Foshan	3105	486	426	1146	971	76	9332633	2012.25	0.24152	0.211703	0.569511	0.482543	0.0377686	0.0346557	Integrated renewal cities
Guangdong	Jiangmen	1814	163	210	729	588	124	3494459	779.97	0.208982	0.269241	0.934651	0.753875	0.15898	0.0860514	Stock renewal transition cities
Guangdong	Zhanjiang	1365	157	230	526	390	62	2927252	509.674	0.30804	0.451269	1.03203	0.765195	0.121646	0.0633947	Stock renewal transition cities
Guangdong	Maoming	1208	191	224	449	295	49	2161008	374.298	0.510288	0.598453	1.19958	0.788142	0.130912	0.0617907	Stock renewal transition cities
Guangdong	Zhaoqing	1021	141	156	369	304	51	2085054	431.944	0.326431	0.361158	0.854278	0.703795	0.118071	0.070442	Stock renewal transition cities
Guangdong	Huizhou	2459	228	323	912	855	141	4770331	1009.29	0.225901	0.320026	0.903603	0.847128	0.139702	0.0738994	Integrated renewal cities
Guangdong	Meizhou	1103	188	204	407	276	28	1731098	326.384	0.576009	0.625031	1.247	0.84563	0.0857886	0.0393812	Stock renewal transition cities
Guangdong	Shanwei	866	186	126	301	204	49	1685474	226.423	0.821473	0.556481	1.32937	0.90097	0.216409	0.0884477	Stock renewal transition cities
Guangdong	Heyuan	699	75	107	242	215	60	1391792	228.215	0.328637	0.468855	1.0604	0.942092	0.262909	0.116054	Stock renewal transition cities
Guangdong	Yangjiang	782	148	129	271	189	45	1536549	239.537	0.61786	0.53854	1.13135	0.789023	0.187863	0.0891089	Stock renewal transition cities
Guangdong	Qingyuan	1498	264	281	505	388	60	2013637	362.116	0.729048	0.775995	1.39458	1.07148	0.165693	0.0629591	Stock renewal transition cities
Guangdong	Dongguan	2404	233	275	1036	778	82	10491787	2082.38	0.111891	0.132061	0.497509	0.373612	0.0393781	0.0432489	Integrated renewal cities
Guangdong	Zhongshan	1379	119	184	604	437	35	4293837	866.254	0.137373	0.212409	0.697255	0.504471	0.0404039	0.0325279	Stock renewal transition cities
Guangdong	Chaozhou	1138	159	215	512	220	32	2003742	464.451	0.34234	0.462912	1.10238	0.473678	0.0688986	0.0418848	Stock renewal transition cities
Guangdong	Jieyang	2208	488	423	868	390	39	3865487	733.943	0.664902	0.576339	1.18265	0.531376	0.0531376	0.0300694	Stock renewal transition cities
Guangdong	Yunfu	862	163	140	305	206	48	1015213	235.774	0.691339	0.593788	1.29361	0.873717	0.203584	0.0858676	Stock renewal transition cities
Guangxi	Nanning	1667	141	197	599	567	163	5248034	670.688	0.210232	0.293728	0.893113	0.845401	0.243034	0.122649	Integrated renewal cities
Guangxi	Liuzhou	1113	111	175	386	338	103	2443191	388.77	0.285516	0.450137	0.992874	0.869408	0.264938	0.124547	Stock renewal transition cities
Guangxi	Guilin	1341	238	237	450	351	65	2053901	333.505	0.713633	0.710635	1.34931	1.05246	0.1949	0.0750577	Stock renewal transition cities
Guangxi	Wuzhou	643	115	110	201	183	34	1171171	184.91	0.621924	0.594884	1.08702	0.989671	0.183873	0.0813397	Stock renewal transition cities
Guangxi	Beihai	796	133	110	284	222	47	979541	213.89	0.621814	0.514282	1.32778	1.03791	0.219739	0.084991	Stock renewal transition cities
Guangxi	Fangchenggang	411	52	48	130	125	56	577079	175.194	0.296813	0.273981	0.742033	0.713493	0.319645	0.180064	Low-intensity maintenance cities
Guangxi	Qinzhou	522	64	63	178	171	46	963255	209.305	0.305774	0.300996	0.850433	0.816989	0.219775	0.116456	Stock renewal transition cities
Guangxi	Guigang	1048	203	209	324	268	44	1224197	251.712	0.806477	0.830314	1.28718	1.06471	0.174803	0.0691824	Stock renewal transition cities
Guangxi	Yulin	895	90	134	342	265	64	1761072	331.91	0.271158	0.403724	1.0304	0.79841	0.192824	0.09538	Stock renewal transition cities
Guangxi	Baise	864	157	144	288	231	44	1281025	270.447	0.58052	0.532452	1.0649	0.854141	0.162694	0.0781528	Stock renewal transition cities
Guangxi	Hezhou	440	74	70	148	120	28	492994	99.316	0.745096	0.704821	1.49019	1.20826	0.281928	0.0945946	Stock renewal transition cities
Guangxi	Hechi	654	126	120	233	149	26	985551	158.011	0.797414	0.759442	1.47458	0.942974	0.164546	0.0637255	Stock renewal transition cities
Guangxi	Laibin	569	114	105	172	148	30	640048	123.684	0.921703	0.848937	1.39064	1.1966	0.242553	0.0857143	Micro-renewal focus cities
Guangxi	Chongzuo	454	83	70	144	122	35	618604	186.05	0.446118	0.376244	0.773987	0.655739	0.188122	0.116279	Stock renewal transition cities
Guizhou	Guiyang	1518	107	172	547	561	131	4409714	564.117	0.189677	0.304901	0.969658	0.994475	0.232221	0.10573	Stock renewal transition cities
Guizhou	Liupanshui	672	101	96	257	190	28	1174148	158.134	0.638701	0.607082	1.62521	1.20152	0.177065	0.0589474	Stock renewal transition cities
Guizhou	Zunyi	1233	214	185	407	353	74	2374741	316.903	0.675285	0.583774	1.2843	1.1139	0.23351	0.088729	Stock renewal transition cities
Guizhou	Anshun	597	82	91	215	180	29	728832	151.588	0.54094	0.600312	1.41832	1.18743	0.191308	0.0683962	Stock renewal transition cities
Guizhou	Bijie	687	93	93	234	219	48	1378817	146.407	0.635217	0.635217	1.59829	1.49583	0.327854	0.0958084	Stock renewal transition cities
Guizhou	Tongren	857	157	147	284	217	52	913065	205.019	0.765782	0.717006	1.38524	1.05844	0.253635	0.0940325	Stock renewal transition cities
Guizhou	Qianxinan Buyei and Miao Autonomous Prefecture	745	134	123	235	206	47	790943	170.031	0.788092	0.723398	1.3821	1.21155	0.27642	0.0963115	Stock renewal transition cities
Guizhou	Qiandongnan Miao and Dong Autonomous Prefecture	702	126	131	216	199	30	1267304	171.801	0.733405	0.762509	1.25727	1.15831	0.17462	0.0674157	Stock renewal transition cities
Guizhou	Qiannan Buyei and Miao Autonomous Prefecture	925	157	170	275	279	44	1195055	244.717	0.641558	0.69468	1.12375	1.14009	0.1798	0.0735786	Stock renewal transition cities
Hainan	Haikou	986	196	158	333	255	44	2340900	284.201	0.689653	0.555945	1.17171	0.897253	0.15482	0.0696203	Stock renewal transition cities
Hainan	Sanya	413	61	73	124	124	31	707637	156.757	0.389138	0.46569	0.791035	0.791035	0.197759	0.111111	Stock renewal transition cities
Hainan	Danzhou	488	111	85	148	122	22	418188	131.369	0.844947	0.647031	1.1266	0.92868	0.167467	0.0753425	Stock renewal transition cities
Hainan	Wuzhishan	24	0	2	8	13	1	51349	7.32677	0	0.272972	1.09189	1.77432	0.136486	0.0454545	Stock renewal transition cities
Hainan	Qionghai	90	12	10	36	28	4	226010	66.6637	0.180008	0.150007	0.540024	0.420019	0.0600027	0.0588235	Stock renewal transition cities
Hainan	Wenchang	90	20	7	33	28	2	126656	35.9808	0.555852	0.194548	0.917156	0.778193	0.0555852	0.031746	Stock renewal transition cities
Hainan	Wanning	139	23	32	46	32	6	162253	47.9646	0.47952	0.667159	0.959041	0.667159	0.125092	0.0714286	Stock renewal transition cities
Hainan	Dongfang	162	27	29	57	40	9	186524	74.3925	0.36294	0.389824	0.766206	0.537688	0.12098	0.0849057	Stock renewal transition cities
Hainan	Ding'an	48	10	8	18	12	0	40717	11.793	0.847961	0.678368	1.52633	1.01755	0	0	Stock renewal transition cities
Hainan	Tunchang	27	6	6	8	7	0	75076	10.6719	0.562222	0.562222	0.749629	0.655925	0	0	Stock renewal transition cities
Hainan	Chengmai	260	50	37	89	69	15	175750	71.9201	0.695216	0.51446	1.23748	0.959398	0.208565	0.0867052	Stock renewal transition cities
Hainan	Lingao	110	23	13	43	27	4	113932	25.3952	0.905682	0.511907	1.69323	1.06319	0.15751	0.054054	Stock renewal transition cities
Hainan	Baisha Li Autonomous County	24	1	6	7	9	1	38928	6.68511	0.149586	0.897517	1.0471	1.34628	0.149586	0.0588235	Stock renewal transition cities
Hainan	Changjiang Li Autonomous County	56	4	7	29	15	1	59005	15.7563	0.253867	0.444267	1.84053	0.952001	0.0634667	0.0222222	Stock renewal transition cities
Hainan	Ledong Li Autonomous County	56	11	12	19	12	2	101926	36.8891	0.298191	0.325299	0.515057	0.325299	0.0542165	0.060606	Stock renewal transition cities
Hainan	Lingshui Li Autonomous County	103	10	17	25	46	5	173956	82.6075	0.121054	0.205792	0.302636	0.55685	0.0605272	0.0657895	Stock renewal transition cities
Hainan	Baoting Li and Miao Autonomous County	24	3	6	10	4	1	29668	6.8778	0.436186	0.872372	1.45395	0.581581	0.145395	0.0666666	Stock renewal transition cities
Hainan	Qiongzhong Li and Miao Autonomous County	30	3	8	7	10	2	37798	6.34285	0.472974	1.26126	1.10361	1.57658	0.315316	0.105263	Micro-renewal focus cities
Hebei	Cangzhou	3161	626	542	1135	751	107	4068974	1037.34	0.603467	0.522491	1.09415	0.723968	0.103149	0.0536879	Integrated renewal cities
Hebei	Langfang	2942	655	505	966	720	96	3809642	957.638	0.683974	0.527339	1.00873	0.75185	0.100247	0.0538721	Integrated renewal cities
Hebei	Hengshui	1999	477	331	674	459	58	2314931	479.888	0.993982	0.689744	1.40449	0.956473	0.120862	0.0486986	Micro-renewal focus cities
Hebei	Shijiazhuang	5450	1640	960	1709	1047	94	7703080	1420.42	1.15459	0.675856	1.20316	0.737105	0.0661776	0.0329825	Integrated renewal cities
Hebei	Tangshan	7994	2591	1473	2238	1448	244	4815123	1888.53	1.37197	0.779971	1.18505	0.766733	0.129201	0.0620865	Integrated renewal cities
Hebei	Qinhuangdao	2207	514	328	711	536	118	1999251	505.28	1.01726	0.649145	1.40714	1.0608	0.233534	0.0864469	Micro-renewal focus cities
Hebei	Handan	3358	873	594	1156	657	78	4892602	1065.32	0.819473	0.557579	1.08512	0.616717	0.0732175	0.041248	Integrated renewal cities
Hebei	Xingtai	3559	1079	715	1103	589	73	3615216	928.252	1.1624	0.770265	1.18825	0.634526	0.0786424	0.0413598	Micro-renewal focus cities
Hebei	Baoding	4156	832	674	1563	943	144	6373875	1588.67	0.52371	0.424255	0.983844	0.59358	0.0906421	0.0543396	Integrated renewal cities
Hebei	Zhangjiakou	2215	545	369	671	520	110	2348294	517.432	1.05328	0.713137	1.29679	1.00496	0.212588	0.0845503	Micro-renewal focus cities
Hebei	Chengde	1519	427	316	502	244	30	1445656	277.168	1.54058	1.1401	1.81117	0.880331	0.108237	0.0386598	Micro-renewal focus cities
Heilongjiang	Harbin	2268	351	376	836	623	82	7772156	1003.13	0.349905	0.374826	0.833391	0.621056	0.0817441	0.0532122	Integrated renewal cities
Heilongjiang	Qiqihar	2468	719	543	797	365	44	2495895	433.026	1.66041	1.25397	1.84054	0.842906	0.101611	0.0364842	Micro-renewal focus cities
Heilongjiang	Jixi	1400	382	326	480	199	13	986636	318.978	1.19757	1.02201	1.5048	0.623867	0.0407551	0.0187861	Micro-renewal focus cities
Heilongjiang	Hegang	1454	430	323	445	235	21	691602	220.398	1.95101	1.46553	2.01907	1.06625	0.095282	0.0299572	Micro-renewal focus cities
Heilongjiang	Shuangyashan	1247	361	289	391	171	35	811312	258.454	1.39677	1.11819	1.51284	0.661626	0.13542	0.0586265	Micro-renewal focus cities
Heilongjiang	Daqing	2091	628	393	696	335	39	2000967	831.234	0.755503	0.472791	0.837309	0.403015	0.0469182	0.0364486	Stock renewal transition cities
Heilongjiang	Yichun	1482	409	362	492	198	21	752579	268.128	1.52539	1.3501	1.83495	0.738454	0.0783209	0.0295359	Micro-renewal focus cities
Heilongjiang	Jiamusi	2052	612	432	597	370	41	1558509	331.668	1.84522	1.30251	1.8	1.11557	0.123618	0.0406746	Micro-renewal focus cities
Heilongjiang	Qitaihe	817	236	189	262	115	15	544829	174.904	1.34931	1.08059	1.49796	0.657503	0.0857612	0.0382653	Micro-renewal focus cities
Heilongjiang	Mudanjiang	1864	507	380	604	334	39	1745025	355.706	1.42533	1.0683	1.69803	0.938977	0.109641	0.0399181	Micro-renewal focus cities
Heilongjiang	Heihe	1366	401	306	417	206	36	845473	207.459	1.93291	1.47499	2.01004	0.992967	0.173528	0.0546282	Micro-renewal focus cities
Heilongjiang	Suihua	2010	515	421	719	330	25	2010633	357.604	1.44014	1.17728	2.01061	0.922809	0.0699098	0.0232775	Micro-renewal focus cities
Heilongjiang	Daxing'anling Region	1043	338	250	296	138	21	289119	142.997	2.36368	1.74828	2.06997	0.965053	0.146856	0.0461538	Micro-renewal focus cities
Henan	Zhengzhou	9502	3368	1610	2282	1826	416	10464510	1812.07	1.85865	0.888486	1.25933	1.00769	0.229572	0.091954	Integrated renewal cities
Henan	Kaifeng	1671	397	273	553	378	70	2058523	431.123	0.920851	0.63323	1.2827	0.87678	0.162367	0.0699301	Stock renewal transition cities
Henan	Luoyang	2700	572	476	901	650	101	4129486	692.201	0.826349	0.687661	1.30164	0.939033	0.145911	0.061138	Stock renewal transition cities
Henan	Pingdingshan	1530	249	267	611	345	58	2240602	467.551	0.532562	0.57106	1.30681	0.737887	0.124051	0.0571992	Stock renewal transition cities
Henan	Anyang	2274	673	402	682	441	76	3335906	524.548	1.28301	0.766374	1.30017	0.840723	0.144887	0.0633862	Micro-renewal focus cities
Henan	Hebi	1068	238	223	378	217	12	1006660	188.753	1.26091	1.18144	2.00262	1.14965	0.0635751	0.0197694	Micro-renewal focus cities
Henan	Xinxiang	2127	309	320	833	581	84	3688019	701.129	0.440718	0.456407	1.18808	0.828663	0.119807	0.0560748	Stock renewal transition cities
Henan	Jiaozuo	2518	573	482	915	493	55	2400345	642.654	0.891614	0.750014	1.42378	0.767131	0.0855825	0.037594	Micro-renewal focus cities
Henan	Puyang	1058	170	167	386	264	71	1908721	291.693	0.582804	0.572519	1.32331	0.90506	0.243406	0.0984743	Stock renewal transition cities
Henan	Xuchang	2257	512	397	827	461	60	2039084	478.423	1.07018	0.82981	1.7286	0.963583	0.125412	0.0445104	Micro-renewal focus cities
Henan	Luohe	585	112	107	251	106	9	1261308	255.228	0.438824	0.419234	0.983436	0.415316	0.0352627	0.0245902	Stock renewal transition cities
Henan	Sanmenxia	1141	279	217	368	252	25	1184893	212.688	1.31178	1.02027	1.73023	1.18483	0.117543	0.0387597	Micro-renewal focus cities
Henan	Nanyang	2686	499	503	1057	589	38	3532461	640.002	0.779686	0.785936	1.65156	0.92031	0.0593749	0.0225653	Micro-renewal focus cities
Henan	Shangqiu	1933	431	309	628	487	78	2802192	554.587	0.777154	0.557171	1.13237	0.87813	0.140645	0.0653814	Stock renewal transition cities
Henan	Xinyang	2409	582	447	810	513	57	2383212	437.414	1.33055	1.02191	1.85179	1.1728	0.130311	0.0413043	Micro-renewal focus cities
Henan	Zhoukou	2307	514	441	830	474	48	2901834	600.392	0.856107	0.73452	1.38243	0.789484	0.0799478	0.035503	Micro-renewal focus cities
Henan	Zhumadian	2156	597	428	700	403	28	1826738	429.319	1.39057	0.996928	1.63049	0.938696	0.0652196	0.0247569	Micro-renewal focus cities
Henan	Jiyuan	317	60	59	135	61	2	479740	99.3754	0.603771	0.593709	1.35849	0.613834	0.0201257	0.010101	Stock renewal transition cities
Hubei	Wuhan	3913	746	563	1205	1142	257	10478194	1560.02	0.4782	0.360894	0.772428	0.732044	0.164742	0.0986943	Integrated renewal cities
Hubei	Huangshi	1298	261	255	424	296	62	1239216	291.429	0.895587	0.874998	1.4549	1.01568	0.212745	0.0792839	Micro-renewal focus cities
Hubei	Shiyan	1022	205	204	352	236	25	1709862	276.223	0.742154	0.738534	1.27433	0.854382	0.0905066	0.040783	Stock renewal transition cities
Hubei	Yichang	1612	316	267	533	433	63	1962652	431.112	0.732989	0.619329	1.23634	1.00438	0.146134	0.0612245	Stock renewal transition cities
Hubei	Xiangyang	1185	127	128	440	414	76	2487184	562.127	0.225928	0.227707	0.782742	0.736489	0.135201	0.0817204	Stock renewal transition cities
Hubei	Ezhou	694	134	111	246	170	33	641359	175.481	0.763614	0.632546	1.40186	0.968764	0.188054	0.0734967	Stock renewal transition cities
Hubei	Jingmen	1195	199	192	423	332	49	971430	300.217	0.662854	0.639537	1.40898	1.10587	0.163215	0.0609453	Stock renewal transition cities
Hubei	Xiaogan	1247	185	209	473	342	38	1883026	327.633	0.564657	0.63791	1.44369	1.04385	0.115984	0.0445487	Stock renewal transition cities
Hubei	Jingzhou	1286	251	199	494	301	41	1888723	433.826	0.578574	0.45871	1.13871	0.693827	0.094508	0.0490431	Stock renewal transition cities
Hubei	Huanggang	1441	132	178	561	489	81	2181797	557.097	0.236942	0.319513	1.00701	0.877764	0.145397	0.071618	Stock renewal transition cities
Hubei	Xianning	1152	232	204	373	296	47	1386092	246.401	0.941553	0.827917	1.51379	1.20129	0.190746	0.0656425	Micro-renewal focus cities
Hubei	Suizhou	657	106	123	253	154	21	798270	168.096	0.630593	0.731726	1.5051	0.916145	0.124929	0.0490654	Stock renewal transition cities
Hubei	Enshi Tujia and Miao Autonomous Prefecture	511	90	97	180	112	32	1127718	127.578	0.705453	0.760322	1.41091	0.877898	0.250828	0.0987654	Stock renewal transition cities
Hubei	Xiantao	340	45	52	167	74	2	562617	113.081	0.397943	0.459846	1.47681	0.654396	0.0176864	0.00823045	Stock renewal transition cities
Hubei	Qianjiang	317	70	49	122	70	6	360137	86.3263	0.810877	0.567614	1.41324	0.810877	0.0695037	0.030303	Stock renewal transition cities
Hubei	Tianmen	304	38	42	130	89	5	324703	88.7596	0.428123	0.473188	1.46463	1.00271	0.0563319	0.0223214	Stock renewal transition cities
Hubei	Shennongjia Forestry District	10	2	3	2	3	0	13264	1.74281	1.14757	1.72136	1.14757	1.72136	0	0	Micro-renewal focus cities
Hunan	Changsha	2907	491	438	982	822	174	6919758	928.61	0.528747	0.471673	1.05749	0.885194	0.187377	0.0879676	Integrated renewal cities
Hunan	Zhuzhou	971	88	155	386	286	56	1857964	336.68	0.261376	0.460378	1.14649	0.849472	0.16633	0.0769231	Stock renewal transition cities
Hunan	Xiangtan	1097	177	187	390	290	53	1428925	311.985	0.567335	0.599387	1.25006	0.929531	0.16988	0.0723056	Stock renewal transition cities
Hunan	Hengyang	1512	160	248	541	467	96	2261562	399.072	0.40093	0.621442	1.35565	1.17022	0.240558	0.0869565	Stock renewal transition cities
Hunan	Shaoyang	997	175	178	340	258	46	1784002	259.78	0.673646	0.685195	1.3088	0.993147	0.177073	0.0714286	Stock renewal transition cities
Hunan	Yueyang	1222	201	230	440	301	50	1770111	333.037	0.603537	0.690615	1.32118	0.903804	0.150134	0.0632111	Stock renewal transition cities
Hunan	Changde	1247	262	201	421	316	47	1506158	354.067	0.739973	0.567689	1.18904	0.892486	0.132743	0.059949	Stock renewal transition cities
Hunan	Zhangjiajie	427	80	89	149	97	12	616393	98.5273	0.811957	0.903303	1.51227	0.984498	0.121794	0.0465116	Micro-renewal focus cities
Hunan	Yiyang	673	120	139	253	142	19	1076466	182.843	0.6563	0.760214	1.3837	0.776621	0.103914	0.0458937	Stock renewal transition cities
Hunan	Chenzhou	1421	264	253	486	362	56	1811661	267.765	0.985939	0.944859	1.81502	1.35193	0.209139	0.0619469	Micro-renewal focus cities
Hunan	Yongzhou	1042	128	138	352	350	74	1530285	281.191	0.455206	0.490769	1.25182	1.24471	0.263166	0.0953608	Stock renewal transition cities
Hunan	Huaihua	913	144	156	324	254	35	1760708	227.824	0.632066	0.684738	1.42215	1.11489	0.153627	0.0570962	Stock renewal transition cities
Hunan	Loudi	849	162	167	278	209	33	1169783	235.865	0.686835	0.708033	1.17864	0.886102	0.139911	0.0634615	Stock renewal transition cities
Hunan	Xiangxi Tujia and Miao Autonomous Prefecture	410	82	66	134	117	11	922396	112.562	0.728488	0.586344	1.19046	1.03943	0.097724	0.0419847	Stock renewal transition cities
Jiangsu	Nanjing	4273	863	630	1246	1308	226	8063927	1680.77	0.513456	0.374829	0.741328	0.778215	0.134462	0.081295	Integrated renewal cities
Jiangsu	Wuxi	3357	407	493	1311	1057	89	6930465	2341.7	0.173805	0.21053	0.559848	0.451381	0.0380065	0.036223	Integrated renewal cities
Jiangsu	Xuzhou	4621	805	672	1649	1268	227	5611993	1634.94	0.492371	0.411023	1.0086	0.775561	0.138843	0.072201	Integrated renewal cities
Jiangsu	Changzhou	2176	247	278	883	672	96	4548288	1546.36	0.15973	0.179777	0.571019	0.43457	0.0620814	0.0581466	Integrated renewal cities
Jiangsu	Suzhou	5067	655	623	1951	1634	204	11926347	3958.71	0.165458	0.157374	0.492837	0.412761	0.0515319	0.0538401	Integrated renewal cities
Jiangsu	Nantong	4160	868	635	1467	1085	105	4633680	2623.64	0.330838	0.24203	0.559146	0.413547	0.0400207	0.0395183	Integrated renewal cities
Jiangsu	Lianyungang	2551	464	375	858	720	134	2759967	880.561	0.526937	0.425865	0.974379	0.81766	0.152176	0.078271	Integrated renewal cities
Jiangsu	Huai'an	1815	219	233	756	557	50	2433331	680.919	0.321624	0.342185	1.11026	0.818012	0.0734302	0.0366838	Stock renewal transition cities
Jiangsu	Yancheng	3184	477	487	1173	960	87	3298541	1208.57	0.394683	0.402957	0.970571	0.79433	0.0719861	0.0391892	Integrated renewal cities
Jiangsu	Yangzhou	3124	636	593	1163	689	43	2985871	1077.69	0.59015	0.550249	1.07916	0.639329	0.0399	0.0226913	Stock renewal transition cities
Jiangsu	Zhenjiang	1359	129	168	529	463	70	2319707	959.163	0.134492	0.175153	0.551523	0.482713	0.0729803	0.0659134	Stock renewal transition cities
Jiangsu	Taizhou	2320	366	343	899	636	76	3089879	1577.52	0.23201	0.21743	0.569883	0.403165	0.048177	0.0471757	Stock renewal transition cities
Jiangsu	Suqian	2442	292	332	959	763	96	2956741	933.409	0.312832	0.355686	1.02742	0.817434	0.102849	0.0528053	Integrated renewal cities
Jiangxi	Nanchang	1917	195	266	684	649	123	4817202	740.844	0.263213	0.35905	0.923271	0.876028	0.166027	0.084478	Integrated renewal cities
Jiangxi	Jingdezhen	899	180	186	289	199	45	990175	202.737	0.887849	0.917444	1.42549	0.981566	0.221962	0.0844278	Micro-renewal focus cities
Jiangxi	Pingxiang	782	120	147	290	200	25	832806	210.974	0.56879	0.696768	1.37458	0.947984	0.118498	0.0485437	Stock renewal transition cities
Jiangxi	Jiujiang	1809	212	285	676	549	87	2300291	534.553	0.396593	0.533156	1.26461	1.02703	0.162753	0.066311	Stock renewal transition cities
Jiangxi	Xinyu	389	98	78	121	79	13	748132	169.331	0.578748	0.460636	0.714577	0.466542	0.0767727	0.0610329	Stock renewal transition cities
Jiangxi	Yingtan	780	158	142	249	193	38	583230	164.566	0.9601	0.862874	1.51307	1.17278	0.23091	0.0791667	Micro-renewal focus cities
Jiangxi	Ganzhou	2322	277	352	753	743	197	3981020	734.761	0.376993	0.479067	1.02482	1.01121	0.268114	0.116361	Integrated renewal cities
Jiangxi	Ji'an	1404	180	249	480	405	90	1518966	374.968	0.480041	0.664056	1.28011	1.08009	0.24002	0.0923077	Stock renewal transition cities
Jiangxi	Yichun	2212	300	335	779	668	130	2184235	602.405	0.498004	0.556105	1.29315	1.10889	0.215802	0.082435	Stock renewal transition cities
Jiangxi	Fuzhou	1065	118	156	402	324	65	1662534	326.862	0.361009	0.477266	1.22988	0.991244	0.198861	0.0821745	Stock renewal transition cities
Jiangxi	Shangrao	1658	211	280	642	428	97	2514495	479.257	0.440265	0.584238	1.33957	0.89305	0.202397	0.0831191	Stock renewal transition cities
Jilin	Changchun	2532	496	417	853	651	115	5821803	1079.37	0.459527	0.386336	0.790275	0.603129	0.106544	0.0710315	Integrated renewal cities
Jilin	Jilin	1834	418	410	634	333	39	2517746	388.873	1.0749	1.05433	1.63035	0.85632	0.10029	0.0387674	Micro-renewal focus cities
Jilin	Siping	997	239	205	347	182	24	961466	192.439	1.24195	1.06527	1.80317	0.945756	0.124715	0.0433996	Micro-renewal focus cities
Jilin	Liaoyuan	715	177	147	247	124	20	493324	118.16	1.49797	1.24408	2.09039	1.04943	0.169262	0.0511509	Micro-renewal focus cities
Jilin	Tonghua	863	208	175	303	162	15	856683	201.339	1.03308	0.86918	1.50492	0.804612	0.0745011	0.03125	Micro-renewal focus cities
Jilin	Baishan	793	186	181	257	153	16	744395	155.889	1.19316	1.16108	1.64861	0.981469	0.102637	0.0375587	Micro-renewal focus cities
Jilin	Songyuan	1429	412	314	408	242	53	1260325	232.87	1.76923	1.34839	1.75205	1.03921	0.227595	0.0753912	Micro-renewal focus cities
Jilin	Baicheng	1265	324	264	409	243	25	932432	208.579	1.55337	1.26571	1.96089	1.16502	0.119859	0.0369276	Micro-renewal focus cities
Jilin	Yanbian Korean Autonomous Prefecture	1118	169	203	433	254	59	1516755	358.98	0.470778	0.565491	1.2062	0.70756	0.164355	0.0790885	Stock renewal transition cities
Liaoning	Shenyang	3845	854	652	1302	926	111	7940549	1261.54	0.676953	0.51683	1.03208	0.734026	0.087988	0.0474562	Integrated renewal cities
Liaoning	Dalian	3557	853	547	1003	922	232	6130381	1430.45	0.596314	0.382396	0.701176	0.64455	0.162186	0.107557	Integrated renewal cities
Liaoning	Anshan	1868	291	286	654	509	128	2468016	637.313	0.456604	0.448759	1.02618	0.798666	0.200843	0.0991479	Stock renewal transition cities
Liaoning	Fushun	1050	171	163	361	290	65	1389907	315.291	0.542356	0.516983	1.14497	0.919786	0.206159	0.0907821	Stock renewal transition cities
Liaoning	Benxi	1160	321	235	359	212	33	1000709	215.937	1.48655	1.08828	1.66253	0.98177	0.152823	0.0546358	Micro-renewal focus cities
Liaoning	Dandong	1080	160	155	384	291	90	1423212	262.495	0.609534	0.590486	1.46288	1.10859	0.342863	0.117647	Stock renewal transition cities
Liaoning	Jinzhou	1497	267	254	543	352	81	1831175	394.75	0.676378	0.643446	1.37556	0.891704	0.205193	0.0829918	Stock renewal transition cities
Liaoning	Yingkou	2110	537	339	664	448	122	1870678	694.182	0.773572	0.488344	0.956521	0.645364	0.175746	0.0988655	Stock renewal transition cities
Liaoning	Fuxin	959	188	135	343	228	65	996679	271.488	0.69248	0.49726	1.26341	0.839816	0.239421	0.102201	Stock renewal transition cities
Liaoning	Liaoyang	1934	500	419	621	340	54	1173929	339.094	1.47452	1.23565	1.83135	1.00267	0.159248	0.053202	Micro-renewal focus cities
Liaoning	Panjin	2016	454	392	729	379	62	1125443	382.297	1.18756	1.02538	1.9069	0.991377	0.162178	0.0529915	Micro-renewal focus cities
Liaoning	Tieling	1489	364	301	552	257	15	1432685	314.85	1.15611	0.95601	1.75321	0.816261	0.0476417	0.0182039	Micro-renewal focus cities
Liaoning	Chaoyang	945	117	154	345	255	74	1463920	288.175	0.406003	0.534397	1.19719	0.884879	0.256788	0.109792	Stock renewal transition cities
Liaoning	Huludao	1251	222	208	419	320	82	1473831	383.115	0.57946	0.542918	1.09367	0.835258	0.214035	0.0998782	Stock renewal transition cities
Inner Mongolia	Hohhot	1585	353	237	487	418	90	2941338	542.311	0.650918	0.437019	0.898009	0.770775	0.165956	0.0904523	Stock renewal transition cities
Inner Mongolia	Baotou	1583	450	223	413	380	117	2248947	642.205	0.700711	0.347241	0.643097	0.591711	0.182185	0.128571	Stock renewal transition cities
Inner Mongolia	Wuhai	775	206	137	244	158	30	519332	207.903	0.990846	0.65896	1.17362	0.759969	0.144298	0.0694444	Stock renewal transition cities
Inner Mongolia	Chifeng	876	180	105	280	240	71	2141788	413.667	0.435133	0.253827	0.676873	0.580177	0.171636	0.120135	Stock renewal transition cities
Inner Mongolia	Tongliao	969	241	135	292	244	57	1419016	352.176	0.684316	0.383331	0.82913	0.692835	0.161851	0.0961214	Stock renewal transition cities
Inner Mongolia	Ordos	788	192	105	202	218	71	1295637	377.522	0.508579	0.278129	0.535068	0.57745	0.188068	0.144603	Low-intensity maintenance cities
Inner Mongolia	Hulunbuir	1638	408	291	507	358	74	1530795	641.065	0.636441	0.453932	0.790871	0.558446	0.115433	0.0788072	Stock renewal transition cities
Inner Mongolia	Bayannur	885	156	135	318	228	48	968973	237.135	0.657853	0.569296	1.34101	0.961478	0.202416	0.0808081	Stock renewal transition cities
Inner Mongolia	Ulanqab	655	156	89	159	172	79	1117864	343.283	0.454436	0.259261	0.463175	0.501044	0.230131	0.192683	Low-intensity maintenance cities
Inner Mongolia	Xing'an League	1293	455	268	366	174	30	723325	194.338	2.34129	1.37904	1.88332	0.895349	0.154371	0.0526316	Micro-renewal focus cities
Inner Mongolia	Xilin Gol League	878	181	139	288	209	61	744735	227.128	0.796907	0.611989	1.26801	0.920185	0.268571	0.109319	Stock renewal transition cities
Inner Mongolia	Alashan League	234	49	42	82	40	21	120675	80.1993	0.610978	0.523695	1.02245	0.498757	0.261848	0.146853	Low-intensity maintenance cities
Ningxia	Yinchuan	1930	521	353	617	386	53	1988897	412.01	1.26453	0.856775	1.49754	0.93687	0.128638	0.0501894	Micro-renewal focus cities
Ningxia	Shizuishan	1053	248	167	341	236	61	606521	378.772	0.654747	0.440898	0.900277	0.623065	0.161047	0.0956113	Stock renewal transition cities
Ningxia	Wuzhong	930	258	167	298	170	37	478835	212.151	1.21611	0.787174	1.40466	0.801314	0.174404	0.0732673	Micro-renewal focus cities
Ningxia	Guyuan	462	67	92	155	127	21	457028	91.7117	0.73055	1.00314	1.69008	1.38477	0.228978	0.0693069	Micro-renewal focus cities
Ningxia	Zhongwei	355	80	62	119	77	17	525341	103.609	0.772135	0.598404	1.14855	0.74318	0.164079	0.0798122	Stock renewal transition cities
Qinghai	Xining	909	144	172	349	210	34	1817722	250.607	0.574605	0.686333	1.39262	0.837965	0.135671	0.0573356	Stock renewal transition cities
Qinghai	Haidong	408	62	71	126	140	9	417197	125.086	0.495658	0.567608	1.0073	1.11923	0.0719503	0.0327273	Stock renewal transition cities
Qinghai	Haibei Tibetan Autonomous Prefecture	42	6	5	16	11	4	97730	37.7333	0.159011	0.132509	0.424029	0.29152	0.106007	0.129032	Low-intensity maintenance cities
Qinghai	Huangnan Tibetan Autonomous Prefecture	22	1	2	11	8	0	79273	18.2972	0.0546531	0.109306	0.601184	0.437225	0	0	Stock renewal transition cities
Qinghai	Hainan Tibetan Autonomous Prefecture	96	8	11	43	24	10	125125	26.9622	0.296711	0.407978	1.59482	0.890133	0.370889	0.12987	Low-intensity maintenance cities
Qinghai	Golog Tibetan Autonomous Prefecture	12	0	0	7	5	0	21101	8.67706	0	0	0.806724	0.576232	0	0	Stock renewal transition cities
Qinghai	Yushu Tibetan Autonomous Prefecture	17	3	1	3	6	4	37698	43.9129	0.0683171	0.0227724	0.0683171	0.136634	0.0910894	0.307692	Low-intensity maintenance cities
Qinghai	Haixi Mongolian and Tibetan Autonomous Prefecture	378	55	49	118	113	43	267361	86.0514	0.639153	0.569427	1.37127	1.31317	0.499702	0.156934	Low-intensity maintenance cities
Shandong	Jinan	6812	2109	1165	1872	1420	246	7612130	1660.86	1.26983	0.701445	1.12713	0.85498	0.148116	0.0695308	Integrated renewal cities
Shandong	Qingdao	5697	1442	832	1652	1423	348	8738229	1880.95	0.766635	0.44233	0.878281	0.756534	0.185013	0.101665	Integrated renewal cities
Shandong	Zibo	4595	1122	802	1547	1010	114	3914817	1178.57	0.951998	0.680483	1.3126	0.856968	0.0967271	0.0426806	Integrated renewal cities
Shandong	Zaozhuang	1923	299	270	741	529	84	2754963	578.114	0.517199	0.467036	1.28175	0.915044	0.1453	0.0620384	Stock renewal transition cities
Shandong	Dongying	2315	491	351	718	603	152	1703265	792.315	0.619703	0.443005	0.906205	0.76106	0.191843	0.103191	Stock renewal transition cities
Shandong	Yantai	4461	1074	643	1346	1168	230	5260373	1360.87	0.789198	0.47249	0.98907	0.858271	0.169009	0.0838192	Integrated renewal cities
Shandong	Weifang	5449	1196	812	1682	1481	278	6797038	1743.04	0.686156	0.465852	0.964979	0.849664	0.159491	0.0807905	Integrated renewal cities
Shandong	Jining	4592	998	759	1579	1106	150	5915569	1267.7	0.787255	0.598724	1.24557	0.872448	0.118325	0.0529101	Integrated renewal cities
Shandong	Tai'an	3277	660	497	1175	820	125	4073768	777.625	0.848738	0.639126	1.51101	1.05449	0.160746	0.0589623	Integrated renewal cities
Shandong	Weihai	2884	594	438	887	823	142	2146897	866.618	0.685423	0.505413	1.02352	0.949669	0.163855	0.0766739	Integrated renewal cities
Shandong	Rizhao	2887	954	505	764	519	145	1957027	530.961	1.79674	0.951105	1.4389	0.977473	0.27309	0.101541	Micro-renewal focus cities
Shandong	Linyi	5517	1155	946	1842	1326	248	6854978	1505.46	0.767209	0.62838	1.22355	0.880795	0.164734	0.0725995	Integrated renewal cities
Shandong	Dezhou	3070	809	573	929	660	99	3500210	764.264	1.05854	0.749741	1.21555	0.863576	0.129536	0.0586493	Micro-renewal focus cities
Shandong	Liaocheng	3134	742	493	1072	704	123	3735250	960.765	0.772301	0.513133	1.11578	0.732749	0.128023	0.0647709	Integrated renewal cities
Shandong	Binzhou	2834	655	427	928	698	126	2569315	834.719	0.784695	0.511549	1.11175	0.836209	0.150949	0.0719178	Integrated renewal cities
Shandong	Heze	3436	548	498	1265	997	128	4058494	1120.45	0.489088	0.444463	1.12901	0.889819	0.11424	0.0535565	Integrated renewal cities
Shanghai	Shanghai Urban Area	5013	695	584	1839	1694	201	23314165	4008.91	0.173364	0.145675	0.458728	0.422559	0.0501383	0.0538297	Integrated renewal cities
Shanxi	Taiyuan	3310	1072	631	973	582	52	4799946	676.063	1.58565	0.933345	1.43922	0.860867	0.0769159	0.0323584	Micro-renewal focus cities
Shanxi	Datong	1336	234	177	474	390	61	2372753	454.57	0.514772	0.389379	1.04274	0.857953	0.134193	0.0659459	Stock renewal transition cities
Shanxi	Yangquan	1198	308	256	367	215	52	1023641	209.059	1.47327	1.22453	1.75548	1.02842	0.248734	0.0820189	Micro-renewal focus cities
Shanxi	Changzhi	1975	444	352	675	447	57	2027476	382.328	1.16131	0.920676	1.7655	1.16915	0.149087	0.0483461	Micro-renewal focus cities
Shanxi	Jincheng	1401	303	284	495	285	34	1277705	218.327	1.38782	1.3008	2.26724	1.30538	0.155729	0.041769	Micro-renewal focus cities
Shanxi	Shuozhou	884	204	180	280	199	21	953415	186.65	1.09296	0.964374	1.50014	1.06617	0.11251	0.042	Micro-renewal focus cities
Shanxi	Jinzhong	2600	626	530	882	512	50	2360335	492.348	1.27146	1.07648	1.79142	1.03992	0.101554	0.034626	Micro-renewal focus cities
Shanxi	Yuncheng	2480	511	548	924	454	43	2476966	577.605	0.884688	0.948745	1.59971	0.786004	0.0744453	0.0302604	Micro-renewal focus cities
Shanxi	Xinzhou	1515	351	301	521	299	43	1339056	326.179	1.0761	0.922807	1.59728	0.916676	0.13183	0.0498262	Micro-renewal focus cities
Shanxi	Linfen	2330	604	488	799	408	31	2214537	533.13	1.13293	0.915349	1.4987	0.765292	0.0581472	0.0250404	Micro-renewal focus cities
Shanxi	Lvliang	1754	350	269	591	477	67	2203053	567.335	0.61692	0.474147	1.04171	0.840774	0.118096	0.0590308	Stock renewal transition cities
Shaanxi	Xi'an	3637	953	636	1093	838	117	7393571	1049.62	0.90795	0.605935	1.04133	0.798386	0.111469	0.0571289	Integrated renewal cities
Shaanxi	Tongchuan	368	68	52	148	94	6	383205	75.306	0.902983	0.690516	1.96532	1.24824	0.079675	0.0241935	Stock renewal transition cities
Shaanxi	Baoji	1193	267	247	424	239	16	1707139	323.247	0.825994	0.764122	1.31169	0.739373	0.0494978	0.0235641	Micro-renewal focus cities
Shaanxi	Xianyang	1726	464	308	523	386	45	1867650	444.428	1.04404	0.693025	1.17679	0.868531	0.101254	0.0471698	Micro-renewal focus cities
Shaanxi	Weinan	2098	440	415	766	443	34	1646138	410.833	1.07099	1.01014	1.8645	1.0783	0.0827586	0.0273532	Micro-renewal focus cities
Shaanxi	Yan'an	799	128	176	280	195	20	1090590	174.403	0.733931	1.00915	1.60547	1.1181	0.114677	0.040404	Micro-renewal focus cities
Shaanxi	Hanzhong	889	175	149	325	222	18	907420	233.337	0.749989	0.638562	1.39284	0.951415	0.0771417	0.0318584	Stock renewal transition cities
Shaanxi	Yulin	1431	201	238	486	403	103	1413089	432.267	0.464991	0.550586	1.12431	0.932295	0.238279	0.103831	Stock renewal transition cities
Shaanxi	Ankang	488	85	94	162	126	21	747156	97.2064	0.874428	0.967014	1.66656	1.29621	0.216035	0.0679612	Micro-renewal focus cities
Shaanxi	Shangluo	601	101	104	193	178	25	732133	136.371	0.740628	0.762627	1.41526	1.30527	0.183324	0.0631313	Stock renewal transition cities
Sichuan	Chengdu	4829	1279	860	1403	1119	168	14999954	1698.21	0.753148	0.506417	0.826166	0.658931	0.0989279	0.0624535	Integrated renewal cities
Sichuan	Zigong	312	44	60	103	89	16	971236	108.544	0.405366	0.552772	0.948926	0.819946	0.147406	0.0769231	Stock renewal transition cities
Sichuan	Panzhihua	476	71	77	191	115	22	556393	160.863	0.44137	0.478669	1.18735	0.714895	0.136762	0.0670732	Stock renewal transition cities
Sichuan	Luzhou	538	101	93	173	134	37	1469463	179.651	0.5622	0.517669	0.962976	0.745889	0.205954	0.107558	Stock renewal transition cities
Sichuan	Deyang	751	48	84	262	294	63	1597858	318.733	0.150596	0.263543	0.822004	0.922401	0.197657	0.101777	Stock renewal transition cities
Sichuan	Mianyang	1128	142	162	468	311	45	2545869	365.221	0.388806	0.443567	1.28142	0.85154	0.123213	0.0546116	Stock renewal transition cities
Sichuan	Guangyuan	462	95	87	146	117	17	782233	116.069	0.818475	0.749551	1.25787	1.00802	0.146464	0.0607143	Stock renewal transition cities
Sichuan	Suining	614	120	113	211	149	21	1361661	193.847	0.619046	0.582935	1.08849	0.768649	0.108333	0.0551181	Stock renewal transition cities
Sichuan	Neijiang	445	101	78	153	97	16	1096143	160.915	0.627662	0.484729	0.950815	0.602804	0.0994316	0.0601504	Stock renewal transition cities
Sichuan	Leshan	595	123	114	211	131	16	1294442	203.905	0.603221	0.559083	1.03479	0.642455	0.0784678	0.0446927	Stock renewal transition cities
Sichuan	Nanchong	1047	212	192	356	252	35	2399459	270.236	0.7845	0.710491	1.31737	0.932519	0.129516	0.0544323	Stock renewal transition cities
Sichuan	Meishan	697	117	143	217	184	36	927585	195.938	0.597128	0.729823	1.10749	0.939073	0.183732	0.0823799	Stock renewal transition cities
Sichuan	Yibin	518	110	97	161	123	27	1615303	191.748	0.573669	0.505872	0.839643	0.641466	0.14081	0.0868167	Stock renewal transition cities
Sichuan	Guangan	555	126	90	189	128	22	1119856	164.939	0.763917	0.545655	1.14588	0.776043	0.133382	0.0648968	Stock renewal transition cities
Sichuan	Dazhou	508	100	99	161	129	19	1421359	147.129	0.679677	0.672881	1.09428	0.876784	0.129139	0.0614887	Stock renewal transition cities
Sichuan	Ya'an	223	38	51	66	57	11	595481	78.7207	0.482719	0.64786	0.838407	0.724079	0.139734	0.0820895	Stock renewal transition cities
Sichuan	Bazhong	449	104	57	155	114	19	625197	96.1459	1.08169	0.592849	1.61213	1.1857	0.197616	0.0659722	Stock renewal transition cities
Sichuan	Ziyang	435	90	67	128	118	32	610410	112.641	0.798999	0.59481	1.13635	1.04758	0.284089	0.115108	Stock renewal transition cities
Sichuan	Aba Tibetan and Qiang Autonomous Prefecture	88	16	22	34	16	0	75552	27.156	0.589188	0.810133	1.25202	0.589188	0	0	Stock renewal transition cities
Sichuan	Ganzi Tibetan Autonomous Prefecture	39	7	4	11	12	5	109225	107.3	0.0652375	0.0372786	0.102516	0.111836	0.0465982	0.178571	Low-intensity maintenance cities
Sichuan	Liangshan Yi Autonomous Prefecture	334	40	48	122	103	21	950752	111.81	0.357749	0.429299	1.09114	0.921205	0.187818	0.0853659	Stock renewal transition cities
Taiwan	Taiwan	4373	713	893	2051	686	30	23561236	2993.14	0.238211	0.298348	0.685233	0.22919	0.0100229	0.0108421	Integrated renewal cities
Tianjin	Tianjin Urban Area	10928	3649	1920	2772	2058	529	12564709	3095.07	1.17897	0.620342	0.895619	0.664929	0.170917	0.0987124	Integrated renewal cities
Hong Kong	Hong Kong Special Administrative Region	265	43	41	116	59	6	7474200	272.485	0.157807	0.150467	0.425712	0.216526	0.0220196	0.0331492	Stock renewal transition cities
Xinjiang	Urumqi	2229	550	372	630	553	124	3798993	666.462	0.825254	0.558172	0.945291	0.829755	0.186057	0.0948738	Stock renewal transition cities
Xinjiang	Karamay	305	87	37	80	73	28	452175	156.832	0.554734	0.235921	0.5101	0.465466	0.178535	0.154696	Low-intensity maintenance cities
Xinjiang	Turpan	96	18	7	26	34	11	316265	92.4306	0.194741	0.0757325	0.281292	0.367843	0.119008	0.15493	Low-intensity maintenance cities
Xinjiang	Hami	299	59	45	97	81	17	354510	112.316	0.525301	0.400654	0.863631	0.721176	0.151358	0.0871795	Stock renewal transition cities
Xinjiang	Changji Hui Autonomous Prefecture	1098	226	141	349	302	80	918823	308.845	0.731759	0.45654	1.13002	0.977837	0.25903	0.109439	Stock renewal transition cities
Xinjiang	Bortala Mongol Autonomous Prefecture	278	53	46	86	68	25	242173	70.163	0.755383	0.655616	1.22572	0.969171	0.356313	0.139665	Stock renewal transition cities
Xinjiang	Bayingolin Mongol Autonomous Prefecture	490	77	63	187	129	34	853735	234.941	0.327742	0.268152	0.795944	0.549074	0.144717	0.0971429	Stock renewal transition cities
Xinjiang	Aksu Prefecture	562	82	69	192	182	37	933677	248.969	0.329358	0.277143	0.771181	0.731015	0.148613	0.0900243	Stock renewal transition cities
Xinjiang	Kizilsu Kirghiz Autonomous Prefecture	48	7	8	18	15	0	139931	28.0455	0.249595	0.285251	0.641814	0.534845	0	0	Stock renewal transition cities
Xinjiang	Kashgar Prefecture	492	70	54	168	156	44	1461739	283.722	0.24672	0.190327	0.592128	0.549833	0.155081	0.119565	Low-intensity maintenance cities
Xinjiang	Hotan Prefecture	90	7	12	27	37	7	564688	98.6852	0.0709327	0.121599	0.273597	0.37493	0.0709327	0.0985915	Low-intensity maintenance cities
Xinjiang	Yili Kazakh Autonomous Prefecture	973	189	169	344	224	47	1214447	267.592	0.706299	0.631559	1.28554	0.837095	0.175641	0.0764228	Stock renewal transition cities
Xinjiang	Tacheng Prefecture	896	224	194	280	156	42	377347	213.91	1.04717	0.906925	1.30896	0.72928	0.196345	0.0878661	Micro-renewal focus cities
Xinjiang	Altai Prefecture	185	33	34	57	42	19	175577	91.8854	0.359143	0.370026	0.620338	0.457091	0.206779	0.161017	Low-intensity maintenance cities
Xinjiang	Shihezi	546	161	93	155	113	24	460047	102.427	1.57185	0.907962	1.51327	1.10322	0.234313	0.0821918	Micro-renewal focus cities
Xinjiang	Alaer	110	16	19	29	37	9	111808	23.6358	0.676939	0.803865	1.22695	1.56542	0.380778	0.12	Stock renewal transition cities
Xinjiang	Tumxuk	89	7	11	30	27	14	84730	28.5624	0.245078	0.385122	1.05033	0.9453	0.490155	0.197183	Low-intensity maintenance cities
Xinjiang	Wujiaqu	204	51	31	66	48	8	82069	46.7327	1.09131	0.663347	1.41229	1.02712	0.171186	0.0655738	Stock renewal transition cities
Xinjiang	Beitun	51	18	7	13	10	3	38012	23.2265	0.774976	0.301379	0.559705	0.430542	0.129163	0.115385	Stock renewal transition cities
Xinjiang	Tiemenguan	20	2	1	3	11	3	3197	2.19517	0.911092	0.455546	1.36664	5.011	1.36664	0.17647	Low-intensity maintenance cities
Xinjiang	Shuanghe	25	1	2	9	8	5	17221	3.46542	0.288565	0.57713	2.59709	2.30852	1.44283	0.227273	Low-intensity maintenance cities
Xinjiang	Kekedala	21	0	2	7	11	1	84233	39.4191	0	0.0507368	0.177579	0.279052	0.0253684	0.0526316	Stock renewal transition cities
Xinjiang	Kunyu	6	0	0	1	3	2	17182	6.46492	0	0	0.154681	0.464043	0.309362	0.333333	Low-intensity maintenance cities
Xinjiang	Huyanghe	23	3	2	4	11	3	30200	4.52642	0.662775	0.44185	0.883701	2.43018	0.662775	0.166667	Low-intensity maintenance cities
Xinjiang	Xinxing	10	0	0	1	7	2	3876	3.6649	0	0	0.272859	1.91001	0.545717	0.2	Low-intensity maintenance cities
Tibet	Lhasa	87	3	4	12	39	29	477543	126.353	0.023743	0.0316573	0.0949719	0.308659	0.229515	0.3625	Low-intensity maintenance cities
Tibet	Shigatse	12	0	0	3	7	2	71577	32.6829	0	0	0.0917911	0.214179	0.0611941	0.166667	Low-intensity maintenance cities
Tibet	Chamdo	31	1	0	3	22	5	38588	17.6042	0.0568045	0	0.170413	1.2497	0.284022	0.166667	Low-intensity maintenance cities
Tibet	Nyingchi	30	1	0	10	15	4	9965	38.6339	0.025884	0	0.25884	0.38826	0.103536	0.137931	Low-intensity maintenance cities
Tibet	Shannan	113	15	23	43	26	6	43811	166.972	0.0898356	0.137748	0.257529	0.155715	0.0359342	0.08	Stock renewal transition cities
Tibet	Nagqu	21	4	0	3	9	5	39011	32.683	0.122388	0	0.0917908	0.275372	0.152985	0.294117	Low-intensity maintenance cities
Tibet	Ali Prefecture	18	1	1	5	10	1	9414	13.4191	0.0745205	0.0745205	0.372602	0.745205	0.0745205	0.0625	Stock renewal transition cities
Yunnan	Kunming	2123	291	278	695	685	174	5751484	742.098	0.392132	0.374614	0.936534	0.923059	0.23447	0.111969	Integrated renewal cities
Yunnan	Qujing	847	69	117	299	285	77	1481576	282.129	0.244569	0.414703	1.0598	1.01017	0.272924	0.11649	Stock renewal transition cities
Yunnan	Yuxi	807	131	153	307	175	41	990007	199.32	0.657235	0.76761	1.54024	0.877986	0.2057	0.0783939	Stock renewal transition cities
Yunnan	Baoshan	494	50	94	150	165	35	822881	169.418	0.295127	0.554839	0.885382	0.97392	0.206589	0.1	Stock renewal transition cities
Yunnan	Zhaotong	419	53	61	143	115	47	1189847	126.199	0.41997	0.483362	1.13313	0.911256	0.372426	0.154098	Low-intensity maintenance cities
Yunnan	Lijiang	270	37	46	82	90	15	437104	92.1293	0.401609	0.499298	0.890053	0.976887	0.162815	0.0802139	Stock renewal transition cities
Yunnan	Pu'er	445	56	81	181	113	14	716605	117.77	0.475501	0.687779	1.53689	0.959494	0.118875	0.0454545	Stock renewal transition cities
Yunnan	Lincang	311	40	67	114	81	9	519682	94.9232	0.421393	0.705834	1.20097	0.853321	0.0948135	0.0441176	Stock renewal transition cities
Yunnan	Chuxiong Yi Autonomous Prefecture	576	70	68	208	194	36	757401	131.958	0.53047	0.515314	1.57625	1.47016	0.272813	0.0821918	Stock renewal transition cities
Yunnan	Honghe Hani and Yi Autonomous Prefecture	1117	168	185	417	282	65	1577010	273.577	0.614087	0.676227	1.52425	1.03079	0.237593	0.0850785	Stock renewal transition cities
Yunnan	Wenshan Zhuang and Miao Autonomous Prefecture	533	94	78	197	136	28	887992	125.669	0.747998	0.620679	1.56761	1.08221	0.222808	0.0775623	Stock renewal transition cities
Yunnan	Xishuangbanna Dai Autonomous Prefecture	207	36	34	64	61	12	425711	69.3673	0.518977	0.490145	0.922625	0.879377	0.172992	0.0875912	Stock renewal transition cities
Yunnan	Dali Bai Autonomous Prefecture	869	105	141	335	239	49	1168435	251.272	0.417873	0.561144	1.33321	0.951159	0.195008	0.0786517	Stock renewal transition cities
Yunnan	Dehong Dai and Jingpo Autonomous Prefecture	339	37	63	136	93	10	545039	119.044	0.310809	0.529216	1.14243	0.781223	0.0840025	0.041841	Stock renewal transition cities
Yunnan	Nujiang Lisu Autonomous Prefecture	100	18	21	38	22	1	150702	38.8212	0.463664	0.540941	0.978846	0.5667	0.0257591	0.0163934	Stock renewal transition cities
Yunnan	Diqing Tibetan Autonomous Prefecture	26	1	1	9	10	5	103261	21.3302	0.0468818	0.0468818	0.421936	0.468818	0.234409	0.208333	Low-intensity maintenance cities
Zhejiang	Hangzhou	4190	580	580	1469	1363	198	10252585	2169.18	0.267382	0.267382	0.677213	0.628347	0.0912785	0.0653465	Integrated renewal cities
Zhejiang	Ningbo	3615	401	445	1437	1162	170	8198276	2416.44	0.165947	0.184155	0.594677	0.480873	0.0703515	0.061394	Integrated renewal cities
Zhejiang	Wenzhou	2440	304	334	982	747	73	7281830	1355.81	0.224221	0.246348	0.724292	0.550964	0.0538425	0.0405105	Integrated renewal cities
Zhejiang	Jiaxing	1761	167	188	692	655	59	3891680	1198.34	0.139359	0.156883	0.577464	0.546588	0.0492347	0.041963	Stock renewal transition cities
Zhejiang	Huzhou	1603	149	207	611	551	85	1947316	753.551	0.197731	0.2747	0.810828	0.731205	0.112799	0.0681636	Stock renewal transition cities
Zhejiang	Shaoxing	1667	232	249	637	506	43	4181375	1180.47	0.196533	0.210934	0.539618	0.428644	0.0364263	0.0362563	Stock renewal transition cities
Zhejiang	Jinhua	2946	326	383	1138	957	142	5471665	1172.07	0.278139	0.326771	0.970928	0.816501	0.121153	0.0634779	Integrated renewal cities
Zhejiang	Quzhou	1176	118	169	433	402	54	1241245	412.933	0.285761	0.409267	1.0486	0.973523	0.130772	0.0607424	Stock renewal transition cities
Zhejiang	Zhoushan	873	104	114	270	327	58	927449	416	0.25	0.274038	0.649038	0.786057	0.139423	0.0885496	Stock renewal transition cities
Zhejiang	Taizhou	2431	234	341	1010	743	103	4615806	1096.92	0.213324	0.31087	0.920758	0.67735	0.0938991	0.0554957	Integrated renewal cities
Zhejiang	Lishui	1117	191	224	383	283	36	1621517	314.589	0.607141	0.71204	1.21746	0.899586	0.114435	0.0512821	Stock renewal transition cities
Hainan	Sansha	Since no UCSs were extracted from this city, it does not participate in the clustering

## Sheet: Readme
Abbreviation	Description
Number Sum	The total number of UCS (Unit: sites).
Micro Number	The number of very small UCS (<400 m², Unit: sites).
Small Number	The number of small UCS (400–1,600 m², Unit: sites).
Medium Number	The number of medium UCS (1,600 m²–1 ha, Unit: sites).
Large Number	The number of large UCS (1–10 ha, Unit: sites).
Mega Number	The number of very large UCS (>10 ha, Unit: sites).
Pop_City	Total city population within the urban extent defined by GUB and its refined version GUSV, aggregated from a 100 m gridded population dataset (unit: persons; visualized on a log2 scale, 2x, in Fig 3h).
City_area	Urban area of the city in 2020, calculated using the Global Urban Boundary (GUB) and its refined version (GUSV) (Unit: km²).
Micro_Density	Density of very small UCS (<400 m²), defined as Number of Micro UCS / city area (Unit: sites/km²).
Small_Density	Density of small UCS (400–1,600 m²), defined as Number of Small UCS / city area (Unit: sites/km²).
Medium_Density	Density of medium UCS (1,600 m²–1 ha), defined as Number of Medium UCS / city area (Unit: sites/km²).
Large_Density	Density of large UCS (1–10 ha), defined as Number of Large UCS / city area (Unit: sites/km²).
Mega_Density	Density of very large UCS (>10 ha), defined as Number of Mega UCS / city area (Unit: sites/km²).
Mega_Ratio	Proportion of Mega sites (>10 ha) among all UCS larger than 1,600 m² (Unit: %, implemented as 0–1 fraction in analysis).
Cluster	Typology of Urban Renewal Patterns.
