# Supplementary material for: Deep-learning-based sub-meter urban construction-site mapping reveals China’s dual-track urban renewal
Source: Natl Sci Rev. 2026 Mar 10;13(7):nwag141. doi: 10.1093/nsr/nwag141 (PMC13105178; doi:10.1093/nsr/nwag141)
Supplement: nwag141_Supplemental_Files [file nwag141_supplemental_files.zip › Supplementary Table23 Construction area of the building.xlsx]

## Sheet: Sheet1
Province	City	City_area	Cluster	Construction area of the building	Construction density of the building	Class
Anhui	Huainan	377.148	Micro-renewal focus cities	1523.09	0.0403844	3
Anhui	Ma'anshan	304.945	Stock renewal transition cities	1462.35	0.0479543	4
Anhui	Huaibei	346.409	Stock renewal transition cities	1226.78	0.0354141	4
Anhui	Tongling	194.172	Stock renewal transition cities	1181.39	0.0608424	4
Anhui	Anqing	322.824	Micro-renewal focus cities	2230.52	0.069094	3
Anhui	Huangshan	166.044	Stock renewal transition cities	842.095	0.050715	4
Anhui	Chuzhou	451.152	Stock renewal transition cities	3611.36	0.0800474	4
Anhui	Fuyang	727.596	Stock renewal transition cities	5854.96	0.0804699	4
Anhui	Suzhou	491.368	Micro-renewal focus cities	3367.19	0.0685269	3
Anhui	Lu'an	446.176	Stock renewal transition cities	3691.78	0.0827427	4
Anhui	Bozhou	356.907	Micro-renewal focus cities	3267.21	0.0915422	3
Anhui	Chizhou	140.064	Stock renewal transition cities	929.965	0.0663959	4
Anhui	Xuancheng	277.515	Micro-renewal focus cities	1903.88	0.0686046	3
Anhui	Hefei	1103.89	Integrated renewal cities	7998.95	0.0724613	1
Anhui	Wuhu	383.178	Stock renewal transition cities	2736.85	0.071425	4
Anhui	Bengbu	313.487	Micro-renewal focus cities	3146.24	0.100363	3
Macau	Macau Special Administrative Region	28.7782	Stock renewal transition cities			4
Beijing	Beijing Urban Area	3703.52	Integrated renewal cities	13918.6	0.0375821	1
Chongqing	Chongqing Urban Area	2092.96	Integrated renewal cities	24510.8	0.117111	1
Chongqing	Chongqing Suburban Counties	186.377	Stock renewal transition cities	2857.35	0.15331	4
Fujian	Fuzhou	1422.07	Integrated renewal cities	8662.6	0.0609153	1
Fujian	Xiamen	849.692	Stock renewal transition cities	3616.04	0.0425571	4
Fujian	Putian	863.461	Stock renewal transition cities	2544.91	0.0294733	4
Fujian	Sanming	275.512	Stock renewal transition cities	1815.25	0.0658865	4
Fujian	Quanzhou	2299.59	Integrated renewal cities	7536.04	0.0327713	1
Fujian	Zhangzhou	1213.12	Integrated renewal cities	4659.44	0.0384087	1
Fujian	Nanping	182.787	Micro-renewal focus cities	1996.77	0.10924	3
Fujian	Longyan	318.538	Stock renewal transition cities	1989.53	0.0624581	4
Fujian	Ningde	276.261	Stock renewal transition cities	1736.18	0.0628457	4
Gansu	Lanzhou	473.93	Stock renewal transition cities	5175.74	0.109209	4
Gansu	Jiayuguan	78.6732	Low-intensity maintenance cities	247.63	0.0314758	2
Gansu	Jinchang	139.676	Stock renewal transition cities	93.73	0.00671055	4
Gansu	Baiyin	191.982	Stock renewal transition cities	515.95	0.0268749	4
Gansu	Tianshui	183.838	Stock renewal transition cities	1165.99	0.0634247	4
Gansu	Wuwei	124.779	Micro-renewal focus cities	482.28	0.0386506	3
Gansu	Zhangye	110.268	Micro-renewal focus cities	298.29	0.0270513	3
Gansu	Pingliang	98.5417	Micro-renewal focus cities	762.04	0.0773317	3
Gansu	Jiuquan	148.248	Stock renewal transition cities	428.41	0.0288982	4
Gansu	Qingyang	53.1583	Micro-renewal focus cities	597.5	0.1124	3
Gansu	Dingxi	125.627	Stock renewal transition cities	701.87	0.0558694	4
Gansu	Longnan	168.166	Stock renewal transition cities	342.6	0.0203727	4
Gansu	Linxia Hui Autonomous Prefecture	91.5686	Stock renewal transition cities	432.17	0.0471963	4
Gansu	Gannan Tibetan Autonomous Prefecture	49.5636	Low-intensity maintenance cities	84.06	0.01696	2
Guangdong	Guangzhou	2019.11	Integrated renewal cities	11878.3	0.0588293	1
Guangdong	Shaoguan	262.213	Stock renewal transition cities	2333.41	0.0889891	4
Guangdong	Shenzhen	1428.78	Integrated renewal cities	9661.44	0.0676202	1
Guangdong	Zhuhai	520.011	Stock renewal transition cities	4132.98	0.0794786	4
Guangdong	Shantou	780.389	Stock renewal transition cities	2838.69	0.0363753	4
Guangdong	Foshan	2012.25	Integrated renewal cities	9749.78	0.048452	1
Guangdong	Jiangmen	779.97	Stock renewal transition cities	4655.62	0.0596897	4
Guangdong	Zhanjiang	509.674	Stock renewal transition cities	3729	0.0731645	4
Guangdong	Maoming	374.298	Stock renewal transition cities	3445.56	0.0920539	4
Guangdong	Zhaoqing	431.944	Stock renewal transition cities	4186.9	0.0969316	4
Guangdong	Huizhou	1009.29	Integrated renewal cities	9953.04	0.098614	1
Guangdong	Meizhou	326.384	Stock renewal transition cities	2421.35	0.0741872	4
Guangdong	Shanwei	226.423	Stock renewal transition cities	1634.89	0.0722052	4
Guangdong	Heyuan	228.215	Stock renewal transition cities	1791.24	0.078489	4
Guangdong	Yangjiang	239.537	Stock renewal transition cities	1959.41	0.0818	4
Guangdong	Qingyuan	362.116	Stock renewal transition cities	4592.28	0.126818	4
Guangdong	Dongguan	2082.38	Integrated renewal cities	4294.25	0.0206219	1
Guangdong	Zhongshan	866.254	Stock renewal transition cities	4432.57	0.0511694	4
Guangdong	Chaozhou	464.451	Stock renewal transition cities	889.62	0.0191542	4
Guangdong	Jieyang	733.943	Stock renewal transition cities	1440.46	0.0196263	4
Guangdong	Yunfu	235.774	Stock renewal transition cities	1621.65	0.0687797	4
Guangxi	Nanning	670.688	Integrated renewal cities	10712.5	0.159724	1
Guangxi	Liuzhou	388.77	Stock renewal transition cities	3479.19	0.0894921	4
Guangxi	Guilin	333.505	Stock renewal transition cities	2598.69	0.0779207	4
Guangxi	Wuzhou	184.91	Stock renewal transition cities	1284.65	0.0694744	4
Guangxi	Beihai	213.89	Stock renewal transition cities	1610.54	0.0752973	4
Guangxi	Fangchenggang	175.194	Low-intensity maintenance cities	1146.79	0.0654582	2
Guangxi	Qinzhou	209.305	Stock renewal transition cities	1712.74	0.0818298	4
Guangxi	Guigang	251.712	Stock renewal transition cities	1763.59	0.0700638	4
Guangxi	Yulin	331.91	Stock renewal transition cities			4
Guangxi	Baise	270.447	Stock renewal transition cities	1473.25	0.0544746	4
Guangxi	Hezhou	99.316	Stock renewal transition cities	1038.27	0.104542	4
Guangxi	Hechi	158.011	Stock renewal transition cities	857.54	0.054271	4
Guangxi	Laibin	123.684	Micro-renewal focus cities	894.19	0.0722963	3
Guangxi	Chongzuo	186.05	Stock renewal transition cities	1109.79	0.0596502	4
Guizhou	Guiyang	564.117	Stock renewal transition cities	7898.38	0.140013	4
Guizhou	Liupanshui	158.134	Stock renewal transition cities	1758.77	0.11122	4
Guizhou	Zunyi	316.903	Stock renewal transition cities	5379.5	0.169752	4
Guizhou	Anshun	151.588	Stock renewal transition cities	1430.63	0.0943765	4
Guizhou	Bijie	146.407	Stock renewal transition cities	2854.44	0.194966	4
Guizhou	Tongren	205.019	Stock renewal transition cities	1694.27	0.0826394	4
Guizhou	Qianxinan Buyei and Miao Autonomous Prefecture	170.031	Stock renewal transition cities	1699.86	0.0999735	4
Guizhou	Qiandongnan Miao and Dong Autonomous Prefecture	171.801	Stock renewal transition cities	1889.15	0.109961	4
Guizhou	Qiannan Buyei and Miao Autonomous Prefecture	244.717	Stock renewal transition cities	2303.42	0.0941258	4
Hainan	Haikou	284.201	Stock renewal transition cities	3370.64	0.118601	4
Hainan	Sanya	156.757	Stock renewal transition cities	1347.59	0.085967	4
Hainan	Danzhou	131.369	Stock renewal transition cities	773.15	0.0588532	4
Hainan	Wuzhishan	7.32677	Stock renewal transition cities	116.1	0.15846	4
Hainan	Qionghai	66.6637	Stock renewal transition cities	316.75	0.0475146	4
Hainan	Wenchang	35.9808	Stock renewal transition cities	313.29	0.0870715	4
Hainan	Wanning	47.9646	Stock renewal transition cities	329.94	0.0687882	4
Hainan	Dongfang	74.3925	Stock renewal transition cities	123.87	0.0166509	4
Hainan	Ding'an	11.793	Stock renewal transition cities	134.31	0.11389	4
Hainan	Tunchang	10.6719	Stock renewal transition cities	82.96	0.0777365	4
Hainan	Chengmai	71.9201	Stock renewal transition cities	463.1	0.0643909	4
Hainan	Lingao	25.3952	Stock renewal transition cities	258.06	0.101618	4
Hainan	Baisha Li Autonomous County	6.68511	Stock renewal transition cities	29.79	0.0445617	4
Hainan	Changjiang Li Autonomous County	15.7563	Stock renewal transition cities	88.11	0.0559205	4
Hainan	Ledong Li Autonomous County	36.8891	Stock renewal transition cities	146.89	0.0398193	4
Hainan	Lingshui Li Autonomous County	82.6075	Stock renewal transition cities	537.83	0.0651067	4
Hainan	Baoting Li and Miao Autonomous County	6.8778	Stock renewal transition cities	126.02	0.183227	4
Hainan	Qiongzhong Li and Miao Autonomous County	6.34285	Micro-renewal focus cities	28.82	0.045437	3
Hebei	Cangzhou	1037.34	Integrated renewal cities	2181.87	0.0210333	1
Hebei	Langfang	957.638	Integrated renewal cities	3941.99	0.0411637	1
Hebei	Hengshui	479.888	Micro-renewal focus cities	1536.89	0.032026	3
Hebei	Shijiazhuang	1420.42	Integrated renewal cities	3702.6	0.0260669	1
Hebei	Tangshan	1888.53	Integrated renewal cities	3593.73	0.0190292	1
Hebei	Qinhuangdao	505.28	Micro-renewal focus cities	1717.86	0.0339982	3
Hebei	Handan	1065.32	Integrated renewal cities	3417.63	0.0320808	1
Hebei	Xingtai	928.252	Micro-renewal focus cities	3303.08	0.0355839	3
Hebei	Baoding	1588.67	Integrated renewal cities	3293.61	0.0207319	1
Hebei	Zhangjiakou	517.432	Micro-renewal focus cities	2750.44	0.0531556	3
Hebei	Chengde	277.168	Micro-renewal focus cities	1968.68	0.0710283	3
Heilongjiang	Harbin	1003.13	Integrated renewal cities	5490.29	0.0547315	1
Heilongjiang	Qiqihar	433.026	Micro-renewal focus cities	1095.25	0.0252931	3
Heilongjiang	Jixi	318.978	Micro-renewal focus cities	612.611	0.0192054	3
Heilongjiang	Hegang	220.398	Micro-renewal focus cities	41.5041	0.00188314	3
Heilongjiang	Shuangyashan	258.454	Micro-renewal focus cities	141.402	0.00547106	3
Heilongjiang	Daqing	831.234	Stock renewal transition cities	653.44	0.00786108	4
Heilongjiang	Yichun	268.128	Micro-renewal focus cities	117.737	0.00439109	3
Heilongjiang	Jiamusi	331.668	Micro-renewal focus cities	447.344	0.0134877	3
Heilongjiang	Qitaihe	174.904	Micro-renewal focus cities	112.232	0.00641677	3
Heilongjiang	Mudanjiang	355.706	Micro-renewal focus cities	1538.72	0.0432581	3
Heilongjiang	Heihe	207.459	Micro-renewal focus cities	311.654	0.0150224	3
Heilongjiang	Suihua	357.604	Micro-renewal focus cities	684.234	0.0191339	3
Heilongjiang	Daxing'anling Region	142.997	Micro-renewal focus cities	15.4883	0.00108312	3
Henan	Zhengzhou	1812.07	Integrated renewal cities	19444.8	0.107307	1
Henan	Kaifeng	431.123	Stock renewal transition cities	2100.43	0.04872	4
Henan	Luoyang	692.201	Stock renewal transition cities	5129.11	0.0740985	4
Henan	Pingdingshan	467.551	Stock renewal transition cities	2601.72	0.0556456	4
Henan	Anyang	524.548	Micro-renewal focus cities	2669.25	0.0508866	3
Henan	Hebi	188.753	Micro-renewal focus cities	960.62	0.0508929	3
Henan	Xinxiang	701.129	Stock renewal transition cities	2632.91	0.0375524	4
Henan	Jiaozuo	642.654	Micro-renewal focus cities	996.51	0.0155062	3
Henan	Puyang	291.693	Stock renewal transition cities	2056.97	0.0705182	4
Henan	Xuchang	478.423	Micro-renewal focus cities	3097.09	0.0647354	3
Henan	Luohe	255.228	Stock renewal transition cities	1348.79	0.0528466	4
Henan	Sanmenxia	212.688	Micro-renewal focus cities	1421.82	0.0668499	3
Henan	Nanyang	640.002	Micro-renewal focus cities	3241.19	0.0506435	3
Henan	Shangqiu	554.587	Stock renewal transition cities	2882	0.0519666	4
Henan	Xinyang	437.414	Micro-renewal focus cities	2380.56	0.0544235	3
Henan	Zhoukou	600.392	Micro-renewal focus cities	2006.26	0.0334158	3
Henan	Zhumadian	429.319	Micro-renewal focus cities	3156.96	0.0735342	3
Henan	Jiyuan	99.3754	Stock renewal transition cities	311.24	0.0313196	4
Hubei	Wuhan	1560.02	Integrated renewal cities	15565.9	0.0997803	1
Hubei	Huangshi	291.429	Micro-renewal focus cities	1221.95	0.0419296	3
Hubei	Shiyan	276.223	Stock renewal transition cities	1565.21	0.0566647	4
Hubei	Yichang	431.112	Stock renewal transition cities	1490.91	0.0345829	4
Hubei	Xiangyang	562.127	Stock renewal transition cities	2570.7	0.0457317	4
Hubei	Ezhou	175.481	Stock renewal transition cities	1010.09	0.0575612	4
Hubei	Jingmen	300.217	Stock renewal transition cities	2300.05	0.0766129	4
Hubei	Xiaogan	327.633	Stock renewal transition cities	1198.8	0.0365897	4
Hubei	Jingzhou	433.826	Stock renewal transition cities	1916.38	0.0441741	4
Hubei	Huanggang	557.097	Stock renewal transition cities	1957.89	0.0351445	4
Hubei	Xianning	246.401	Micro-renewal focus cities	1389.53	0.0563929	3
Hubei	Suizhou	168.096	Stock renewal transition cities	458.98	0.0273047	4
Hubei	Enshi Tujia and Miao Autonomous Prefecture	127.578	Stock renewal transition cities	1679.02	0.131608	4
Hubei	Xiantao	113.081	Stock renewal transition cities	504.508	0.0446146	4
Hubei	Qianjiang	86.3263	Stock renewal transition cities	171.886	0.0199112	4
Hubei	Tianmen	88.7596	Stock renewal transition cities	412.13	0.0464322	4
Hubei	Shennongjia Forestry District	1.74281	Micro-renewal focus cities			3
Hunan	Changsha	928.61	Integrated renewal cities	12652.1	0.136248	1
Hunan	Zhuzhou	336.68	Stock renewal transition cities	4169.95	0.123855	4
Hunan	Xiangtan	311.985	Stock renewal transition cities	1904.05	0.0610301	4
Hunan	Hengyang	399.072	Stock renewal transition cities	3017.89	0.0756227	4
Hunan	Shaoyang	259.78	Stock renewal transition cities	1764.66	0.0679289	4
Hunan	Yueyang	333.037	Stock renewal transition cities	2621.82	0.0787248	4
Hunan	Changde	354.067	Stock renewal transition cities	2662.15	0.0751877	4
Hunan	Zhangjiajie	98.5273	Micro-renewal focus cities	744.945	0.075608	3
Hunan	Yiyang	182.843	Stock renewal transition cities	1362.6	0.0745229	4
Hunan	Chenzhou	267.765	Micro-renewal focus cities	3083.19	0.115145	3
Hunan	Yongzhou	281.191	Stock renewal transition cities	1555.93	0.0553336	4
Hunan	Huaihua	227.824	Stock renewal transition cities	2368.94	0.103981	4
Hunan	Loudi	235.865	Stock renewal transition cities	1466.02	0.062155	4
Hunan	Xiangxi Tujia and Miao Autonomous Prefecture	112.562	Stock renewal transition cities	1383.13	0.122877	4
Jiangsu	Nanjing	1680.77	Integrated renewal cities	8664.68	0.0515519	1
Jiangsu	Wuxi	2341.7	Integrated renewal cities	6363.12	0.027173	1
Jiangsu	Xuzhou	1634.94	Integrated renewal cities	7337.03	0.0448763	1
Jiangsu	Changzhou	1546.36	Integrated renewal cities	3925.97	0.0253885	1
Jiangsu	Suzhou	3958.71	Integrated renewal cities	12385.5	0.0312868	1
Jiangsu	Nantong	2623.64	Integrated renewal cities	6757.74	0.0257571	1
Jiangsu	Lianyungang	880.561	Integrated renewal cities	2829.7	0.0321352	1
Jiangsu	Huai'an	680.919	Stock renewal transition cities	3573.05	0.0524739	4
Jiangsu	Yancheng	1208.57	Integrated renewal cities	3829.88	0.0316894	1
Jiangsu	Yangzhou	1077.69	Stock renewal transition cities	3748.15	0.0347794	4
Jiangsu	Zhenjiang	959.163	Stock renewal transition cities	2873.08	0.029954	4
Jiangsu	Taizhou	1577.52	Stock renewal transition cities	2302.68	0.0145969	4
Jiangsu	Suqian	933.409	Integrated renewal cities	3298.85	0.035342	1
Jiangxi	Nanchang	740.844	Integrated renewal cities	6068.95	0.0819194	1
Jiangxi	Jingdezhen	202.737	Micro-renewal focus cities	613.796	0.0302754	3
Jiangxi	Pingxiang	210.974	Stock renewal transition cities	1053.08	0.0499152	4
Jiangxi	Jiujiang	534.553	Stock renewal transition cities	2774.84	0.0519096	4
Jiangxi	Xinyu	169.331	Stock renewal transition cities	689.677	0.0407295	4
Jiangxi	Yingtan	164.566	Micro-renewal focus cities	666.241	0.0404846	3
Jiangxi	Ganzhou	734.761	Integrated renewal cities	4250.47	0.0578484	1
Jiangxi	Ji'an	374.968	Stock renewal transition cities	1453.14	0.0387537	4
Jiangxi	Yichun	602.405	Stock renewal transition cities	2080.54	0.0345372	4
Jiangxi	Fuzhou	326.862	Stock renewal transition cities	1750.74	0.0535619	4
Jiangxi	Shangrao	479.257	Stock renewal transition cities	2179.32	0.045473	4
Jilin	Changchun	1079.37	Integrated renewal cities	7979.84	0.0739305	1
Jilin	Jilin	388.873	Micro-renewal focus cities			3
Jilin	Siping	192.439	Micro-renewal focus cities	586.556	0.0304801	3
Jilin	Liaoyuan	118.16	Micro-renewal focus cities	209.257	0.0177097	3
Jilin	Tonghua	201.339	Micro-renewal focus cities			3
Jilin	Baishan	155.889	Micro-renewal focus cities			3
Jilin	Songyuan	232.87	Micro-renewal focus cities	579.16	0.0248706	3
Jilin	Baicheng	208.579	Micro-renewal focus cities			3
Jilin	Yanbian Korean Autonomous Prefecture	358.98	Stock renewal transition cities	745.118	0.0207565	4
Liaoning	Shenyang	1261.54	Integrated renewal cities	7111.84	0.0563745	1
Liaoning	Dalian	1430.45	Integrated renewal cities	3711.92	0.0259492	1
Liaoning	Anshan	637.313	Stock renewal transition cities	1586.43	0.0248924	4
Liaoning	Fushun	315.291	Stock renewal transition cities	1407.43	0.0446391	4
Liaoning	Benxi	215.937	Micro-renewal focus cities	472.724	0.0218918	3
Liaoning	Dandong	262.495	Stock renewal transition cities	1171.03	0.0446115	4
Liaoning	Jinzhou	394.75	Stock renewal transition cities	854.59	0.0216489	4
Liaoning	Yingkou	694.182	Stock renewal transition cities	1424.36	0.0205185	4
Liaoning	Fuxin	271.488	Stock renewal transition cities	704.022	0.025932	4
Liaoning	Liaoyang	339.094	Micro-renewal focus cities	710.298	0.020947	3
Liaoning	Panjin	382.297	Micro-renewal focus cities	794.687	0.0207872	3
Liaoning	Tieling	314.85	Micro-renewal focus cities	873.825	0.0277537	3
Liaoning	Chaoyang	288.175	Stock renewal transition cities	1334.21	0.0462985	4
Liaoning	Huludao	383.115	Stock renewal transition cities	1845.45	0.0481696	4
Inner Mongolia	Hohhot	542.311	Stock renewal transition cities	3152.4	0.0581291	4
Inner Mongolia	Baotou	642.205	Stock renewal transition cities	1789.24	0.0278609	4
Inner Mongolia	Wuhai	207.903	Stock renewal transition cities	566.15	0.0272314	4
Inner Mongolia	Chifeng	413.667	Stock renewal transition cities	2030.7	0.0490902	4
Inner Mongolia	Tongliao	352.176	Stock renewal transition cities	1091.57	0.0309949	4
Inner Mongolia	Ordos	377.522	Low-intensity maintenance cities	2179.02	0.057719	2
Inner Mongolia	Hulunbuir	641.065	Stock renewal transition cities	891.79	0.0139111	4
Inner Mongolia	Bayannur	237.135	Stock renewal transition cities	1176.34	0.0496062	4
Inner Mongolia	Ulanqab	343.283	Low-intensity maintenance cities	966.594	0.0281574	2
Inner Mongolia	Xing'an League	194.338	Micro-renewal focus cities	746.4	0.0384074	3
Inner Mongolia	Xilin Gol League	227.128	Stock renewal transition cities	383.7	0.0168935	4
Inner Mongolia	Alashan League	80.1993	Low-intensity maintenance cities	136.36	0.0170026	2
Ningxia	Yinchuan	412.01	Micro-renewal focus cities	3756.64	0.0911782	3
Ningxia	Shizuishan	378.772	Stock renewal transition cities	245.063	0.00646993	4
Ningxia	Wuzhong	212.151	Micro-renewal focus cities	742.003	0.0349752	3
Ningxia	Guyuan	91.7117	Micro-renewal focus cities	398.48	0.0434492	3
Ningxia	Zhongwei	103.609	Stock renewal transition cities	628.991	0.0607082	4
Qinghai	Xining	250.607	Stock renewal transition cities	1824.5	0.0728032	4
Qinghai	Haidong	125.086	Stock renewal transition cities	910.4	0.0727817	4
Qinghai	Haibei Tibetan Autonomous Prefecture	37.7333	Low-intensity maintenance cities	61.1	0.0161926	2
Qinghai	Huangnan Tibetan Autonomous Prefecture	18.2972	Stock renewal transition cities	12.3	0.00672234	4
Qinghai	Hainan Tibetan Autonomous Prefecture	26.9622	Low-intensity maintenance cities	52.9	0.01962	2
Qinghai	Golog Tibetan Autonomous Prefecture	8.67706	Stock renewal transition cities			4
Qinghai	Yushu Tibetan Autonomous Prefecture	43.9129	Low-intensity maintenance cities			2
Qinghai	Haixi Mongolian and Tibetan Autonomous Prefecture	86.0514	Low-intensity maintenance cities	82.3	0.00956406	2
Shandong	Jinan	1660.86	Integrated renewal cities	10353	0.0623355	1
Shandong	Qingdao	1880.95	Integrated renewal cities	12528	0.0666047	1
Shandong	Zibo	1178.57	Integrated renewal cities	3129.45	0.0265528	1
Shandong	Zaozhuang	578.114	Stock renewal transition cities	2489.6	0.0430642	4
Shandong	Dongying	792.315	Stock renewal transition cities	1358.78	0.0171495	4
Shandong	Yantai	1360.87	Integrated renewal cities	6841.19	0.0502705	1
Shandong	Weifang	1743.04	Integrated renewal cities	8846.23	0.0507517	1
Shandong	Jining	1267.7	Integrated renewal cities	5064.22	0.0399482	1
Shandong	Tai'an	777.625	Integrated renewal cities	2683.44	0.0345082	1
Shandong	Weihai	866.618	Integrated renewal cities	3755.77	0.0433382	1
Shandong	Rizhao	530.961	Micro-renewal focus cities	1921.34	0.0361861	3
Shandong	Linyi	1505.46	Integrated renewal cities	6748.7	0.0448282	1
Shandong	Dezhou	764.264	Micro-renewal focus cities	3836.45	0.050198	3
Shandong	Liaocheng	960.765	Integrated renewal cities	3987.57	0.0415041	1
Shandong	Binzhou	834.719	Integrated renewal cities	2001.7	0.0239805	1
Shandong	Heze	1120.45	Integrated renewal cities	4312.23	0.0384865	1
Shanghai	Shanghai Urban Area	4008.91	Integrated renewal cities	15740.3	0.0392634	1
Shanxi	Taiyuan	676.063	Micro-renewal focus cities	7754.31	0.114698	3
Shanxi	Datong	454.57	Stock renewal transition cities	2252.76	0.0495579	4
Shanxi	Yangquan	209.059	Micro-renewal focus cities	410.582	0.0196395	3
Shanxi	Changzhi	382.328	Micro-renewal focus cities	1735.27	0.0453869	3
Shanxi	Jincheng	218.327	Micro-renewal focus cities	1079.21	0.0494307	3
Shanxi	Shuozhou	186.65	Micro-renewal focus cities	471.546	0.0252637	3
Shanxi	Jinzhong	492.348	Micro-renewal focus cities	2171.59	0.0441069	3
Shanxi	Yuncheng	577.605	Micro-renewal focus cities	2245.47	0.0388756	3
Shanxi	Xinzhou	326.179	Micro-renewal focus cities	890.17	0.0272909	3
Shanxi	Linfen	533.13	Micro-renewal focus cities	1905.32	0.0357384	3
Shanxi	Lvliang	567.335	Stock renewal transition cities	1021.61	0.0180071	4
Shaanxi	Xi'an	1049.62	Integrated renewal cities	16916.1	0.161164	1
Shaanxi	Tongchuan	75.306	Stock renewal transition cities	449.557	0.0596974	4
Shaanxi	Baoji	323.247	Micro-renewal focus cities	1788.49	0.055329	3
Shaanxi	Xianyang	444.428	Micro-renewal focus cities	1439.69	0.0323942	3
Shaanxi	Weinan	410.833	Micro-renewal focus cities	2132.99	0.0519186	3
Shaanxi	Yan'an	174.403	Micro-renewal focus cities	1010.05	0.0579144	3
Shaanxi	Hanzhong	233.337	Stock renewal transition cities	1486.16	0.0636916	4
Shaanxi	Yulin	432.267	Stock renewal transition cities	1418.79	0.0328222	4
Shaanxi	Ankang	97.2064	Micro-renewal focus cities	1092.69	0.11241	3
Shaanxi	Shangluo	136.371	Stock renewal transition cities	361.424	0.0265031	4
Sichuan	Chengdu	1698.21	Integrated renewal cities	19098.7	0.112464	1
Sichuan	Zigong	108.544	Stock renewal transition cities	1191.71	0.109791	4
Sichuan	Panzhihua	160.863	Stock renewal transition cities	623.83	0.0387802	4
Sichuan	Luzhou	179.651	Stock renewal transition cities	2797.57	0.155722	4
Sichuan	Deyang	318.733	Stock renewal transition cities	2270.77	0.0712436	4
Sichuan	Mianyang	365.221	Stock renewal transition cities	2646.33	0.0724584	4
Sichuan	Guangyuan	116.069	Stock renewal transition cities	715.88	0.0616768	4
Sichuan	Suining	193.847	Stock renewal transition cities	1802.9	0.0930065	4
Sichuan	Neijiang	160.915	Stock renewal transition cities	1492.77	0.0927679	4
Sichuan	Leshan	203.905	Stock renewal transition cities	1768.92	0.086752	4
Sichuan	Nanchong	270.236	Stock renewal transition cities	3552.18	0.131447	4
Sichuan	Meishan	195.938	Stock renewal transition cities	3065.61	0.156458	4
Sichuan	Yibin	191.748	Stock renewal transition cities	2428.46	0.126648	4
Sichuan	Guangan	164.939	Stock renewal transition cities	1663.08	0.10083	4
Sichuan	Dazhou	147.129	Stock renewal transition cities	1756.71	0.1194	4
Sichuan	Ya'an	78.7207	Stock renewal transition cities	716.1	0.0909672	4
Sichuan	Bazhong	96.1459	Stock renewal transition cities	1024.57	0.106564	4
Sichuan	Ziyang	112.641	Stock renewal transition cities	978.71	0.0868876	4
Sichuan	Aba Tibetan and Qiang Autonomous Prefecture	27.156	Stock renewal transition cities	27.58	0.0101561	4
Sichuan	Ganzi Tibetan Autonomous Prefecture	107.3	Low-intensity maintenance cities	92.51	0.00862161	2
Sichuan	Liangshan Yi Autonomous Prefecture	111.81	Stock renewal transition cities	1040.71	0.0930783	4
Taiwan	Taiwan	2993.14	Integrated renewal cities			1
Tianjin	Tianjin Urban Area	3095.07	Integrated renewal cities	12034.5	0.0388829	1
Hong Kong	Hong Kong Special Administrative Region	272.485	Stock renewal transition cities			4
Xinjiang	Urumqi	666.462	Stock renewal transition cities	5258.67	0.0789043	4
Xinjiang	Karamay	156.832	Low-intensity maintenance cities	367.45	0.0234295	2
Xinjiang	Turpan	92.4306	Low-intensity maintenance cities	337.19	0.0364803	2
Xinjiang	Hami	112.316	Stock renewal transition cities	339.36	0.0302146	4
Xinjiang	Changji Hui Autonomous Prefecture	308.845	Stock renewal transition cities	1122.58	0.0363477	4
Xinjiang	Bortala Mongol Autonomous Prefecture	70.163	Stock renewal transition cities	324.02	0.046181	4
Xinjiang	Bayingolin Mongol Autonomous Prefecture	234.941	Stock renewal transition cities	677.26	0.0288268	4
Xinjiang	Aksu Prefecture	248.969	Stock renewal transition cities	999.96	0.0401641	4
Xinjiang	Kizilsu Kirghiz Autonomous Prefecture	28.0455	Stock renewal transition cities	58.62	0.0209018	4
Xinjiang	Kashgar Prefecture	283.722	Low-intensity maintenance cities	808.48	0.0284955	2
Xinjiang	Hotan Prefecture	98.6852	Low-intensity maintenance cities	374.66	0.0379652	2
Xinjiang	Yili Kazakh Autonomous Prefecture	267.592	Stock renewal transition cities	1793	0.067005	4
Xinjiang	Tacheng Prefecture	213.91	Micro-renewal focus cities	458.64	0.0214408	3
Xinjiang	Altai Prefecture	91.8854	Low-intensity maintenance cities	405.5	0.0441311	2
Xinjiang	Shihezi	102.427	Micro-renewal focus cities	377.88	0.0368926	3
Xinjiang	Alaer	23.6358	Stock renewal transition cities	123.38	0.0522005	4
Xinjiang	Tumxuk	28.5624	Low-intensity maintenance cities	20.97	0.00734183	2
Xinjiang	Wujiaqu	46.7327	Stock renewal transition cities	420.78	0.0900397	4
Xinjiang	Beitun	23.2265	Stock renewal transition cities			4
Xinjiang	Tiemenguan	2.19517	Low-intensity maintenance cities			2
Xinjiang	Shuanghe	3.46542	Low-intensity maintenance cities			2
Xinjiang	Kekedala	39.4191	Stock renewal transition cities			4
Xinjiang	Kunyu	6.46492	Low-intensity maintenance cities			2
Xinjiang	Huyanghe	4.52642	Low-intensity maintenance cities			2
Xinjiang	Xinxing	3.6649	Low-intensity maintenance cities			2
Tibet	Lhasa	126.353	Low-intensity maintenance cities	665	0.0526302	2
Tibet	Shigatse	32.6829	Low-intensity maintenance cities			2
Tibet	Chamdo	17.6042	Low-intensity maintenance cities			2
Tibet	Nyingchi	38.6339	Low-intensity maintenance cities			2
Tibet	Shannan	166.972	Stock renewal transition cities			4
Tibet	Nagqu	32.683	Low-intensity maintenance cities			2
Tibet	Ali Prefecture	13.4191	Stock renewal transition cities			4
Yunnan	Kunming	742.098	Integrated renewal cities	11359.1	0.153067	1
Yunnan	Qujing	282.129	Stock renewal transition cities	1327.12	0.0470394	4
Yunnan	Yuxi	199.32	Stock renewal transition cities			4
Yunnan	Baoshan	169.418	Stock renewal transition cities	1274.4	0.075222	4
Yunnan	Zhaotong	126.199	Low-intensity maintenance cities	1192	0.0944537	2
Yunnan	Lijiang	92.1293	Stock renewal transition cities	1925.88	0.209041	4
Yunnan	Pu'er	117.77	Stock renewal transition cities	677.92	0.0575628	4
Yunnan	Lincang	94.9232	Stock renewal transition cities	406.52	0.0428262	4
Yunnan	Chuxiong Yi Autonomous Prefecture	131.958	Stock renewal transition cities	1059.7	0.0803054	4
Yunnan	Honghe Hani and Yi Autonomous Prefecture	273.577	Stock renewal transition cities	1560.89	0.0570548	4
Yunnan	Wenshan Zhuang and Miao Autonomous Prefecture	125.669	Stock renewal transition cities	1188.56	0.0945783	4
Yunnan	Xishuangbanna Dai Autonomous Prefecture	69.3673	Stock renewal transition cities	1624.53	0.234193	4
Yunnan	Dali Bai Autonomous Prefecture	251.272	Stock renewal transition cities	1498.02	0.0596174	4
Yunnan	Dehong Dai and Jingpo Autonomous Prefecture	119.044	Stock renewal transition cities	714.208	0.0599952	4
Yunnan	Nujiang Lisu Autonomous Prefecture	38.8212	Stock renewal transition cities	143.47	0.0369565	4
Yunnan	Diqing Tibetan Autonomous Prefecture	21.3302	Low-intensity maintenance cities			2
Zhejiang	Hangzhou	2169.18	Integrated renewal cities	13310	0.0613595	1
Zhejiang	Ningbo	2416.44	Integrated renewal cities	10575.6	0.0437653	1
Zhejiang	Wenzhou	1355.81	Integrated renewal cities	5871.42	0.0433057	1
Zhejiang	Jiaxing	1198.34	Stock renewal transition cities	5688.09	0.0474663	4
Zhejiang	Huzhou	753.551	Stock renewal transition cities	4271	0.0566783	4
Zhejiang	Shaoxing	1180.47	Stock renewal transition cities	4705.07	0.0398577	4
Zhejiang	Jinhua	1172.07	Integrated renewal cities	3308.75	0.0282298	1
Zhejiang	Quzhou	412.933	Stock renewal transition cities	1109.86	0.0268774	4
Zhejiang	Zhoushan	416	Stock renewal transition cities	926.22	0.0222649	4
Zhejiang	Taizhou	1096.92	Integrated renewal cities	5032.54	0.0458787	1
Zhejiang	Lishui	314.589	Stock renewal transition cities	1925.88	0.0612189	4

## Sheet: Readme
Abbreviation	Description
City_area	Urban area of the city in 2020, calculated using the Global Urban Boundary (GUB) and its refined version (GUSV) (Unit: km²).
Cluster	Typology of Urban Renewal Patterns
Construction area of the building	Total floor space of buildings under construction during the reporting period, including newly started, continued, resumed after suspension, completed, and temporarily halted floor space. For multi-storey buildings, this is the sum of all floors’ areas (Unit: m²).
Construction density of the building	Construction density at the city level, defined as the total floor space of buildings under construction divided by City_area (Unit: km²/km²). Reflects the spatial density of construction activity.
Class	Show the Cluster as numeric values
