# Supplementary material for: Deep-learning-based sub-meter urban construction-site mapping reveals China’s dual-track urban renewal
Source: Natl Sci Rev. 2026 Mar 10;13(7):nwag141. doi: 10.1093/nsr/nwag141 (PMC13105178; doi:10.1093/nsr/nwag141)
Supplement: nwag141_Supplemental_Files [file nwag141_supplemental_files.zip › Supplementary Table24 Indicator-to-track crosswalk.xlsx]

## Sheet: Sheet1
Indicator–track–policy crosswalk (with illustrative cases)
Indicator (what it measures)	Operational definition	Threshold / Signal	Statistic (95% CI)	Decision rule	Policy emphasis	Illustrative cases (city–year)			Track mapping
Micro UCS density	micro sites per km²	High ≥ Q3(0.826)	mean = 0.659 [0.618, 0.700]	Micro UCS density ≥ Q3	Refinement over demolition; embedded micro-renewal; old neighborhood upgrades; pocket parks/streetscape	Huainan-2020 carried out the renovation of old residential communities[1], covering a total floor area of 1.579 million m². In addition, the landscaping of the former municipal government compound was completed, and ten street-corner parks or pocket parks were built[2].	Tiemenguan–2020: Utility-focused micro-renewal without demolition (community pipe-network upgrades)[3] and green, embedded streetscape improvements[4].	Beijing–2020: Citywide old-community retrofits launched (80 projects; >400 elevators started, >200 completed)[5], with phased lists totaling 153 projects (998 buildings) plus later 37 communities and 342 buildings[6][7]; embedded micro-renewal of streets/green pockets exemplified by the Binhe Pocket Park (Tongzhou) and town-level roll-outs in Yukou, Shunyi[8][9].	Stock-oriented
Small UCS density	small sites per km²	High ≥ Q3(0.733)	mean = 0.587 [0.556, 0.617]	Small UCS density ≥ Q3	Block-level regeneration; infill; public-service retrofits; barrier-free access	Baoting–2020: Guided by Hainan’s old-community retrofit program[10], the county carried out block-level stock upgrades and installed 221 solar street lights in 8 village groups[11]. Province-wide rules taking effect on May 1, 2020 tightened barrier-free standards and assigned supervisory responsibility to housing and urban–rural development departments at and above the county level[12].	Songyuan–2020: Focusing on urban environment cleanup, old-community renovation, and infrastructure upgrades, the city undertook and delivered 718 projects over the year. Aging community activity centers were repaired, and in recent years 32 such facilities have been built or expanded, driving block-level upgrades and infill development[13].	Yangquan–2020 repurposed old factory buildings to create a culture-and-tourism demonstration park that showcases Yangquan’s local character[14]. As part of comprehensive renewal of old urban districts, delivered block-level projects including new and upgraded public toilets and back-street/alley improvements, while standardizing garbage transfer stations and upgrading the intercity coach terminal…	Stock-oriented
Medium UCS count	number per city	High ≥ Q3(675)	mean =493 [445, 542]	Medium UCS count ≥ Q3	If coupled with micro/small ↑ → Stock；If coupled with Mega↑ → Incremental/transition	Jinan–2020 proposed renovating 19 urban villages over 3–5 years, with two projects launched in 2020. In the same year, Jinan planned to complete resettlement for 9 projects totaling 11,100 units. At the area scale, Phase II of the Old Commercial Port and the Daguan Garden project are slated to be launched as key district-level renewal tasks[16].	Panjin–2020 launched a citywide “micro-renewal” initiative at the community and block scale, started renovations on 29 old residential communities, completed 80 small wetland sites, and completed and upgraded the 100-kilometer health greenway to improve the urban slow-mobility and ecological network[17].		Either, context-dependent
Large UCS count	number of 1–10 ha	High ≥ Q3(460)	mean = 362 [325, 399]	Large UCS count≥ Q3	District-scale redevelopment; land readjustment; resettlement neighborhoods	Wuhan–2020: Centering on district-scale redevelopment, the city advanced “highlight area” construction to present its urban image through continuous, block-by-block renewal[18]. In addition, Wuhan planned to supply 70.19 million m² of new housing over three years to strengthen residential capacity and public services[19]. During the COVID-19 response, the city carried out large-scale upgrades at …	Changchun–2020 advanced the development of technology industrial parks, establishing pilot zones and demonstration parks and adding 2.07 million m² of standard factory buildings. Urban construction and management were strengthened, with 12 new parks built and 62 large green tracts added[21]. Land-readjustment pilots were launched in the main urban area to enhance district-level carrying capacity[…	Urumqi–2020: Focusing on the construction of eight key districts, the city advanced major projects—such as science and technology industrial parks, innovation parks, and logistics bases—through groundbreaking, commissioning, and functional upgrades, thereby fostering industrial agglomeration and enhancing district capacity[23].	Incremental/transition
Mega UCS count	>10 ha	High ≥ Q3(76)	mean = 61 [54, 67]	Mega UCS count ≥ Q3	New town/park expansion; TOD corridors; industrial platforms	Xiamen–2020: Significant progress was made across major districts including the airport area, the rail transit corridor, Maluan Bay New Town, the Ring East Sea New Town, the Cross-Strait Financial Center area, Jimei New Town, the Eastern Sports & Convention New Town, and the Tongxiang High-Tech New Town. In the Maluan Bay New Town, six landscape projects were fully launched and resettlement housi…	Changsha–2020 focused on advancing the Meixi Lake International New City and secured approval for the regulatory detailed plan for its Phase II southeast sector[25]. Meanwhile, construction of Metro Line 5 moved forward in full and opened in 2020, strengthening the carrying capacity[26].		Incremental/transition
Proportion of Mega in sites >1,600 m²	Mega / (Medium+Large+Mega)	Low ≤ Q1(0.049)	mean = 0.075 [0.070, 0.079]	Proportion of Mega in sites >1,600 m² ≤ Q1	De-stocking, historic-city protection, double-repair	Luohe–2020: As a third-batch “ecological restoration and urban repair” pilot, the city delivered 292 quality-improvement projects, cleared overhead wires on 51 roads, added 11,000 parking spaces, installed 142 misting systems, and achieved full coverage of fume purifiers in catering businesses. In rural areas, wastewater treatment, toilet upgrades, dilapidated-house renovation, and “Four Good Rur…	Weinan–2020: Centering on “Yellow River culture,” the city advanced repair works in Hancheng Ancient City and Tongguan Ancient City[28]. In parallel, urban repairs accelerated, with six formerly dead-end roads opened through[29].		Stock-oriented
Population of city	annual urban pop	High ≥ Q3(2438261)	mean =2347714 [2022484, 2672943]	Population of city ≥ Q3	Population and land-use control	According to the State Council’s approval of Nanning’s Urban Master Plan, Nanning–2020 was to keep the central urban population within 3 million and urban construction land within 300 km², pursue a compact, concentrated development model, and rationally plan and utilize underground urban space[30].	Luoyang–2020: Population and urban land were capped at 2.85 million and 265 km², with a firm commitment to economical, intensive land use[31]. The city also accelerated construction of sub-center urban and fast-tracked comprehensive transport hub projects[32].		Incremental/transition
Note: Mappings are operational and non-causal; thresholds are data-derived (quartiles unless noted).
Reference:
1. Huainan Municipal Bureau of Housing and Urban–Rural Development. Notice on Issuing the 2020 Implementation Plan for the Renovation of Old Urban Residential Communities in Huainan. https://www.huainan.gov.cn/group1/M00/16/33/rB406mSXnqaAH1MHAAPJ_WRPhYE810.pdf (6 February 2026, date last accessed).
2. Huainan Municipal Development and Reform Commission (DRC). Report on the Implementation of Huainan’s 2020 National Economic and Social Development Plan and the Draft Plan for 2021. https://fgw.huainan.gov.cn/public/118319839/1258565419.html (6 February 2026, date last accessed).
3. Xinjiang Production and Construction Corps Daily. Putting People First: A Reportage on Safeguarding and Improving Public Well-Being in the Second Division–Tiemenguan City. https://www.ts.cn/xwzx/xczx/202011/t20201103_5882318.shtml (6 February 2026, date last accessed).
4. Xinjiang Production and Construction Corps Daily. Second Division–Tiemenguan City: Strong Green Momentum and Integrated Multi-Sector Development. https://www.ts.cn/xwzx/btxw/202007/t20200721_5811076.shtml (6 February 2026, date last accessed).
5. Beijing Daily. 2020 Government Work Report. https://www.beijing.gov.cn/gongkai/jihua/zfgzbg/202001/t20200119_1838388.html (6 February 2026, date last accessed).
6. Beijing Daily. First Batch of 2020 Comprehensive Renovations for Old Residential Communities Announced—Covering 153 Communities and 998 Buildings; Work to Start Once Conditions Are Met. https://www.beijing.gov.cn/zhengce/zcjd/202006/t20200620_1929207.html (6 February 2026, date last accessed).
7. Beijing Daily. Two More Batches of Old Residential Communities Set for Renovation in the City—Covering 37 Communities and 342 Buildings. https://www.beijing.gov.cn/ywdt/gzdt/202011/t20201120_2140778.html (6 February 2026, date last accessed).
8. Beijing Daily. Sixty Mu of Reserved Green Space Transformed into a “Pocket Park.” https://www.beijing.gov.cn/renwen/jrbj/202009/t20200903_1996388.html (6 February 2026, date last accessed).
9. Beijing Daily. Leveraging Micro-Spaces to Build “Pocket Parks” in Every Village. https://www.beijing.gov.cn/renwen/sy/whkb/202011/t20201127_2151810.html (6 February 2026, date last accessed).
10. Xinhua News Agency. Hainan Plans to Complete Renovations of 153 Old Residential Communities in 2020, Benefiting 20,000 Households. https://www.gov.cn/xinwen/202305/content_6876953.htm (6 February 2026, date last accessed).
11. Communist Party Members Net. Baoting, Hainan Implements the “Four Matters” Working Method: Party Branches Deliver Practical Services That Warm People’s Hearts. https://www.12371.cn/2020/11/09/ARTI1604889992112766.shtml (6 February 2026, date last accessed).
12. Hainan Daily. Hainan’s Regulations on the Construction and Administration of Barrier-Free Environments Released, Effective May 1. https://hainan.sina.cn/news/hnyw/2020-04-09/detail-iircuyvh6719486.d.html?cre=tianyi&loc=4&mod=wlocal&r=0&rfunc=91&tj=none&tr=12 (6 February 2026, date last accessed).
13. China City News. Building a “Co-Governed City” to High Standards. https://paper.people.com.cn/zgcsbwap/html/2020-11/09/content_2017321.htm (6 February 2026, date last accessed).
14. Baidu Baike. 2020 Government Work Report of the People’s Government of Yangquan. http://district.ce.cn/newarea/roll/202005/08/t20200508_34861235.shtml (6 February 2026, date last accessed).
15. Yangquan Daily. 2021 Government Work Report of the People’s Government of Yangquan. https://xxgk.yq.gov.cn/yqsrmzf1/fdzdgknr_45346/gzbg/202303/t20230323_1558932.shtml (6 February 2026, date last accessed).
16. Jintai Information. Shizhong District of Jinan Plans to Renovate More Than 400 Old Residential Communities Within Five Years, to Launch the Daguan Garden Project When Conditions Permit. https://baijiahao.baidu.com/s?id=1666713836869928842&wfr=spider&for=pc (6 February 2026, date last accessed).
17. Panjin Daily. 2021 Government Work Report. https://www.panjin.gov.cn/html/1910/2021-01-19/content-90078.html (6 February 2026, date last accessed).
18. Changjiang Daily. Wuhan Plans Major Urban Construction Projects for 2020 at a High Starting Point: Each Central Urban District to Build a “Highlight Area.” http://news.cnhubei.com/content/2019-12/29/content_12579307.html (6 February 2026, date last accessed).
19. Changjiang Daily. Over the next Three Years, the Ratio of New Rental Housing to New Commercial Housing Will Be 3:7. https://fgw.wuhan.gov.cn/xwzx/mtgz/202004/t20200416_1011136.html (6 February 2026, date last accessed).
20. Wuhan Municipal People’s Government. Government Work Report. https://www.wuhan.gov.cn/sy/whyw/202102/t20210204_1628535.shtml (6 February 2026, date last accessed).
21. Changchun Municipal People’s Government. Government Work Report. http://www.changchun.gov.cn/szf/gzbg/202101/t20210121_2677606.html (6 February 2026, date last accessed).
22. Changchun Municipal People’s Government. Gazette of the Changchun Municipal People’s Government. http://www.changchun.gov.cn/zw_33994/xxgk/gkzl/cczhengbao/2020/d5qzd413q/202006/P020200617605674838233.pdf (6 February 2026, date last accessed).
23. Xinjiang Daily. Urumqi Pushes Ahead with Projects in Eight Key Districts. http://xj.people.com.cn/n2/2020/0321/c186332-33893790.html (6 February 2026, date last accessed).
24. Xiamen Municipal People’s Government. Report on the Implementation of Xiamen’s 2020 National Economic and Social Development Plan and the Draft Plan for 2021. https://www.xm.gov.cn/zfgb/87180228 (6 February 2026, date last accessed).
25. Changsha Evening News. “Changsha Sub-Center and Industry–City Integration Demonstration Area”: Regulatory Plan for the Southeast Sector of Meixi Lake International New City (Phase II) Approved. https://www.icswb.com/h/151/20200401/651277.html (6 February 2026, date last accessed).
26. People’s Government of Hunan Province. All Stations on Changsha Metro Line 5 to Begin Full-Scale Construction in May, with Opening Planned for 2020. https://www.hunan.gov.cn/xxgk/zdxm/201603/t20160328_4865797.html (6 February 2026, date last accessed).
27. Luohe Municipal People’s Government. 2021 Government Work Report of the Luohe Municipal People’s Government. https://www.henan.gov.cn/2021/05-10/2141863.html (6 February 2026, date last accessed).
28. Guangming Daily. Weinan, Shaanxi: Let “Yellow River Culture” Resonate with the Spirit of Our Times. https://news.gmw.cn/2020-12/18/content_34473266.htm (6 February 2026, date last accessed).
29. People’s Government of Shaanxi Province. 2021 Government Work Report of the Weinan Municipal People’s Government. https://www.shaanxi.gov.cn/zfxxgk/zfgzbg/sqszfgzbg/202104/t20210407_2158935_wap.html (6 February 2026, date last accessed).
30. The Central People’s Government of the People’s Republic of China. Approval of Nanning’s Urban Master Plan by the State Council. https://www.gov.cn/gongbao/content/2011/content_1977830.htm (6 February 2026, date last accessed).
31. The General Office of the State Council of the People’s Republic of China. Notice of the General Office of the State Council on Approving the Overall Urban Plan of Yangzhou. https://www.gov.cn/zhengce/zhengceku/2015-11/06/content_10273.htm (6 February 2025, date last accessed).
32. Baidu Baike. 2021 Government Work Report of the Luoyang Municipal People’s Government. https://www.ly.gov.cn/2021/02-18/28880.html (6 February 2026, date last accessed).
