# Supplementary material for: Deep-learning-based sub-meter urban construction-site mapping reveals China’s dual-track urban renewal
Source: Natl Sci Rev. 2026 Mar 10;13(7):nwag141. doi: 10.1093/nsr/nwag141 (PMC13105178; doi:10.1093/nsr/nwag141)
Supplement: nwag141_Supplemental_Files [file nwag141_supplemental_files.zip › Supplementary Table25 Inspection List of Construction Projects in Futian District for the Second Quarter of 2025.xlsx]

## Sheet: Sheet1
Serial Number	Subdistrict	Construction Project Name	Detailed Address	Project Type	Project Attributes	Matched By Model
1	Meilin Subdistrict	Main Works Construction of International Sports and Cultural Exchange Center	Kaifeng Road, Meilin Subdistrict, Futian District, Shenzhen, Guangdong Province	Building Construction	District-Managed	Yes
2	Meilin Subdistrict	General Contracting of Shenzhen Civil Affairs Rehabilitation Center, Area A	No. 26, Caitian Road, Meilin Subdistrict, Futian District, Shenzhen, Guangdong Province	Building Construction	City-Managed	Yes
3	Xiangmihu Subdistrict	Nantian Electric Power Urban Renewal Unit	No. 3058, Qiaoxiang Road, Futian District, Shenzhen, Guangdong Province	Building Construction	District-Managed	Yes
4	Xiangmihu Subdistrict	Shenzhen International Exchange Center (Phase I) Project	No. 8028, Hongli West Road, Xiangmihu Subdistrict, Futian District, Shenzhen, Guangdong Province	Building Construction	District-Managed	Yes
5	Shatou Subdistrict	Zhongzhou Binhai Huafu 02-01 Project	Shangsha Village, Futian District	Building Construction	District-Managed	Yes
6	Meilin Subdistrict	Meilin Plot 29-02 Affordable Housing Construction Project	Intersection of Meiao 5th Road and Meiao 3rd Road, Meilin Subdistrict, Futian District	Building Construction	District-Managed	Yes
7	Meilin Subdistrict	Phase II Urban Renewal Project of Shangmeilin Village, Meilin Subdistrict, Futian District	Baixing Garden, Dongfang Fuyuan, Meilin Subdistrict, Futian District, Shenzhen, Guangdong Province	Building Construction	District-Managed	Yes
8	Futian Subdistrict	General Contracting of Hetao Shenzhen-Hong Kong Science and Technology Innovation Cooperation Zone East Wing-1 Project	Joint Inspection Building at Xinhungang Port, Futian Subdistrict, Shenzhen, Guangdong Province (under construction)	Other	City-Managed	Yes
9	Futian Subdistrict	General Contracting of Xinhungang Port Joint Inspection Building, Section II	Huanggang Telecom Building & Joint Inspection Building at Xinhungang Port (Arrival Hall), Futian Subdistrict, Shenzhen, Guangdong Province	Municipal Engineering	City-Managed	Yes
10	Futian Subdistrict	Xinhuanggang Port Comprehensive Service Building Project	Inside Truck Buffer Parking Lot, Huanggang Port, Futian District, Shenzhen, Guangdong Province	Other	City-Managed	Yes
11	Huafu Subdistrict	Parking Lot of Central Park, Section 5, Qianhai to Huanggang Port, Guangzhou-Shenzhen-Dongguan Intercity	No. 18, Hongli Road, Huafu Subdistrict, Futian District, Shenzhen, Guangdong Province	Rail Transit	City-Managed	Yes
12	Meilin Subdistrict	Main Works of Tenghe Building Project	Southwest of the Intersection of Beihuan Avenue and Kaifeng Road, Meilin Subdistrict, Futian District, Shenzhen, Guangdong Province	Building Construction	District-Managed	Yes
13	Xiangmihu Subdistrict	Foundation Pit Support, Earthworks, and Foundation Works of Antuoshan Plot 16-03 Affordable Housing Construction Project	Beside Tingquanju Community Park, Antuoshan 7th Road, Xiangmihu Subdistrict, Futian District, Shenzhen, Guangdong Province	Building Construction	District-Managed	No
14	Xiangmihu Subdistrict	Main Construction of Shenzhen Financial and Cultural Center	No. 1088, Shennan Avenue, Xiangmihu Subdistrict, Futian District, Shenzhen, Guangdong Province	Building Construction	City-Managed	Yes
15	Lianhua Subdistrict	Foundation Pit Support and Earthworks of Wumart Technology South Headquarters Construction	Northeast of the Intersection of Jintian Road and Fuzhong Road, Futian Central District, Shenzhen, Guangdong Province	Building Construction	District-Managed	Yes
16	Fubao Subdistrict	General Contracting of Futian Free Trade Zone Comprehensive Service Center Urban Renewal Unit Project; General Contracting of Cultural and Sports Contribution Land Project, Shenshen Futian Free Trade Zone Comprehensive Service Center Urban Renewal	Honghua Road, Fubao Subdistrict, Futian District, Shenzhen, Guangdong Province	Building Construction	District-Managed	Yes
17	Nanyuan Subdistrict	General Contracting of Nanhua Xinyuan (Plots B123-0078, B123-0079)	Huaqiang South Road, Nanyuan Subdistrict, Futian District, Shenzhen, Guangdong Province	Building Construction	District-Managed	Yes
18	Lianhua Subdistrict	General Contracting of Shenzhen Children’s Hospital Science & Education Complex Building Project	Shenzhen Children’s Hospital, Fuzhong 1st Road, Lianhua Subdistrict, Futian District, Shenzhen, Guangdong Province	Building Construction	District-Managed	Yes
19	Shatou Subdistrict	Foundation Pit Support and Earthworks of Plot 01, Phase I, Jindi Industrial Zone Urban Renewal Unit, Shatou Subdistrict, Futian District	Fuqiang Road, Shatou Subdistrict, Futian District, Shenzhen, Guangdong Province	Building Construction	District-Managed	Yes
20	Xiangmihu Subdistrict	Foundation and Groundworks of International Performing Arts Center	North Side of Shennan Avenue, Xiangmihu Subdistrict, Futian District, Shenzhen, Guangdong Province	Building Construction	City-Managed	Yes
21	Huafu Subdistrict	General Contracting of Section 5, Qianhai to Huanggang Port, Guangzhou-Shenzhen-Dongguan Intercity Project	Shenzhen Central Park, Huafu Subdistrict, Futian District, Shenzhen, Guangdong Province	Rail Transit	City-Managed	Yes
22	Nanyuan Subdistrict	Capacity Upgrade and Expansion Project of Shenzhen Binhe Water Purification Plant	Binhe Avenue, Nanyuan Subdistrict, Futian District, Shenzhen, Guangdong Province	Water Infrastructure	City-Managed	Yes
23	Shatou Subdistrict	Phase II Water Purification Plant Project of Futian District (EPC Contract)	Seaside Golf Driving Range, Shatou Subdistrict, Futian District, Shenzhen, Guangdong Province	Water Infrastructure	City-Managed	Yes
24	Shatou Subdistrict	Xiasha Primary School Comprehensive Building Construction Project	Tairan Property Staff Dormitory, Xiasha Plaza Road, Shatou Subdistrict, Futian District, Shenzhen, Guangdong Province	Building Construction	District-Managed	Yes
25	Meilin Subdistrict	Municipal Public Security Bureau Case Handling Center and Case-related Property Management Center Project	Meiao 8th Road, Meilin Subdistrict, Futian District, Shenzhen, Guangdong Province		City-Managed	Yes
26	Meilin Subdistrict	Meilin Police Street Affordable Housing Project – Foundation Pit Support, Earthwork, and Foundation Works	Shenzhen Municipal Public Security Bureau Detention Facility Management Bureau, Police Street, Meilin Subdistrict, Futian District, Shenzhen, Guangdong Province	Building Construction	City-Managed	Yes
27	Lianhua Subdistrict	Shenzhen China National Nuclear Corporation Group Co., Ltd. Jingtian Area Parcel B201-0070 Project	Shenzhen Yaohua Experimental School, Jingtian South 6th Street, Lianhua Subdistrict, Futian District, Shenzhen, Guangdong Province	Building Construction	District-Managed	Yes
28	Futian Subdistrict	Futian Garment Market Building Demolition Project	Futian Cultural Center, Fuhua Road, Futian Subdistrict, Futian District, Shenzhen, Guangdong Province	Demolition Project	District-Managed	Yes
29	Futian Subdistrict	Ping An Auto Finance Building Construction Project	Ping An Property Insurance Building, Fuhua 4th Road, Futian Subdistrict, Futian District, Shenzhen, Guangdong Province	Building Construction	District-Managed	Yes
30	Fubao Subdistrict	Shenzhen STMicroelectronics Co., Ltd. Renovation and Expansion Project (Phase I)	Shenzhen STMicroelectronics Co., Ltd., Fenghuang Road, Fubao Subdistrict, Futian District, Shenzhen, Guangdong Province	Building Construction	District-Managed	No
31	Huafu Subdistrict	Phase I Earthwork, Foundation Pit Support, and Pile Foundation Works of the Renovation and Expansion Project of Shenzhen Second People’s Hospital	Shenzhen Huangmugang Kindergarten, Bijia Mountain Estate, Huafu Subdistrict, Futian District, Shenzhen, Guangdong Province	Building Construction	City-Managed	Yes
32	Xiangmihu Subdistrict	Xiangling 1st Street Municipal Engineering Project	Auxiliary Road of Qiaoxiang Road, Shenzhen International Garden and Flower Expo Park, Xiangmihu Subdistrict, Futian District, Shenzhen, Guangdong Province	Municipal Engineering	District-Managed	No
33	Futian Subdistrict	Gangxia Xi Tower General Contract Construction Project	Gangxia Hui Complex, Haitian Road, Futian Subdistrict, Futian District, Shenzhen, Guangdong Province	Building Construction	District-Managed	Yes
34	Futian Subdistrict	Gangxia Xi Tower General Contract Construction Project	Gangxia Hui Complex, Haitian Road, Futian Subdistrict, Futian District, Shenzhen, Guangdong Province	Building Construction	District-Managed	Yes
35	Yuanling Subdistrict	Main Structure Construction General Contract Project of the Shenzhen Sports Center Hotel	Shenzhen Sports Center (under construction), Yuanling Subdistrict, Futian District, Shenzhen, Guangdong Province		District-Managed	Yes
36	Shatou Subdistrict	Parking Facility Section Project of the Phase I Construction General Contract of Shenzhen Urban Rail Transit Line 22	Shenzhen Golf Club, Shenzhen Special Economic Zone Golf Club Management Co., Ltd., Shatou Subdistrict, Futian District, Shenzhen, Guangdong Province	Rail Transit	City-Managed	Yes
37	Lianhua Subdistrict	Civil Works Section III (Beihuan Middle School Station) of the Phase I Construction General Contract of Shenzhen Urban Rail Transit Line 22	Auxiliary Road of Beihuan Avenue, Lianhua North Village, Lianhua Subdistrict, Futian District, Shenzhen, Guangdong Province	Rail Transit	City-Managed	Yes
38	Xiangmihu Subdistrict	Section II Project of the Phase I Construction of Shenzhen Urban Rail Transit Line 22 – Xiangmei North Station	No. 1 Xiangmihu, Qiaoxiang Road, Xiangmihu Subdistrict, Futian District, Shenzhen, Guangdong Province	Rail Transit	City-Managed	Yes
39	Shatou Subdistrict	Demolition Project of the Cultural and Creative Industrial Park Urban Renewal Project in Shatou Subdistrict, Futian District	Building H, Shenzhen Cultural and Creative Industrial Park, No. 4001 Fuqiang Road, Shatou Subdistrict, Futian District, Shenzhen, Guangdong Province	Demolition Project	District-Managed	No
40	Xiangmihu Subdistrict	Antuoshan Natural Art Park Construction Project	Beihuan Avenue, Futian District, Shenzhen, Guangdong Province	Municipal Engineering	District-Managed	Yes
41	Meilin Subdistrict	Caimei Interchange Renovation Project	Kaifeng Road, Kaifeng Community Park, Meilin Subdistrict, Futian District, Shenzhen, Guangdong Province	Municipal Engineering	City-Managed	Yes
42	Shatou Subdistrict	Foundation Pit Support, Earthwork, and Pile Foundation Works for Phase II of the Chegongmiao Tairan Industrial Zone First Urban Renewal Unit Project	Futian District, Shenzhen, Guangdong Province	Building Construction	District-Managed	Yes
43	Meilin Subdistrict	Demolition Project of Existing Buildings in the Southern Area of the Meilin Base	No. 181 Longwei Road, Xiameilin, Futian District, Shenzhen, Guangdong Province	Demolition Project	District-Managed	Yes
44	Yuanling Subdistrict	Foundation Pit Support, Earthwork, and Pile Foundation Works for the Urban Renewal Project of Brothers Golden High-Tech Industrial Park in Yuanling Subdistrict, Futian District	Bagualing Industrial Zone North Area, Yuanling Pengji Cultural and Sports Center, Yuanling Subdistrict, Futian District, Shenzhen, Guangdong Province	Building Construction	District-Managed	Yes
45	Xiangmihu Subdistrict	Section II, Section III Project of the North Extension of Qiaocheng East Road	Beihuan Avenue, Xiangmihu Subdistrict, Futian District, Shenzhen, Guangdong Province	Municipal Engineering	City-Managed	Yes
46	Huafu Subdistrict	Demolition of Existing Buildings for the Jiuxing Printing Urban Renewal Unit Project in Huafu Subdistrict, Futian District	Jiuxing Printing, 5th Unit, 14th Team, Huafu Security Joint Defense Brigade, Huafu Subdistrict, Futian District, Shenzhen, Guangdong Province	Demolition Project	District-Managed	Yes
47	Huafu Subdistrict	Main Structure Construction General Contract Project of Hongli School	Lianke 1st Road, Huafu Subdistrict, Futian District, Shenzhen, Guangdong Province	Building Construction	District-Managed	Yes
48	Huafu Subdistrict	Demolition of the Forest Public Security Office Building for the Huafu North Area Shantytown Renovation Project	Forestry Building, Huafu Subdistrict, Futian District, Shenzhen, Guangdong Province	Demolition Project	District-Managed	Yes
49	Futian Subdistrict	Main Structure Construction Project of Shuiwei Chenghan Commercial Building	Northwest corner of the intersection of Shuiwei 2nd Street and Fuqiang Road, Futian District, Shenzhen, Guangdong Province	Building Construction	District-Managed	Yes
50	Xiangmihu Subdistrict	Construction Project of Futian District Mass Culture Center	Northwest corner of the intersection of Antuoshan 6th Road and Qiaoxiang 3rd Road, Futian District, Shenzhen, Guangdong Province	Building Construction	District-Managed	Yes
51	Shatou Subdistrict	Phase II Project of The University of Hong Kong-Shenzhen Hospital (EPC)	East Gate 1, University of Hong Kong-Shenzhen Hospital, Qiaocheng East Road, Shatou Subdistrict, Futian District, Shenzhen, Guangdong Province	Municipal Engineering	City-Managed	Yes
52	Huaqiangbei Subdistrict	Foundation Pit Support and Earthwork Project of Baoxin Building	Southwest corner of the intersection of Zhenhua Road and Zhonghang Road, Huaqiangbei Subdistrict, Futian District, Shenzhen, Guangdong Province	Building Construction	District-Managed	No
53	Xiangmihu Subdistrict	Foundation Pit Support and Earthwork Slope Project of Anju Qingzhuyuan	No. 3089, Qiaoxiang Road, Xiangmihu Subdistrict, Futian District, Shenzhen, Guangdong Province; Shenzhen International Garden and Flower Expo Park	Building Construction	District-Managed	Yes
54	Lianhua Subdistrict	Renovation Project of Xiangmi Second Village Old Residential Area	Xiangmi Second Village, Lianhua Subdistrict, Futian District, Shenzhen, Guangdong Province	Building Construction	District-Managed	No
55	Lianhua Subdistrict	Foundation and Subgrade Works of Jingfu Green Space Comprehensive Environmental Improvement Project, Futian District	Intersection of Jingtian East Road and Jingtian North 3rd Street, Futian District, Shenzhen, Guangdong Province	Municipal Engineering	District-Managed	No
56	Lianhua Subdistrict	General Contract Project of Shenzhen Literature and Art Center	Intersection of Hongli Road and Caitian Road, Lianhua Subdistrict, Futian District, Shenzhen, Guangdong Province	Other	City-Managed	Yes
57	Huafu Subdistrict	Section II General Contract Project of East and West Old Residential Areas Renovation in Huafu Village	Yuanling Tax Office, State Taxation Administration, Futian District, Huafu Village, Huafu Subdistrict, Shenzhen, Guangdong Province	Building Construction	District-Managed	No
58	Futian Subdistrict	Guangzhou-Shenzhen-Dongguan Intercity Railway, Qianhai to Huanggang Port Section, Construction Zone 4	No. 26 Futian South Road, Futian Subdistrict, Shenzhen, Guangdong Province	Rail Transit	City-Managed	Yes
59	Huaqiangbei Subdistrict	Pingtai Building	60 m west of the intersection of Zhenhua Road and 4th Road, Futian District, Shenzhen, Guangdong Province	Building Construction	District-Managed	Yes
60	Futian Subdistrict	Huanggang Village Urban Renewal (Phase I) Project Foundation Pit Support and Earthwork	Phase 1, Huanggang New Village, Fumin Road, Futian Subdistrict, Shenzhen, Guangdong Province	Building Construction	District-Managed	Yes
61	Lianhua Subdistrict	Earthwork and Foundation Pit Support for Huatai Community, Jingtian South District Urban Renewal Unit Project, Futian District	Huatai Community, Lianhua Subdistrict, Futian District, Shenzhen, Guangdong Province	Building Construction	District-Managed	Yes
62	Xiangmihu Subdistrict	Zizhu No.1 (Parcel B301-0064) Earthwork and Foundation Pit Support Project	Western end of Zizhu 7th Road, Shennan Avenue, Xiangmihu Subdistrict, Futian District, Shenzhen, Guangdong Province	Building Construction	District-Managed	No
63	Shatou Subdistrict	Guangzhou-Shenzhen-Dongguan Intercity Railway, Qianhai to Huanggang Port Section, Early Opening Segment, Construction Zone 2	Intersection of Jindi 10th Road and Furong Road, Futian District, Shenzhen, Guangdong Province	Rail Transit	City-Managed	No
64	Xiangmihu Subdistrict	Earthwork and Foundation Pit Support for Shenzhen Jiali Chuang Group Co., Ltd. Futian Electronics Industry Chain Digital Headquarters Building	Guohua Building, Qiaoxiang 3rd Road, Xiangmihu Subdistrict, Futian District, Shenzhen, Guangdong Province	Building Construction	District-Managed	No
65	Nanyuan Subdistrict	General Contracting Project of Fucuiyuan, Nanyuan Subdistrict, Futian District	Nanbu Miao South Area, Nanyuan Subdistrict, Futian District, Shenzhen, Guangdong Province	Building Construction	District-Managed	Yes
Note: The construction sites extracted by the model that did not spatially correspond to the manually verified projects are located at the following sites: China (Shenzhen) New Media Advertising Industrial Park in Shatou Subdistrict, Futian District; the tunnel construction project on Binhe Avenue adjacent to Binhe New Village (Dongyuan Road), Nanyuan Subdistrict; the municipal branch road projec…
